# Supplementary material for: Crystal structure and Hirshfeld surface analysis of N,N′-(2,2-di­chloro-3-oxo-3-phenyl­propane-1,1-di­yl)diacetamide
Source: Acta Crystallogr E Crystallogr Commun. 2025 Aug 5;81(Pt 9):788–91. doi: 10.1107/S205698902500670X (PMC12412704; doi:10.1107/S205698902500670X)
Supplement: Supplementary file 1 [file e-81-00788-sup1.cif]

##############################################################################
#                                                                            #
# This CIF contains the data in a paper accepted for publication in          #
# Acta Crystallographica Section E. It conforms to the requirements of       #
# Notes for Authors for Acta Crystallographica Section E, and has been       #
# peer reviewed under the auspices of the IUCr Commission on Journals.       #
#                                                                            #
# Full details of the Crystallographic Information File format               #
# are given in the paper "The Crystallographic Information File (CIF):       #
# a New Standard Archive File for Crystallography" by S. R. Hall, F. H.      #
# Allen and I. D. Brown [Acta Cryst. (1991), A47, 655-685].                  #
#                                                                            #
# The current version of the core CIF dictionary is obtainable from          #
# ftp://ftp.iucr.org/pub/cif_core.dic.                                       #
#                                                                            #
# Software is freely available for graphical display of the structure(s)     #
# in this CIF. For information consult the CIF software page                 #
# http://www.iucr.org/resources/cif/software.                                #
#                                                                            #
# This file may be used for bona fide research purposes within the           #
# scientific community so long as proper attribution is given to the journal # 
# article from which it was obtained.                                        #
#                                                                            #
##############################################################################
data_I
_audit_creation_method     'SHELXL-2019/3'
_journal_date_recd_electronic     2025-07-08
_journal_date_accepted     2025-07-25
_journal_name_full     'Acta Crystallographica, Section E'
_journal_year     2025
_journal_volume     81
_journal_issue      1
_journal_page_first     0
_journal_page_last     0
_journal_paper_category     GO
_journal_paper_doi     10.1107/S205698902500670X
_journal_coeditor_code     OI2024
_publ_contact_author_name     'Gizachew Mulugeta Manahelohe'
_publ_contact_author_address
;
Department of Chemistry,
University of Gondar,
P.O. Box 196, Gondar,
Ethiopia
;
_publ_contact_author_email     'Gizachew.Mulugeta@uog.edu.et'
_publ_contact_author_fax     ?
_publ_contact_author_phone     ?
_publ_section_title
;
Crystal structure and Hirshfeld surface analysis of
<i>N</i>,<i>N</i>'-(2,2-dichloro-3-oxo-3-phenylpropane-1,1-diyl)diacetamide
;
loop_
    _publ_author_name
    _publ_author_address
    'Firudin I. Guseinov'
;
Kosygin State University of Russia,
117997 Moscow,
Russian Federation
N. D. Zelinsky Institute of Organic Chemistry,
Russian Academy of Sciences,
119991 Moscow,
Russian Federation
;
    'Fatali E. Huseynov'
;
Department of Ecology and Soil Sciences,
Baku State University,
Z. Xalilov Str. 23, Az 1148 Baku,
Azerbaijan
;
    'Ksenia A. Afanaseva'
;
Kosygin State University of Russia,
117997 Moscow,
Russian Federation
N. D. Zelinsky Institute of Organic Chemistry,
Russian Academy of Sciences,
119991 Moscow,
Russian Federation
;
    'Bogdan I. Ugrak'
;
N. D. Zelinsky Institute of Organic Chemistry,
Russian Academy of Sciences,
119991 Moscow,
Russian Federation
;
    'Lev M. Glukhov'
;
N. D. Zelinsky Institute of Organic Chemistry,
Russian Academy of Sciences,
119991 Moscow,
Russian Federation
;
    'Aida I. Samigullina'
;
N. D. Zelinsky Institute of Organic Chemistry,
Russian Academy of Sciences,
119991 Moscow,
Russian Federation
;
    'Mehmet Akkurt'
;
Department of Physics,
Faculty of Sciences,
Erciyes University,
38039 Kayseri,
T\"urkiye
;
    'Gizachew Mulugeta Manahelohe'
;
Department of Chemistry,
University of Gondar,
PO Box 196, Gondar,
Ethiopia
;
_publ_section_synopsis
;
In the crystal, molecules are interconnected by intermolecular N---H...O,
C---H...O, and C---H...Cl interactions establishing a three-dimensional
network. Furthermore, the molecules form layers parallel to the (002) plane
<i>via</i> C---H...\p interactions.
;
_chemical_name_systematic
;
<i>N</i>-(2,2-Dichloro-1-acetamido-3-oxo-3-phenylpropyl)acetamide
;
_chemical_name_common
;
<i>N</i>,<i>N</i>'-(2,2-Dichloro-3-oxo-3-phenylpropane-1,1-diyl)diacetamide
;
_chemical_formula_moiety     'C13 H14 Cl2 N2 O3'
_chemical_formula_sum     'C13 H14 Cl2 N2 O3'
_chemical_formula_iupac     'C13 H14 Cl2 N2 O3'
_chemical_formula_weight     317.16
_chemical_melting_point     ?
_chemical_absolute_configuration     ?
_space_group_crystal_system     orthorhombic
_space_group_name_H-M_alt     'P 21 21 21'
_space_group_name_Hall     'P 2ac 2ab'
loop_
    _space_group_symop_operation_xyz
    'x, y, z'
    '-x+1/2, -y, z+1/2'
    '-x, y+1/2, -z+1/2'
    'x+1/2, -y+1/2, -z'
_cell_length_a     8.9115(5)
_cell_length_b     8.9341(7)
_cell_length_c     18.5838(15)
_cell_angle_alpha     90
_cell_angle_beta     90
_cell_angle_gamma     90
_cell_volume     1479.57(19)
_cell_formula_units_Z     4
_cell_measurement_reflns_used     13822
_cell_measurement_theta_min     4.7580
_cell_measurement_theta_max     80.3850
_cell_measurement_temperature     100(2)
_exptl_crystal_description     needle
_exptl_crystal_colour     colourless
_exptl_crystal_size_max     0.500
_exptl_crystal_size_mid     0.100
_exptl_crystal_size_min     0.040
_exptl_crystal_density_diffrn     1.424
_exptl_crystal_density_meas     ?
_exptl_crystal_density_method     ?
_exptl_crystal_F_000     656
_exptl_absorpt_coefficient_mu     4.032
_exptl_absorpt_correction_type     gaussian
_exptl_absorpt_process_details
;
(CrysAlisPro; Rigaku OD, 2024)
;
_exptl_absorpt_correction_T_min     0.225
_exptl_absorpt_correction_T_max     0.945
_diffrn_ambient_temperature     100(2)
_diffrn_source     'micro-focus sealed X-ray tube'
_diffrn_radiation_type     CuK\a
_diffrn_radiation_wavelength     1.54184
_diffrn_measurement_device_type     'XtaLAB Synergy, Dualflex, HyPix'
_diffrn_measurement_device     'four-circle diffractometer'
_diffrn_measurement_method     '\w scans'
_diffrn_detector_area_resol_mean     ?
_diffrn_reflns_number     17780
_diffrn_reflns_av_R_equivalents     0.0333
_diffrn_reflns_av_unetI/netI     0.0272
_diffrn_reflns_theta_min     4.759
_diffrn_reflns_theta_max     80.705
_diffrn_reflns_theta_full     67.684
_diffrn_measured_fraction_theta_max     1.000
_diffrn_measured_fraction_theta_full     1.000
_diffrn_reflns_limit_h_min     -11
_diffrn_reflns_limit_h_max     7
_diffrn_reflns_limit_k_min     -11
_diffrn_reflns_limit_k_max     11
_diffrn_reflns_limit_l_min     -23
_diffrn_reflns_limit_l_max     23
_diffrn_standards_number     0
_diffrn_standards_interval_count     0
_diffrn_standards_interval_time     0
_diffrn_standards_decay_%     0
_refine_special_details
;
 Refined as a two-component inversion twin
;
_reflns_number_total     3244
_reflns_number_gt     3199
_reflns_threshold_expression     'I > 2\s(I)'
_refine_ls_structure_factor_coef     Fsqd
_refine_ls_matrix_type     full
_refine_ls_R_factor_all     0.0253
_refine_ls_R_factor_gt     0.0249
_refine_ls_wR_factor_gt     0.0630
_refine_ls_wR_factor_ref     0.0633
_refine_ls_goodness_of_fit_ref     1.115
_refine_ls_restrained_S_all     1.115
_refine_ls_number_reflns     3244
_refine_ls_number_parameters     192
_refine_ls_number_restraints     0
_refine_ls_hydrogen_treatment     mixed
_refine_ls_weighting_scheme     calc
_refine_ls_weighting_details
              'w=1/[\s^2^(Fo^2^)+(0.0250P)^2^+0.4827P] where P=(Fo^2^+2Fc^2^)/3'
_atom_sites_solution_hydrogens     mixed
_atom_sites_solution_primary     dual
_atom_sites_solution_secondary     difmap
_refine_ls_shift/su_max     0.001
_refine_ls_shift/su_mean     0.000
_refine_diff_density_max     0.292
_refine_diff_density_min     -0.345
_refine_ls_extinction_method     none
_refine_ls_extinction_coef     .
_refine_ls_abs_structure_details
;
 Refined as an inversion twin
;
_refine_ls_abs_structure_Flack     0.273(14)
loop_
    _atom_type_symbol
    _atom_type_description
    _atom_type_scat_dispersion_real
    _atom_type_scat_dispersion_imag
    _atom_type_scat_source
    'C' 'C' 0.0181 0.0091
                         'International Tables Vol C Tables 4.2.6.8 and 6.1.1.4'
    'H' 'H' 0.0000 0.0000
                         'International Tables Vol C Tables 4.2.6.8 and 6.1.1.4'
    'Cl' 'Cl' 0.3639 0.7018
                         'International Tables Vol C Tables 4.2.6.8 and 6.1.1.4'
    'N' 'N' 0.0311 0.0180
                         'International Tables Vol C Tables 4.2.6.8 and 6.1.1.4'
    'O' 'O' 0.0492 0.0322
                         'International Tables Vol C Tables 4.2.6.8 and 6.1.1.4'
_computing_data_collection
                   'CrysAlisPro system (CCD 44.94a 64-bit (release 17-02-2025))'
_computing_cell_refinement
;
CrysAlisPro 1.171.43.143a (Rigaku OD, 2024)
;
_computing_data_reduction
;
CrysAlisPro 1.171.43.143a (Rigaku OD, 2024)
;
_computing_structure_solution
;
<i>SHELXT2014/5</i> (Sheldrick, 2015a)
;
_computing_structure_refinement
;
<i>SHELXL2018/3</i> (Sheldrick, 2015b)
;
_computing_molecular_graphics
;
ORTEP-3 for Windows (Farrugia, 2012)
;
_computing_publication_material
;
PLATON (Spek, 2020)
;
loop_
    _atom_site_type_symbol
    _atom_site_label
    _atom_site_fract_x
    _atom_site_fract_y
    _atom_site_fract_z
    _atom_site_U_iso_or_equiv
    _atom_site_adp_type
    _atom_site_calc_flag
    _atom_site_occupancy
    _atom_site_disorder_assembly
    _atom_site_disorder_group
    C C1 0.4571(2) 0.6512(2) 0.42758(11) 0.0153(4) Uani d 1 . .
    H H1 0.350530 0.632488 0.413306 0.018 Uiso calc 1 . .
    C C2 0.5571(2) 0.5762(2) 0.36927(11) 0.0164(4) Uani d 1 . .
    C C3 0.7281(2) 0.5941(2) 0.38261(11) 0.0150(4) Uani d 1 . .
    C C4 0.8415(2) 0.5028(2) 0.34286(11) 0.0166(4) Uani d 1 . .
    C C5 0.8137(2) 0.4219(2) 0.27994(12) 0.0193(4) Uani d 1 . .
    H H5 0.717015 0.424755 0.258427 0.023 Uiso calc 1 . .
    C C6 0.9271(3) 0.3374(3) 0.24883(12) 0.0223(4) Uani d 1 . .
    H H6 0.908252 0.283161 0.205781 0.027 Uiso calc 1 . .
    C C7 1.0687(2) 0.3319(3) 0.28069(13) 0.0241(4) Uani d 1 . .
    H H7 1.145748 0.272622 0.259784 0.029 Uiso calc 1 . .
    C C8 1.0970(2) 0.4128(3) 0.34284(14) 0.0245(5) Uani d 1 . .
    H H8 1.193639 0.408985 0.364383 0.029 Uiso calc 1 . .
    C C9 0.9849(2) 0.4996(2) 0.37380(11) 0.0197(4) Uani d 1 . .
    H H9 1.005393 0.556575 0.415835 0.024 Uiso calc 1 . .
    C C11 0.3557(2) 0.9022(2) 0.42317(11) 0.0180(4) Uani d 1 . .
    C C12 0.3834(3) 1.0663(3) 0.43368(15) 0.0276(5) Uani d 1 . .
    H H12A 0.359605 1.120063 0.389145 0.041 Uiso calc 1 . .
    H H12B 0.489068 1.082549 0.446033 0.041 Uiso calc 1 . .
    H H12C 0.319644 1.103611 0.472727 0.041 Uiso calc 1 . .
    C C14 0.3606(2) 0.5148(2) 0.53082(12) 0.0183(4) Uani d 1 . .
    C C15 0.3939(3) 0.4528(3) 0.60425(13) 0.0263(5) Uani d 1 . .
    H H15A 0.321531 0.492994 0.638963 0.039 Uiso calc 1 . .
    H H15B 0.495648 0.481658 0.618601 0.039 Uiso calc 1 . .
    H H15C 0.386103 0.343439 0.603080 0.039 Uiso calc 1 . .
    Cl Cl1 0.51039(5) 0.38234(5) 0.36798(3) 0.02095(12) Uani d 1 . .
    Cl Cl2 0.51459(6) 0.65975(6) 0.28413(3) 0.02384(12) Uani d 1 . .
    N N10 0.47663(19) 0.81155(19) 0.42972(9) 0.0165(3) Uani d 1 . .
    N N13 0.47820(19) 0.58088(19) 0.49669(9) 0.0155(3) Uani d 1 . .
    O O3 0.76361(16) 0.68281(18) 0.42875(9) 0.0206(3) Uani d 1 . .
    O O11 0.22974(16) 0.85474(18) 0.40820(9) 0.0205(3) Uani d 1 . .
    O O14 0.23568(17) 0.50255(19) 0.50325(8) 0.0213(3) Uani d 1 . .
    H H10 0.559(3) 0.845(3) 0.4435(15) 0.014(6) Uiso d 1 . .
    H H13 0.557(3) 0.600(3) 0.5189(15) 0.016(6) Uiso d 1 . .
loop_
    _atom_site_aniso_label
    _atom_site_aniso_U_11
    _atom_site_aniso_U_22
    _atom_site_aniso_U_33
    _atom_site_aniso_U_12
    _atom_site_aniso_U_13
    _atom_site_aniso_U_23
    C1 0.0103(8) 0.0181(9) 0.0175(9) 0.0000(7) 0.0001(7) 0.0008(7)
    C2 0.0128(8) 0.0198(9) 0.0167(9) -0.0005(7) -0.0013(7) 0.0016(8)
    C3 0.0133(8) 0.0167(8) 0.0150(9) -0.0015(7) -0.0004(7) 0.0013(7)
    C4 0.0147(9) 0.0173(9) 0.0178(9) -0.0003(7) 0.0018(7) 0.0013(8)
    C5 0.0175(9) 0.0226(10) 0.0179(10) -0.0011(8) -0.0010(8) -0.0005(8)
    C6 0.0236(10) 0.0247(10) 0.0186(10) 0.0007(8) 0.0029(8) -0.0031(9)
    C7 0.0191(9) 0.0271(11) 0.0260(11) 0.0035(8) 0.0055(8) -0.0030(10)
    C8 0.0133(9) 0.0304(11) 0.0298(12) 0.0023(8) -0.0006(8) -0.0017(10)
    C9 0.0138(9) 0.0232(9) 0.0221(9) -0.0019(8) 0.0005(8) -0.0023(8)
    C11 0.0160(9) 0.0213(10) 0.0166(9) 0.0022(8) 0.0017(7) 0.0028(8)
    C12 0.0234(10) 0.0201(10) 0.0393(13) 0.0033(8) -0.0041(10) 0.0040(9)
    C14 0.0149(9) 0.0187(9) 0.0212(10) -0.0006(7) 0.0013(8) -0.0029(8)
    C15 0.0228(10) 0.0342(12) 0.0219(11) -0.0067(9) -0.0016(9) 0.0056(9)
    Cl1 0.0161(2) 0.0188(2) 0.0279(2) -0.00432(17) 0.00332(18) -0.00562(17)
    Cl2 0.0204(2) 0.0342(3) 0.0169(2) 0.0074(2) -0.00126(18) 0.00409(19)
    N10 0.0106(7) 0.0173(7) 0.0215(8) -0.0015(6) 0.0007(6) 0.0006(6)
    N13 0.0102(7) 0.0186(8) 0.0177(8) -0.0009(6) -0.0009(7) -0.0004(6)
    O3 0.0133(6) 0.0228(7) 0.0255(8) -0.0005(6) -0.0006(6) -0.0061(6)
    O11 0.0126(6) 0.0258(7) 0.0231(7) 0.0017(6) -0.0009(5) 0.0006(6)
    O14 0.0129(7) 0.0267(7) 0.0244(8) -0.0045(6) -0.0007(6) 0.0006(6)
_geom_special_details
;
 All esds (except the esd in the dihedral angle between two l.s. planes)
 are estimated using the full covariance matrix.  The cell esds are taken
 into account individually in the estimation of esds in distances, angles
 and torsion angles; correlations between esds in cell parameters are only
 used when they are defined by crystal symmetry.  An approximate (isotropic)
 treatment of cell esds is used for estimating esds involving l.s. planes.
;
loop_
    _geom_bond_atom_site_label_1
    _geom_bond_atom_site_label_2
    _geom_bond_site_symmetry_2
    _geom_bond_distance
    _geom_bond_publ_flag
    C1 N13 . 1.442(3) ?
    C1 N10 . 1.444(3) ?
    C1 C2 . 1.555(3) ?
    C1 H1 . 1.0000 ?
    C2 C3 . 1.552(3) ?
    C2 Cl1 . 1.781(2) ?
    C2 Cl2 . 1.790(2) ?
    C3 O3 . 1.210(3) ?
    C3 C4 . 1.494(3) ?
    C4 C5 . 1.397(3) ?
    C4 C9 . 1.402(3) ?
    C5 C6 . 1.388(3) ?
    C5 H5 . 0.9500 ?
    C6 C7 . 1.395(3) ?
    C6 H6 . 0.9500 ?
    C7 C8 . 1.386(4) ?
    C7 H7 . 0.9500 ?
    C8 C9 . 1.389(3) ?
    C8 H8 . 0.9500 ?
    C9 H9 . 0.9500 ?
    C11 O11 . 1.232(3) ?
    C11 N10 . 1.354(3) ?
    C11 C12 . 1.499(3) ?
    C12 H12A . 0.9800 ?
    C12 H12B . 0.9800 ?
    C12 H12C . 0.9800 ?
    C14 O14 . 1.230(3) ?
    C14 N13 . 1.360(3) ?
    C14 C15 . 1.502(3) ?
    C15 H15A . 0.9800 ?
    C15 H15B . 0.9800 ?
    C15 H15C . 0.9800 ?
    N10 H10 . 0.84(3) ?
    N13 H13 . 0.83(3) ?
loop_
    _geom_angle_atom_site_label_1
    _geom_angle_atom_site_label_2
    _geom_angle_atom_site_label_3
    _geom_angle_site_symmetry_1
    _geom_angle_site_symmetry_3
    _geom_angle
    _geom_angle_publ_flag
    N13 C1 N10 . . 113.07(17) ?
    N13 C1 C2 . . 111.00(16) ?
    N10 C1 C2 . . 112.19(16) ?
    N13 C1 H1 . . 106.7 ?
    N10 C1 H1 . . 106.7 ?
    C2 C1 H1 . . 106.7 ?
    C3 C2 C1 . . 114.02(17) ?
    C3 C2 Cl1 . . 109.38(14) ?
    C1 C2 Cl1 . . 107.12(13) ?
    C3 C2 Cl2 . . 107.82(14) ?
    C1 C2 Cl2 . . 108.36(13) ?
    Cl1 C2 Cl2 . . 110.13(11) ?
    O3 C3 C4 . . 122.06(18) ?
    O3 C3 C2 . . 115.96(18) ?
    C4 C3 C2 . . 121.94(18) ?
    C5 C4 C9 . . 119.65(19) ?
    C5 C4 C3 . . 125.17(18) ?
    C9 C4 C3 . . 115.17(18) ?
    C6 C5 C4 . . 120.07(19) ?
    C6 C5 H5 . . 120.0 ?
    C4 C5 H5 . . 120.0 ?
    C5 C6 C7 . . 120.1(2) ?
    C5 C6 H6 . . 120.0 ?
    C7 C6 H6 . . 120.0 ?
    C8 C7 C6 . . 120.0(2) ?
    C8 C7 H7 . . 120.0 ?
    C6 C7 H7 . . 120.0 ?
    C7 C8 C9 . . 120.4(2) ?
    C7 C8 H8 . . 119.8 ?
    C9 C8 H8 . . 119.8 ?
    C8 C9 C4 . . 119.8(2) ?
    C8 C9 H9 . . 120.1 ?
    C4 C9 H9 . . 120.1 ?
    O11 C11 N10 . . 122.7(2) ?
    O11 C11 C12 . . 121.08(19) ?
    N10 C11 C12 . . 116.25(19) ?
    C11 C12 H12A . . 109.5 ?
    C11 C12 H12B . . 109.5 ?
    H12A C12 H12B . . 109.5 ?
    C11 C12 H12C . . 109.5 ?
    H12A C12 H12C . . 109.5 ?
    H12B C12 H12C . . 109.5 ?
    O14 C14 N13 . . 122.8(2) ?
    O14 C14 C15 . . 121.6(2) ?
    N13 C14 C15 . . 115.55(19) ?
    C14 C15 H15A . . 109.5 ?
    C14 C15 H15B . . 109.5 ?
    H15A C15 H15B . . 109.5 ?
    C14 C15 H15C . . 109.5 ?
    H15A C15 H15C . . 109.5 ?
    H15B C15 H15C . . 109.5 ?
    C11 N10 C1 . . 119.69(17) ?
    C11 N10 H10 . . 120.8(19) ?
    C1 N10 H10 . . 118.2(19) ?
    C14 N13 C1 . . 120.26(17) ?
    C14 N13 H13 . . 120.6(19) ?
    C1 N13 H13 . . 117(2) ?
loop_
    _geom_torsion_atom_site_label_1
    _geom_torsion_atom_site_label_2
    _geom_torsion_atom_site_label_3
    _geom_torsion_atom_site_label_4
    _geom_torsion_site_symmetry_1
    _geom_torsion_site_symmetry_2
    _geom_torsion_site_symmetry_3
    _geom_torsion_site_symmetry_4
    _geom_torsion
    _geom_torsion_publ_flag
    N13 C1 C2 C3 . . . . -64.2(2) ?
    N10 C1 C2 C3 . . . . 63.4(2) ?
    N13 C1 C2 Cl1 . . . . 56.97(18) ?
    N10 C1 C2 Cl1 . . . . -175.45(13) ?
    N13 C1 C2 Cl2 . . . . 175.76(13) ?
    N10 C1 C2 Cl2 . . . . -56.66(18) ?
    C1 C2 C3 O3 . . . . -11.6(3) ?
    Cl1 C2 C3 O3 . . . . -131.54(17) ?
    Cl2 C2 C3 O3 . . . . 108.71(19) ?
    C1 C2 C3 C4 . . . . 166.04(18) ?
    Cl1 C2 C3 C4 . . . . 46.2(2) ?
    Cl2 C2 C3 C4 . . . . -73.6(2) ?
    O3 C3 C4 C5 . . . . -166.3(2) ?
    C2 C3 C4 C5 . . . . 16.2(3) ?
    O3 C3 C4 C9 . . . . 14.8(3) ?
    C2 C3 C4 C9 . . . . -162.76(19) ?
    C9 C4 C5 C6 . . . . 0.8(3) ?
    C3 C4 C5 C6 . . . . -178.1(2) ?
    C4 C5 C6 C7 . . . . 0.6(3) ?
    C5 C6 C7 C8 . . . . -1.1(4) ?
    C6 C7 C8 C9 . . . . 0.1(4) ?
    C7 C8 C9 C4 . . . . 1.3(4) ?
    C5 C4 C9 C8 . . . . -1.7(3) ?
    C3 C4 C9 C8 . . . . 177.2(2) ?
    O11 C11 N10 C1 . . . . -7.4(3) ?
    C12 C11 N10 C1 . . . . 173.8(2) ?
    N13 C1 N10 C11 . . . . -108.3(2) ?
    C2 C1 N10 C11 . . . . 125.26(18) ?
    O14 C14 N13 C1 . . . . 5.0(3) ?
    C15 C14 N13 C1 . . . . -176.70(19) ?
    N10 C1 N13 C14 . . . . 113.2(2) ?
    C2 C1 N13 C14 . . . . -119.66(19) ?
loop_
    _geom_hbond_atom_site_label_D
    _geom_hbond_atom_site_label_H
    _geom_hbond_atom_site_label_A
    _geom_hbond_site_symmetry_A
    _geom_hbond_distance_DH
    _geom_hbond_distance_HA
    _geom_hbond_distance_DA
    _geom_hbond_angle_DHA
    _geom_hbond_publ_flag
    N10 H10 O3 . 0.84(3) 2.34(3) 2.804(2) 115(2) yes
    N10 H10 O14 4_566 0.84(3) 2.30(3) 3.105(2) 161(3) yes
    N13 H13 O3 . 0.83(3) 2.60(3) 2.982(2) 110(2) yes
    N13 H13 O11 4_566 0.83(3) 2.09(3) 2.912(2) 169(3) yes
    C1 H1 O11 . 1.00 2.26 2.746(2) 108 yes
    C1 H1 O14 . 1.00 2.28 2.763(2) 108 yes
    C5 H5 Cl1 . 0.95 2.77 3.179(2) 107 yes
    C5 H5 Cl2 . 0.95 2.81 3.4098(19) 122 yes
    C6 H6 O11 3_645 0.95 2.53 3.239(3) 131 yes
    C12 H12A Cl1 1_565 0.98 2.73 3.278(3) 115.8 yes
    C12 H12B O14 4_566 0.98 2.51 3.407(3) 152.2 yes
    C15 H15B O11 4_566 0.98 2.60 3.460(3) 147.1 yes
    C15 H15C Cg1 4_456 0.98 2.89 3.703(3) 141 yes
_shelx_space_group_comment
;
The symmetry employed for this shelxl refinement is uniquely defined
by the following loop, which should always be used as a source of
symmetry information in preference to the above space-group names.
They are only intended as comments.
;
_shelx_estimated_absorpt_T_min     0.238
_shelx_estimated_absorpt_T_max     0.855
_shelx_hkl_file
;
   0   0   1    0.43    0.32
   0   0   2  669.96   20.64
   0   0   3    4.72    1.39
   0   0   4 1890.71   55.89
   0   0   5    0.91    1.24
   0   0   6 3708.70  106.80
   0   0   7    3.37    2.41
   0   0   8 2623.75   83.31
   0   0   9    0.93    1.93
   0   0  10  218.33   17.34
   0   0  11    1.24    2.87
   0   0  12  101.49   13.11
   0   0  13   -1.58    3.27
   0   0 -13    2.08    3.04
   0   0  14 5370.25  169.24
   0   0 -14 5090.13  177.04
   0   0  15   -1.89    1.95
   0   0 -15   -0.63    1.95
   0   0 -15   -0.58    1.60
   0   0 -15    2.51    3.66
   0   0  16   29.81    8.23
   0   0 -16   27.16    4.72
   0   0 -16   17.44    3.90
   0   0 -17   -0.69    2.35
   0   0 -17    0.63    1.72
   0   0 -18   81.34    7.97
   0   0 -18   89.90    8.72
   0   0 -19   -0.64    1.99
   0   0 -19   -0.58    1.91
   0   0 -20  626.43   24.91
   0   0 -20  618.36   25.68
   0   0 -21    0.49    1.81
   0   0 -21   -0.44    1.75
   0   0 -22    0.76    1.47
   0   0 -22   -0.34    1.21
   0   0  22    3.02    1.53
   0   0 -23    1.59    1.20
   0   0  23   -0.66    0.94
   0  -1   0    0.42    0.69
   0  -1  -1 4098.27  110.35
   0   1   2 5543.17  145.98
   0  -1   3  917.66   30.21
   0  -1   4 9999.00  266.64
   0  -1   5   87.99    7.53
   0   1   5   86.08    7.48
   0  -1  -5   83.28    8.02
   0  -1   6 1449.32   49.75
   0   1   6 1558.11   50.10
   0  -1  -6 1454.12   52.00
   0  -1   7 6228.41  175.15
   0   1   7 6285.93  175.08
   0  -1  -7 6148.52  178.46
   0  -1   8   10.10    3.48
   0   1   8   11.68    3.76
   0  -1  -8    6.40    3.31
   0   1   9   30.08    5.79
   0  -1   9   17.56    4.97
   0  -1  -9   27.27    6.43
   0  -1  10 2828.28   93.68
   0   1  10 2854.69   93.59
   0  -1 -10 2744.37   97.85
   0   1  11  638.89   33.83
   0  -1  11  584.36   33.04
   0  -1 -11  601.13   36.61
   0  -1  12 1801.97   71.79
   0   1  12 1806.85   71.99
   0  -1 -12 1904.29   78.10
   0   1  13  664.56   37.87
   0  -1  13  616.79   36.85
   0  -1 -13  576.61   39.58
   0   1  14  319.19   26.70
   0  -1 -14  311.52   29.52
   0   1  15   89.28    7.67
   0   1 -15   88.80    8.36
   0   1  15   97.51   14.81
   0  -1 -15   89.06    8.49
   0  -1 -15   83.50    7.77
   0   1 -15   97.41    8.43
   0  -1 -15   79.32   15.09
   0   1 -15   67.06   14.52
   0   1  16  118.16    9.16
   0   1 -16  114.77    9.88
   0   1  16  104.25   15.64
   0  -1 -16  117.70   10.11
   0   1 -16  118.47    9.67
   0  -1 -16  115.09    9.57
   0  -1 -16  122.86   19.50
   0   1 -16  108.87   18.45
   0   1 -17   38.84    5.66
   0   1 -17   44.49    6.07
   0  -1 -17   37.61    5.42
   0  -1 -17   41.67    5.95
   0  -1  17   34.81    4.94
   0   1  17   31.90    4.84
   0   1 -18   39.83    5.50
   0  -1 -18   32.53    5.08
   0   1 -18   37.76    5.65
   0  -1 -18   42.19    6.04
   0   1  18   35.06    4.98
   0  -1  18   37.81    5.09
   0  -1 -19   49.33    6.39
   0   1 -19   70.99    7.07
   0   1 -19   75.46    7.62
   0  -1 -19   62.93    6.73
   0   1  19   67.56    6.73
   0  -1  19   64.88    6.49
   0  -1 -20   66.78    7.16
   0  -1 -20   83.65    7.26
   0   1 -20   91.59    8.06
   0   1 -20   77.45    7.15
   0  -1  20   77.45    6.85
   0   1  20   73.32    6.87
   0   1 -21  318.74   14.72
   0  -1 -21  298.66   14.28
   0   1 -21  307.64   15.16
   0  -1 -21  294.63   14.89
   0  -1  21  306.23   13.69
   0   1  21  321.18   14.06
   0  -1  21  310.42   14.17
   0   1 -22  361.08   15.50
   0   1 -22  372.01   15.23
   0  -1 -22  361.72   14.35
   0  -1 -22  376.15   15.07
   0   1  22  383.06   14.65
   0  -1  22  372.80   14.48
   0   1 -23    4.67    1.40
   0  -1  23    7.48    1.50
   0   1  23    5.38    1.41
   0  -1 -23    6.06    1.41
   0   1 -23    5.06    1.35
   0  -1  23    6.38    1.34
   0   1  23    5.08    1.31
   0  -2   0 5111.77  140.64
   0   2   1  607.82   21.28
   0  -2   1  643.94   23.78
   0  -2  -1  633.19   23.99
   0   2   2 2601.93   72.74
   0  -2   2 2571.47   76.36
   0  -2  -2 2657.12   77.02
   0   2   3    5.47    1.53
   0  -2  -4  799.47   31.51
   0   2   4  768.94   25.81
   0  -2  -5  813.81   33.86
   0   2   5  827.07   27.17
   0  -2  -6 4468.37  132.58
   0   2   6 4461.50  122.07
   0   2   7  232.78   11.56
   0   2   7  246.06   16.54
   0  -2  -7  233.82   17.55
   0   2   8 3086.07   87.83
   0   2   8 3225.01   98.92
   0  -2  -8 2994.56  101.51
   0   2   9 1140.58   37.68
   0   2   9 1240.07   48.81
   0  -2  -9 1179.97   51.48
   0   2  10    1.64    1.12
   0  -2 -10   -1.52    2.71
   0   2  10   -1.22    2.19
   0  -2 -11  399.93   29.87
   0   2  11  459.94   28.65
   0  -2 -12    3.83    3.96
   0   2  12    1.54    2.24
   0  -2 -13  118.82   17.15
   0   2  13  139.13   16.67
   0  -2 -14   34.27    5.18
   0   2 -14   33.65    5.15
   0   2  14   35.87    4.77
   0  -2 -14   32.86    4.79
   0   2  14   36.97    8.99
   0  -2 -14   39.35   10.45
   0   2 -14   33.77    4.96
   0  -2 -15   31.33    5.15
   0   2 -15   23.82    4.41
   0   2  15   31.67    4.62
   0  -2 -15   27.91    4.47
   0   2  15   23.59    7.62
   0  -2 -15   29.75    9.60
   0   2 -15   21.06    4.15
   0   2 -16   77.30    7.99
   0   2  16   82.31    7.64
   0  -2 -16   81.21    8.36
   0  -2 -16   73.96    7.64
   0   2  16   73.26   13.28
   0  -2 -16   95.38   16.74
   0   2 -16   80.10    7.90
   0  -2 -17  342.05   18.72
   0  -2 -17  359.26   18.30
   0   2 -17  343.75   18.11
   0   2 -17  354.36   18.73
   0   2  17  337.28   17.35
   0  -2  17  372.27   17.52
   0   2 -18   17.28    3.79
   0  -2 -18   14.28    3.50
   0   2 -18   15.14    3.74
   0  -2 -18   14.15    3.83
   0  -2  18   17.78    3.48
   0   2  18   13.96    3.28
   0   2 -19  402.89   19.35
   0  -2 -19  399.13   19.90
   0  -2 -19  439.51   19.69
   0   2 -19  426.36   20.26
   0  -2  19  442.51   18.89
   0   2  19  413.59   18.98
   0  -2 -20   28.59    4.19
   0   2 -20   34.12    4.72
   0  -2 -20   30.90    4.88
   0   2 -20   25.82    4.41
   0  -2  20   35.53    4.42
   0   2  21  126.69    8.14
   0  -2  21  115.67    7.46
   0  -2  21  127.94    7.39
   0   2  21  113.78    7.21
   0  -2 -21  125.16    8.12
   0   2 -21  133.29    8.48
   0  -2 -21  134.74    8.15
   0   2 -21  132.36    8.82
   0   2  22   30.77    3.34
   0   2  22   29.43    2.97
   0  -2 -22   22.51    2.96
   0  -2 -22   24.39    2.89
   0   2 -22   29.53    3.44
   0   2 -22   25.93    3.41
   0   2  23   17.69    2.03
   0   2  23   16.12    1.62
   0   2 -23   19.50    2.17
   0   2 -23   17.12    2.11
   0  -3   0    0.67    1.83
   0  -3  -1   18.03    4.21
   0  -3   1   22.06    4.29
   0  -3  -2  866.31   34.57
   0  -3  -2  876.01   35.29
   0  -3   2  830.95   33.52
   0   3   3 1749.57   53.17
   0  -3  -3 1694.29   59.74
   0  -3   3 1776.01   58.68
   0   3   4  243.78   12.72
   0  -3  -4  279.74   17.86
   0  -3   4  270.21   16.81
   0  -3  -5  155.81   13.63
   0   3   5  155.20    9.62
   0  -3  -6 1888.30   66.90
   0   3   6 1820.51   56.20
   0  -3  -7    8.41    3.72
   0   3   7    6.46    2.03
   0   3   8  668.05   25.77
   0   3   8  687.92   34.36
   0  -3  -8  689.10   36.40
   0   3   9  260.43   13.64
   0   3   9  254.51   20.27
   0  -3  -9  266.76   22.03
   0   3  10 1822.06   70.50
   0  -3 -10 1759.66   73.21
   0   3  11  751.65   40.96
   0  -3 -11  756.77   43.83
   0   3  12  303.72   25.42
   0  -3 -12  351.68   29.44
   0  -3 -13    1.24    1.81
   0   3 -13    2.95    1.93
   0  -3 -13    2.22    2.30
   0   3  13    1.84    2.69
   0   3 -13   -0.58    1.47
   0  -3 -13   -0.54    1.37
   0  -3 -14   54.49    6.24
   0  -3 -14   55.57    6.71
   0   3 -14   52.62    6.48
   0   3  14   52.89    5.84
   0   3 -14   47.18    5.56
   0   3  14   37.20    9.13
   0  -3 -14   45.34   11.36
   0   3 -14   48.20    6.09
   0  -3 -15   23.44    4.59
   0   3 -15   28.59    4.88
   0   3  15   20.42    3.90
   0  -3 -15   20.02    7.77
   0   3  15   10.18    5.17
   0   3 -15   19.57    3.66
   0  -3 -15   24.77    4.48
   0   3 -15   15.47    3.68
   0   3 -16  151.89   11.68
   0  -3 -16  174.73   11.85
   0  -3 -16  160.42   12.07
   0   3 -16  146.82   11.34
   0   3  16  165.72   11.21
   0  -3 -17    7.55    3.02
   0   3 -17   16.70    3.85
   0  -3 -17    7.81    2.78
   0   3 -17   10.83    3.55
   0  -3  18    0.47    1.36
   0  -3 -18    3.95    2.26
   0  -3 -18    3.22    2.49
   0   3 -18    2.53    2.26
   0  -3  19   13.47    2.57
   0  -3  19   11.11    2.63
   0  -3 -19    7.38    2.50
   0  -3 -19    4.53    2.34
   0   3 -19   12.60    3.19
   0  -3 -20  196.86   11.00
   0   3 -20  189.84   11.53
   0  -3 -20  203.37   11.08
   0   3  20  208.54    9.94
   0   3  20  201.75   11.02
   0   3  21   -0.46    0.98
   0   3  21    0.65    1.05
   0  -3 -21   -1.31    1.43
   0  -3 -21    0.33    1.12
   0   3 -21    0.78    1.50
   0  -3 -22  353.64   12.02
   0   3 -22  330.24   12.60
   0   3  22  330.88   11.74
   0  -4   0 6136.50  177.23
   0  -4  -1   86.75   10.10
   0  -4   1   83.23    9.76
   0  -4  -2  779.98   36.39
   0  -4   2  812.22   36.10
   0  -4   3  798.91   36.21
   0  -4  -4  900.11   41.78
   0  -4   4  938.85   40.88
   0  -4   5    6.70    3.47
   0  -4  -5   18.93    5.38
   0  -4  -6 1996.49   76.24
   0  -4   6 2092.34   75.03
   0  -4  -7  444.41   29.21
   0  -4   7  452.04   27.84
   0  -4  -8   51.24    9.87
   0  -4   8   54.52    9.45
   0  -4  -9   52.43   10.36
   0   4   9   76.56   11.54
   0  -4   9   88.15   12.48
   0   4  10    1.66    2.96
   0  -4 -10    3.80    3.93
   0  -4  10   -1.65    3.41
   0   4  11    5.34    3.68
   0  -4  11    1.79    2.62
   0  -4 -11    6.19    4.26
   0  -4  12  327.39   27.77
   0   4  12  298.10   26.49
   0   4 -12  336.48   17.31
   0  -4 -12  337.00   16.74
   0  -4 -12  313.28   29.16
   0  -4 -13  387.44   18.71
   0   4 -13  389.93   18.43
   0  -4  13  400.90   32.12
   0   4  13  401.77   31.46
   0   4 -13  391.49   19.54
   0   4 -13  386.02   19.37
   0  -4 -13  356.78   32.34
   0  -4 -14  694.81   27.91
   0   4 -14  680.22   27.11
   0  -4  14  676.84   43.72
   0   4  14  712.09   44.75
   0  -4 -14  629.40   45.26
   0   4 -14  717.90   28.85
   0   4 -14  645.78   28.10
   0   4 -15  785.88   31.23
   0   4 -15  751.83   28.98
   0  -4 -15  769.71   30.21
   0   4 -15  745.78   30.64
   0   4 -16   -0.67    2.07
   0   4 -16    1.01    1.47
   0  -4 -16    0.60    1.63
   0   4 -16    3.89    2.41
   0   4  16    2.19    1.78
   0   4 -17   99.72    9.17
   0  -4  17  121.96    8.11
   0   4  17  107.64    8.54
   0  -4 -17  112.99    9.10
   0   4 -17  118.23    9.63
   0   4  18   17.40    2.69
   0   4  18   24.56    3.79
   0  -4 -18   23.32    3.96
   0   4 -18   28.55    4.69
   0   4 -19   34.57    4.83
   0   4  19   34.09    4.13
   0   4  19   35.78    4.26
   0  -4 -19   31.18    4.23
   0   4  19   31.75    3.27
   0   4  20  238.97   11.20
   0   4  20  223.83   10.88
   0   4 -20  250.16   12.46
   0  -4 -20  246.49   11.75
   0   4  21   71.29    4.82
   0   4  21   62.46    4.36
   0  -4 -21   66.44    4.81
   0   4 -21   59.72    4.92
   0   4 -22   57.64    3.75
   0  -5   0   -1.28    2.65
   0  -5  -1  423.33   26.96
   0  -5   1  404.83   26.21
   0  -5  -2  403.18   27.13
   0  -5   2  445.63   27.59
   0  -5   3   37.11    7.68
   0  -5   4   31.62    7.14
   0  -5   5   20.19    5.79
   0  -5   6  820.81   42.72
   0  -5  -6  813.93   44.44
   0  -5  -6  781.92   24.74
   0  -5   7 4138.67  136.64
   0  -5  -7 4332.24  141.56
   0  -5   7 4085.27  111.07
   0  -5   8  463.29   32.47
   0  -5   8  489.76   17.37
   0   5   9    1.84    2.69
   0  -5  -9    4.10    3.67
   0  -5   9    3.63    3.25
   0  -5  10  954.13   52.37
   0   5  10  997.66   53.03
   0   5 -10 1049.71   36.98
   0  -5 -10  965.65   54.71
   0  -5 -10  981.54   35.49
   0  -5 -11   58.92    6.39
   0  -5 -11   44.72    5.64
   0   5 -11   52.84    6.44
   0  -5 -11   54.32    5.00
   0   5  11   46.15    5.30
   0   5 -11   50.10    5.97
   0   5  11   52.65   11.53
   0  -5 -11   59.78   12.63
   0  -5  11   77.04   13.30
   0   5 -12    9.84    3.04
   0  -5 -12   10.09    2.39
   0   5  12   12.09    2.91
   0  -5 -12    9.61    6.08
   0  -5  12   14.81    6.56
   0  -5 -12    8.22    2.72
   0  -5 -12   10.11    3.08
   0   5 -12   13.94    3.30
   0   5  12    6.28    4.84
   0   5  13  382.22   17.98
   0  -5 -13  401.31   16.46
   0  -5 -13  444.88   36.42
   0   5 -13  401.40   20.16
   0  -5 -13  414.77   19.80
   0  -5 -13  380.50   19.03
   0   5  13  370.45   31.41
   0  -5  13  378.24   31.92
   0   5 -13  380.27   18.69
   0   5 -14  150.02   11.37
   0  -5 -14  136.32   10.37
   0  -5 -14  143.46   10.77
   0   5  14  142.96    9.93
   0   5 -14  140.68   10.14
   0   5 -14  158.89   11.64
   0   5 -15   82.27    8.30
   0  -5 -15   80.55    7.88
   0   5  15   87.66    7.56
   0   5 -15   94.38    7.81
   0   5 -15   95.97    8.89
   0   5  16    4.80    2.10
   0   5 -16    5.49    2.06
   0  -5 -16    3.95    2.41
   0   5 -16    3.05    1.99
   0   5 -16   10.03    3.36
   0   5  17   87.70    6.94
   0  -5 -17   70.52    6.90
   0   5  17   83.49    7.24
   0   5 -17   83.26    7.63
   0   5 -17   87.05    7.86
   0   5  18  135.88    8.30
   0   5 -18  134.16    9.15
   0   5  18  147.07    9.12
   0   5 -18  136.76    9.41
   0   5 -18  135.66    9.60
   0   5  19  265.88   11.70
   0   5  19  278.14   12.83
   0   5 -19  296.90   13.27
   0   5  19  267.76   12.43
   0   5 -19  296.63   13.69
   0   5  20   71.82    5.19
   0   5  20   84.94    5.30
   0   5 -20   77.08    5.32
   0   5 -20   81.33    5.75
   0   5 -21  156.54    6.67
   0   5 -21  158.17    7.06
   0   5  21  158.52    6.63
   0  -6   0 1105.34   53.26
   0  -6  -1  369.84   28.30
   0  -6   1  375.68   27.95
   0  -6  -2   89.34   13.52
   0  -6   2  103.66   14.24
   0  -6   3  937.39   48.26
   0  -6   4  777.84   43.50
   0  -6  -5  552.76   19.69
   0  -6   5  573.62   19.85
   0  -6   5  589.15   37.25
   0  -6   6  379.15   14.87
   0  -6  -6  381.39   14.96
   0  -6   6  345.55   28.75
   0  -6   7  338.59   14.14
   0  -6  -7  355.98   14.36
   0  -6   7  388.05   30.19
   0  -6  -8  209.10   12.87
   0   6   8  202.90   12.23
   0   6  -8  237.94   13.61
   0  -6   8  199.56   10.18
   0   6  -8  217.15   13.10
   0  -6   8  230.73   23.37
   0   6   8  230.89   13.26
   0  -6  -8  236.99   11.85
   0   6   9  120.85    9.45
   0  -6  -9  114.65    8.01
   0   6  -9  120.62    9.57
   0  -6   9  102.02   15.95
   0   6   9  143.72   18.51
   0  -6  -9  128.04    9.82
   0   6 -10   60.01    7.00
   0  -6 -10   58.44    5.68
   0   6  10   54.17    6.36
   0   6 -10   67.27    7.07
   0  -6  10   45.06   10.73
   0  -6 -10   62.85    6.91
   0   6  10   52.00   11.50
   0   6  11    3.03    2.26
   0  -6 -11    0.42    1.32
   0   6  11    2.19    2.26
   0  -6  11    2.19    3.20
   0  -6 -11    0.61    1.68
   0   6 -11    2.41    1.97
   0   6 -11    0.67    1.82
   0   6 -12    0.59    1.83
   0  -6 -12    2.46    2.11
   0   6  12    1.22    2.08
   0   6 -12    4.03    2.59
   0   6 -13   51.57    6.57
   0  -6 -13   43.64    5.78
   0   6  13   52.03    6.19
   0   6 -13   56.62    6.16
   0   6  13   52.78    6.32
   0   6 -14  116.50    9.56
   0  -6 -14  112.65    9.17
   0   6  14  102.01    7.67
   0   6  14  109.55    8.89
   0   6 -14   96.87    8.02
   0   6  14   91.95    8.22
   0   6 -14  103.93    9.14
   0  -6 -15   10.26    3.01
   0   6 -15   10.20    2.57
   0   6 -15    8.68    2.82
   0   6  15    8.83    2.85
   0   6  15   14.41    3.41
   0   6  15   11.64    2.57
   0   6 -15   14.80    3.41
   0   6 -16  230.73   13.18
   0  -6 -16  214.88   12.31
   0   6  16  238.19   12.73
   0   6  16  223.02   10.90
   0   6 -16  197.82   10.54
   0   6  16  223.98   12.38
   0   6 -16  237.23   13.06
   0   6  17  207.00   11.22
   0   6 -17  223.05   12.12
   0   6 -17  217.86   11.86
   0  -6 -17  206.89   11.36
   0   6 -18   27.50    3.75
   0   6 -18   28.53    3.52
   0   6  19   48.17    3.97
   0   6 -19   46.33    3.79
   0   6 -19   49.51    4.23
   0   6 -20    7.27    1.29
   0   6 -20    7.47    1.17
   0  -7   0   -2.07    3.02
   0  -7   0    2.03    1.35
   0   7   1  428.70   19.37
   0  -7   1  414.77   32.93
   0  -7  -1  447.37   17.31
   0  -7  -1  457.50   34.54
   0   7  -2  186.91   11.91
   0   7  -2  216.90   12.26
   0   7   2  181.00   11.60
   0  -7   2  207.32   10.41
   0  -7  -2  203.29   10.30
   0  -7   2  221.67   23.01
   0   7  -3  243.12   13.93
   0  -7   3  264.91   12.11
   0  -7  -3  251.68   11.84
   0  -7   3  255.98   25.22
   0   7  -3  243.60   13.94
   0   7  -3  231.12   13.20
   0   7   3  250.54   14.03
   0   7   4   29.12    4.55
   0  -7   4   40.19    4.24
   0  -7  -4   29.99    3.74
   0  -7   4   33.37    9.17
   0   7  -4   28.94    4.54
   0   7  -4   33.12    4.90
   0   7  -5    2.33    1.90
   0   7   5    4.57    2.28
   0  -7  -5    1.82    1.41
   0  -7   5    2.91    1.41
   0  -7   5    2.11    2.18
   0   7   5    1.00    1.37
   0   7  -5    1.74    1.80
   0   7  -6   25.52    4.46
   0   7   6   32.53    4.87
   0  -7   6   24.48    3.37
   0  -7  -6   19.97    3.09
   0  -7   6   23.60    8.01
   0   7   6   26.91    4.18
   0   7  -6   20.81    4.16
   0   7  -7    7.22    2.57
   0  -7   7    6.53    4.50
   0  -7  -7    7.04    2.03
   0  -7   7    9.72    2.22
   0   7  -7    3.62    2.25
   0   7   7    4.73    2.12
   0   7   7    5.34    2.21
   0   7   8  110.13    9.22
   0  -7   8  116.25    7.59
   0  -7  -8  121.28    7.68
   0  -7   8   96.74   16.18
   0   7  -8  135.60   10.14
   0   7   8  125.55    9.41
   0  -7   9   17.04    2.73
   0   7   9   18.04    3.80
   0   7   9   18.41    3.67
   0   7  -9   13.93    3.45
   0   7 -10    1.18    1.62
   0   7 -10    1.94    2.00
   0   7  10    3.92    2.17
   0   7  10    2.39    1.85
   0   7  11  537.79   22.81
   0   7 -11  519.75   22.69
   0   7 -11  519.19   23.51
   0   7  11  532.90   23.05
   0   7  12  384.91   18.43
   0   7 -12  405.89   18.54
   0   7 -12  406.68   19.63
   0   7  12  397.86   18.90
   0   7 -13   75.05    7.43
   0   7  13   80.65    7.25
   0   7 -13   77.85    6.81
   0   7 -13   92.52    8.14
   0   7  13   76.54    7.23
   0   7 -14  107.18    8.36
   0   7  14   89.35    7.57
   0   7 -14   91.32    6.89
   0   7 -14  100.59    8.29
   0   7  14   97.82    7.85
   0   7 -15  263.49   13.38
   0   7  15  256.06   12.95
   0   7 -15  235.81   11.17
   0   7  15  273.89   13.20
   0   7 -15  261.85   13.41
   0   7  16   25.16    3.49
   0   7 -16   27.59    3.71
   0   7  16   27.19    3.65
   0   7 -16   29.71    3.93
   0   7  17   85.72    5.76
   0   7  17   83.29    5.73
   0   7 -17   88.41    5.95
   0   7 -17   85.53    5.97
   0   7 -18   11.49    1.85
   0   7  18   13.27    1.87
   0   7  18   14.70    2.06
   0  -8   0   51.43    5.29
   0   8   0   55.57    6.12
   0   8   0   65.11    6.87
   0  -8   1  240.33   26.25
   0  -8  -1  285.84   13.69
   0   8  -1  281.95   14.88
   0   8   1  278.57   14.91
   0   8  -1  267.91   15.22
   0   8  -1  289.56   15.68
   0  -8  -2   16.35    3.05
   0  -8   2   18.36    7.12
   0  -8   2   16.74    3.08
   0   8   2   13.79    3.24
   0   8  -2   13.88    3.14
   0   8  -2   13.15    3.34
   0   8  -2   13.73    3.40
   0  -8   3   32.68    4.15
   0  -8  -3   30.19    4.06
   0   8   3   29.43    4.58
   0   8  -3   27.64    4.62
   0   8  -3   27.59    4.61
   0  -8  -4  386.42   16.80
   0  -8   4  393.47   16.90
   0   8  -4  410.56   19.56
   0   8  -4  365.64   18.71
   0   8   4  395.31   18.73
   0   8  -5    1.81    1.76
   0   8  -5    1.79    2.05
   0  -8  -5    2.07    1.54
   0  -8   5    0.42    1.29
   0   8  -6  466.34   21.28
   0  -8   6  464.12   18.92
   0  -8  -6  466.67   18.86
   0   8   6  459.42   20.04
   0   8  -6  480.67   21.67
   0  -8  -7   16.30    2.89
   0  -8   7   14.62    2.91
   0   8  -7   21.19    4.19
   0   8   7   12.18    2.99
   0   8   7   18.47    3.69
   0  -8   8  686.20   24.55
   0  -8  -8  688.72   24.35
   0   8   8  724.63   27.87
   0   8   8  682.29   26.57
   0   8  -8  695.16   27.62
   0   8   9  118.21    8.65
   0   8  -9  118.80    9.47
   0   8   9  106.25    8.66
   0   8  -9  103.60    8.55
   0   8  10   14.11    3.32
   0   8 -10   26.40    4.44
   0   8 -10   20.19    3.68
   0   8  10   20.76    3.66
   0   8  11   15.66    3.34
   0   8 -11   15.26    3.24
   0   8  11   15.11    3.13
   0   8 -11   19.10    3.44
   0   8  12   94.94    7.31
   0   8  12  100.72    7.67
   0   8 -12  107.69    8.24
   0   8 -12   90.16    6.86
   0   8  13  435.57   17.55
   0   8 -13  427.06   18.03
   0   8 -13  424.63   16.51
   0   8  13  436.33   17.84
   0   8 -13  416.26   18.01
   0   8  14   27.29    3.51
   0   8 -14   32.40    3.89
   0   8 -14   27.11    2.81
   0   8  14   33.32    3.79
   0   8 -14   27.35    3.73
   0   8  15  419.05   15.55
   0   8 -15  406.38   15.61
   0   8  15  408.05   15.40
   0   8 -15  412.47   15.85
   0   8 -16    7.16    1.55
   0   8 -16    8.13    1.66
   0   8 -17   25.42    2.01
   0  -9   0    0.43    1.18
   0   9   0    1.45    1.58
   0   9   0   -0.55    1.72
   0   9   0    1.12    1.41
   0   9  -1   69.90    7.01
   0   9   1   66.22    6.73
   0   9   1   62.48    6.13
   0  -9  -1   64.43    6.04
   0   9  -1   71.03    7.06
   0   9   1   60.23    6.52
   0   9  -2  290.36   15.44
   0   9   2  286.37   14.57
   0  -9   2  289.74   13.97
   0  -9  -2  291.46   14.06
   0   9  -2  293.27   15.43
   0   9   2  278.83   15.09
   0  -9  -3    3.76    1.93
   0  -9   3    3.78    1.99
   0   9   3    0.98    1.60
   0   9  -3    3.80    2.02
   0   9  -3   -0.55    1.71
   0   9   3    0.53    1.74
   0  -9  -4    4.47    1.88
   0  -9   4    6.96    2.16
   0   9   4    5.32    2.13
   0   9  -4   10.63    2.96
   0   9  -4    5.99    2.45
   0  -9   5  210.02   11.35
   0  -9  -5  220.66   11.37
   0   9   5  227.11   12.47
   0   9  -5  229.98   13.10
   0   9  -5  237.15   13.11
   0  -9   6 1477.04   45.90
   0  -9  -6 1517.24   45.91
   0   9   6 1486.69   47.58
   0   9  -6 1532.51   48.62
   0  -9  -7  205.22   10.33
   0   9  -7  220.18   12.30
   0   9   7  235.03   12.19
   0   9  -8  323.10   15.06
   0   9  -8  330.16   15.71
   0   9   8  306.15   14.56
   0   9  -9   18.30    3.19
   0   9  -9   22.34    3.66
   0   9   9   16.31    3.09
   0   9 -10    6.18    1.88
   0   9 -10    4.08    1.98
   0   9  10    3.53    1.71
   0   9 -11    8.88    1.97
   0   9 -11    6.50    1.98
   0   9  11    7.18    1.94
   0   9 -12    0.93    1.19
   0   9 -12    1.18    0.86
   0   9  12    1.85    1.34
   0   9 -12    1.52    1.17
   0   9  13   36.89    3.24
   0   9 -13   49.81    4.02
   0   9 -13   48.79    3.93
   0   9  14  109.65    5.16
   0   9 -14  112.57    5.58
   0   9 -14  124.71    5.84
   0 -10   0  138.24    8.20
   0 -10   0  121.78    7.09
   0  10   0  128.98    8.50
   0  10   0  144.81    9.01
   0 -10  -1  138.84    8.20
   0  10  -1  136.66    8.70
   0 -10  -1  128.65    7.47
   0  10   1  138.08    8.80
   0  10   1  139.78    8.93
   0  10  -1  130.85    8.70
   0 -10  -2  172.44    9.46
   0 -10   2  181.06    9.64
   0  10   2  198.00   10.66
   0  10  -2  185.37   10.33
   0  10  -2  191.08   10.61
   0  10   2  179.72   10.36
   0 -10   3  356.82   14.57
   0 -10  -3  341.42   14.34
   0  10   3  330.98   15.10
   0  10  -3  359.35   15.54
   0  10   3  352.44   15.36
   0  10  -3  337.32   14.96
   0 -10  -4  192.83    9.57
   0 -10   4  194.05    9.66
   0  10   4  181.92    9.42
   0  10  -4  201.80   10.65
   0  10   4  200.29   10.53
   0 -10  -5   66.06    4.90
   0 -10   5   74.19    5.26
   0  10   5   64.70    5.04
   0  10  -5   69.94    5.71
   0  10   5   59.84    5.37
   0  10   6  304.98   13.35
   0  10   6  311.85   12.67
   0  10  -6  335.03   13.70
   0  10  -6  330.39   13.99
   0  10   7   14.23    2.54
   0  10  -7   12.83    1.89
   0  10   7   15.11    2.54
   0  10  -7   18.42    2.69
   0  10   7   14.11    2.31
   0  10  -7   11.81    2.45
   0  10   8  115.90    6.31
   0  10  -8  123.72    6.69
   0  10   8  135.95    7.19
   0  10  -8  117.59    7.09
   0  10   9   82.19    4.72
   0  10  -9   90.64    5.54
   0  10  -9   73.34    4.47
   0  10   9   81.26    5.02
   0  10  10   62.63    4.15
   0  10  10   63.20    3.87
   0  10  10   50.93    3.33
   0  10 -10   68.13    4.29
   0  10 -10   67.27    4.31
   0  10 -11  108.69    5.02
   0  10  11   95.64    4.75
   0  10 -11  103.79    4.98
   0  11   0    1.77    1.05
   0  11  -1   56.35    3.80
   0  11   1   50.84    3.70
   0  11   1   43.33    3.48
   0  11  -1   53.28    3.90
   0  11   1   52.10    3.93
   0  11   2   76.80    4.46
   0  11  -2   79.13    4.63
   0  11   2   78.99    4.67
   0  11   2   86.56    5.02
   0  11  -2   79.61    4.82
   0  11   3  170.91    7.32
   0  11  -3  183.56    7.57
   0  11   3  184.63    7.83
   0  11  -3  190.64    8.19
   0  11   3  203.72    8.31
   0  11  -3  197.78    8.04
   0  11  -4   46.37    3.04
   0  11  -4   56.19    3.71
   0  11   4   56.98    3.57
   0  11  -4   48.54    3.33
   0  11  -5    4.85    1.09
   0  11   5    6.61    1.16
   0  11  -5    5.53    0.98
   0  11   6   24.45    2.03
   0  11   6   25.19    1.98
  -1   0   0    1.32    0.39
  -1   0   1 1455.01   40.56
   1   0   2  407.83   12.66
  -1   0   2  396.71   14.49
   1   0  -2  398.62   11.29
   1   0   3 2785.42   76.05
   1   0   4  370.05   14.68
   1   0   5  211.53   11.14
   1   0   6   22.06    3.78
  -1   0   6   22.08    4.26
   1   0   7   26.27    4.45
  -1   0   7   19.46    4.67
  -1   0   8  263.17   17.22
   1   0   8  239.90   15.43
   1   0   9  292.21   18.63
  -1   0   9  338.83   21.26
   1   0  10 1117.71   46.33
  -1   0  10 1144.82   48.17
   1   0  11   47.32    8.00
  -1   0  11   49.65    8.96
  -1   0 -12    3.71    4.28
   1   0 -12   -1.86    2.72
   1   0  12    1.31    3.03
  -1   0  12   -1.52    2.71
   1   0 -13 3477.66  127.03
  -1   0 -13 3520.45  126.76
  -1   0  13 3433.88  120.35
   1   0  13 3496.38  117.09
   1   0 -14   85.62   15.04
  -1   0 -14   57.58   12.73
   1   0  14   70.95   11.57
  -1   0  14   93.50   14.57
  -1   0  15  453.74   20.01
   1   0 -15  469.67   21.58
   1   0 -15  463.49   20.70
  -1   0 -15  407.60   20.46
  -1   0 -15  461.36   38.09
   1   0 -15  521.27   39.63
  -1   0  15  399.98   32.26
   1   0  15  410.61   30.52
  -1   0  16   31.79    8.77
   1   0 -16   22.24    4.30
  -1   0 -16   21.91    4.48
   1   0 -16   24.01    4.66
   1   0 -16   15.86    7.24
  -1   0 -16   18.40    7.70
  -1   0  16   29.21    4.57
   1   0  17  510.26   22.08
  -1   0  17  515.96   22.61
   1   0 -17  508.01   22.93
  -1   0 -17  515.76   23.86
   1   0 -17  509.30   23.72
  -1   0  18   26.47    4.54
   1   0  18   25.88    4.26
   1   0 -18   26.14    4.69
  -1   0 -18   24.01    4.82
   1   0 -18   29.93    4.80
  -1   0 -19  353.61   18.61
   1   0 -19  402.23   18.60
   1   0 -19  371.32   18.87
  -1   0  19  393.57   18.33
   1   0  19  362.12   17.43
  -1   0  20   98.12    7.87
  -1   0 -20   88.79    7.99
   1   0 -20  100.07    7.93
   1   0 -20   96.63    8.30
   1   0  20   93.44    7.51
  -1   0  20   93.60    7.74
  -1   0  21  343.91   15.06
   1   0 -21  322.93   15.55
   1   0 -21  326.59   14.89
  -1   0 -21  319.84   15.59
   1   0  21  328.58   14.79
   1   0  22   15.45    2.68
  -1   0  22   17.36    2.80
   1   0 -22   15.10    2.64
  -1   0  22   19.62    2.86
   1   0  22   13.12    2.34
  -1   0 -22   20.45    3.13
   1   0 -22   16.27    2.87
   1   0 -23    0.57    0.76
   1   0 -23    1.86    0.96
  -1   0  23   -0.40    0.80
  -1   1  23  221.97    8.90
   1  -1  23  225.44    8.69
  -1  -1 -23  222.20    9.26
   1   1 -23  228.09    9.02
   1   1 -23  207.84    9.21
  -1   1  23  239.07    9.39
  -1   1  22  160.58    8.45
   1  -1  22  166.53    8.22
   1   1 -22  161.36    8.63
   1   1 -22  176.19    9.45
  -1  -1 -22  168.01    8.97
   1  -1  22  166.93    8.68
  -1   1  22  169.16    8.89
   1  -1  21    6.84    2.20
  -1   1  21   13.16    2.70
   1   1 -21    5.98    2.24
  -1  -1 -21   12.34    2.88
   1   1 -21    8.57    2.39
  -1  -1 -21    9.32    2.32
  -1   1  20  671.80   25.41
  -1  -1 -20  651.90   26.04
   1   1 -20  668.88   26.83
   1   1 -20  696.67   26.20
  -1  -1 -20  703.15   27.22
  -1  -1 -19  114.40    9.38
   1   1 -19  105.00    8.75
   1   1 -19  110.40    9.46
  -1  -1 -19  120.30    9.76
  -1  -1 -18  112.60    9.49
   1   1 -18  119.76    9.64
  -1  -1 -18  110.01    9.87
   1   1 -18  130.06   10.51
  -1  -1 -17   14.66    3.62
   1   1 -17    9.96    3.16
  -1  -1 -17    7.52    2.84
   1   1 -17   12.86    3.51
   1   1 -16   23.42    4.30
  -1  -1 -16   22.66    4.44
  -1   1  16   15.03    6.29
   1   1 -16   16.26    7.42
  -1  -1 -16   36.16   10.34
  -1  -1 -16   20.19    4.32
   1   1 -16   26.03    4.81
  -1  -1 -15  178.20   12.18
  -1  -1 -15  145.46   20.35
   1   1 -15  193.36   23.91
  -1   1  15  147.61   18.96
   1   1 -15  173.30   11.99
  -1  -1 -14  283.41   27.71
  -1   1  14  266.59   25.01
  -1  -1 -13  334.12   28.92
  -1   1  13  317.31   26.36
  -1  -1 -12  378.54   29.56
  -1   1  12  367.50   26.98
  -1  -1 -11  206.68   20.50
   1  -1  11  204.92   17.44
  -1   1  11  232.87   19.87
  -1  -1 -10  146.44   15.88
   1  -1  10  141.10   13.47
  -1   1  10  164.70   15.44
  -1  -1  -9 2222.02   81.50
   1  -1   9 2319.73   76.38
  -1   1   9 2307.33   78.99
  -1  -1  -8 2765.49   93.23
   1  -1   8 2791.50   88.60
  -1   1   8 3001.29   91.92
   1  -1   7  882.01   32.41
  -1   1   7  846.95   33.65
  -1  -1  -7  939.22   36.47
  -1  -1  -6 6706.35  188.62
   1  -1   6 6560.37  184.64
  -1   1   6 6896.62  187.33
  -1  -1  -5   91.04    8.54
  -1   1   5  106.39    8.78
  -1  -1  -4 1808.56   56.69
  -1  -1  -3   60.34    5.73
   1   1  -2 1918.76   52.37
  -1  -1  -2 1825.36   55.02
  -1  -1  -1 1067.90   33.93
  -1  -1  -1 1170.61   34.91
  -1  -1  -1 1183.68   33.78
   1   1  -1 1176.27   33.36
   1  -1   1 1116.29   34.00
  -1   1   1 1181.30   34.14
  -1   1   0 1463.04   41.78
  -1  -1   0 1466.23   42.00
  -1  -1   0 1482.04   41.95
   1  -1   0 1437.59   42.03
  -1   1  -1 1150.16   33.04
   1  -1  -1 1126.29   33.56
  -1  -1   1 1111.36   33.30
   1  -1  -1 1092.97   33.84
   1  -1  -2 1971.64   56.10
  -1  -1   2 1877.10   55.43
   1  -1  -3   58.44    5.58
   1  -1  -4 1837.52   58.70
   1   1   4 1935.94   55.87
   1  -1  -5   85.86    8.26
   1   1   5   91.67    7.12
   1  -1  -6 6533.61  184.45
   1   1   6 6551.65  179.65
   1  -1  -7  924.83   38.23
  -1  -1   7  865.58   35.79
   1   1   7  869.12   33.91
   1  -1  -8 2857.70   94.33
   1   1   8 2857.91   88.89
  -1  -1   8 2929.86   91.82
   1  -1  -9 2342.33   83.33
   1   1   9 2363.24   77.59
  -1  -1   9 2385.80   80.87
   1  -1 -10  169.79   17.03
  -1  -1  10  163.23   15.34
   1   1  10  171.14   14.61
   1  -1 -11  236.85   21.47
  -1  -1  11  203.28   18.75
   1   1  11  192.53   16.85
   1  -1 -12  342.41   27.94
  -1  -1  12  312.09   24.77
   1   1  12  336.60   23.91
   1  -1 -13  335.18   28.89
   1   1  13  286.08   23.15
  -1  -1  13  316.61   25.92
   1  -1 -14  302.74   28.87
  -1  -1  14  316.95   26.86
   1   1  14  320.67   25.50
   1   1  15  137.84   17.12
   1   1  15  158.73   10.31
  -1  -1  15  158.31   10.55
   1  -1 -15  174.48   11.33
  -1   1 -15  161.18   11.26
   1  -1 -15  164.08   11.78
  -1   1 -15  173.16   11.90
  -1   1 -15  148.63   21.24
   1  -1 -15  146.00   20.54
  -1  -1  16   16.52    3.54
   1   1  16   20.66    3.78
  -1   1 -16   23.29    4.58
   1  -1 -16   26.68    4.40
  -1   1 -16   16.61    3.97
   1  -1 -16   21.63    4.50
  -1   1 -16   16.16    7.37
   1  -1 -16   12.97    6.58
   1  -1 -17    8.93    3.18
  -1   1 -17   10.78    3.48
  -1   1 -17    8.29    2.88
   1  -1 -17    9.64    2.99
  -1  -1  17    8.48    2.87
   1   1  17    8.16    2.58
   1  -1 -18  119.31   10.04
  -1   1 -18  110.22    9.71
   1  -1 -18  123.86    9.58
  -1  -1  18  115.87    9.07
   1   1  18  108.56    8.75
   1  -1 -19  102.85    8.42
  -1   1 -19  119.02    9.67
   1  -1 -19   97.01    8.89
   1   1  19  103.14    8.25
  -1  -1  19  113.47    8.70
  -1  -1  20  639.46   24.55
  -1   1 -20  667.52   26.37
   1  -1 -20  679.41   25.36
   1  -1 -20  635.02   26.06
   1   1  20  659.54   24.99
  -1  -1  20  653.57   24.95
   1  -1 -21    6.21    2.13
   1  -1 -21    5.06    2.13
  -1   1 -21    5.03    2.17
  -1  -1  21    8.45    2.12
   1   1  21    6.14    2.03
   1   1  22  177.66    8.59
  -1  -1  22  173.58    8.71
  -1   1 -22  180.12    9.58
   1  -1 -22  166.95    8.65
  -1  -1  23  223.99    8.60
   1   1  23  211.19    8.42
   1  -1 -23  221.30    8.66
   1  -1 -23  191.30    8.00
  -1   1 -23  198.92    8.89
   1   1  23  226.70    8.90
  -1   2  23   40.15    2.47
   1   2 -23   37.03    2.83
   1   2 -23   40.27    3.10
  -1   2  22   41.41    3.57
  -1  -2 -22   38.62    3.84
   1   2 -22   44.29    4.22
   1   2 -22   49.99    4.22
   1  -2  22   46.33    3.85
  -1   2  22   43.88    4.08
  -1  -2 -21   12.14    2.40
  -1  -2 -21    6.29    2.16
   1   2 -21    5.42    2.05
   1   2 -21    5.99    2.22
  -1   2  21    9.00    2.18
  -1   2  21    9.30    2.37
   1  -2  21    6.82    2.06
   1   2 -20    6.67    2.71
  -1  -2 -20   14.64    3.03
  -1  -2 -20   10.16    2.79
   1   2 -20    5.74    2.36
  -1  -2 -20   12.53    3.15
  -1   2  20    9.53    2.50
  -1   2  20   10.86    2.85
   1  -2  20    8.74    2.44
  -1  -2 -19   37.30    5.21
   1   2 -19   40.10    5.30
  -1  -2 -19   37.42    5.35
   1   2 -19   41.32    5.56
   1  -2  19   48.43    5.42
  -1   2  19   37.77    4.69
  -1  -2 -18  662.18   26.72
   1   2 -18  653.21   27.24
  -1  -2 -18  583.17   26.33
   1   2 -18  624.72   26.18
  -1   2  17  162.85   11.29
   1   2 -17  148.49   11.36
   1   2 -17  164.00   11.59
  -1  -2 -17  147.53   11.55
  -1  -2 -17  169.80   11.85
  -1  -2 -17  153.56    9.81
  -1  -2 -16  643.84   28.03
  -1  -2 -16  667.66   27.65
  -1   2  16  610.76   41.94
  -1   2  16  676.54   27.21
   1   2 -16  686.55   28.31
   1   2 -16  614.26   26.90
  -1  -2 -16  642.70   45.89
  -1  -2 -15  103.86    9.32
  -1  -2 -15  101.22    8.91
  -1   2  15   97.09   15.82
  -1   2  15  109.50    8.95
   1   2 -15  114.85    9.56
   1   2 -15  126.04    9.77
  -1  -2 -15  122.94   18.70
  -1  -2 -14  314.06   17.11
  -1  -2 -14  342.56   17.11
   1   2 -14  349.02   17.56
   1   2 -14  306.18   16.46
  -1   2  14  331.48   16.41
  -1   2  14  352.30   29.63
  -1  -2 -14  309.36   29.54
  -1   2  13   78.96   12.96
  -1  -2 -13   53.06   11.71
  -1   2  12  120.13   15.38
  -1  -2 -12  143.80   18.02
  -1   2  11  244.01   21.02
  -1  -2 -11  236.93   22.44
  -1   2  10 1037.44   47.23
  -1  -2 -10 1034.36   49.73
  -1   2   9   60.63    9.34
  -1  -2  -9   71.01   10.48
  -1   2   8  108.47   11.72
  -1  -2  -8  100.99   12.06
  -1   2   7  188.97   14.82
  -1  -2  -7  199.60   16.24
  -1  -2  -6   82.78    9.52
  -1  -2  -5 1933.32   64.19
  -1  -2  -4 7077.51  196.81
  -1  -2  -3  998.28   36.16
   1  -2   2 2501.59   73.38
  -1  -2  -2 2444.91   73.69
  -1  -2  -2 2522.84   74.64
  -1  -2  -1 2750.27   80.17
  -1  -2  -1 2908.35   81.34
   1   2  -1 2754.80   77.41
   1  -2   1 2813.53   80.05
  -1   2   1 2668.01   75.24
  -1  -2   0 3694.11  100.14
  -1  -2   0 3711.90  105.18
   1  -2   0 3685.36  105.27
  -1   2   0 3804.61   99.94
   1  -2  -1 2880.76   82.01
  -1  -2   1 2798.27   77.36
  -1  -2   1 2824.39   81.55
   1  -2  -1 2796.76   82.49
   1  -2  -2 2386.27   72.50
   1  -2  -2 2431.70   73.09
  -1  -2   2 2485.70   72.12
   1  -2  -3 1003.52   36.21
   1  -2  -4 7804.16  214.95
   1  -2  -5 1875.08   62.74
   1  -2  -6   90.73    9.82
   1  -2  -7  204.78   16.15
   1   2   7  194.84   13.82
   1  -2  -8   99.74   12.06
   1   2   8  111.14   10.87
   1  -2  -9   52.25    9.03
   1   2   9   39.36    6.83
   1  -2 -10 1034.95   48.61
   1   2  10  943.01   42.42
   1  -2 -11  223.43   21.57
   1   2  11  229.84   19.12
   1  -2 -12  132.50   17.15
   1   2  12  126.95   14.58
   1  -2 -13   74.43   13.85
   1   2  13   76.12   11.73
   1   2  14  302.23   25.24
  -1   2 -14  339.53   17.27
  -1   2 -14  304.35   15.98
   1   2  14  332.76   15.64
   1  -2 -14  337.53   17.48
   1  -2 -14  317.56   16.15
   1  -2 -14  314.70   29.55
  -1   2 -14  314.68   16.53
   1   2  15  116.15   15.54
  -1   2 -15   98.23    8.90
  -1   2 -15  112.00    8.89
   1   2  15   96.07    7.95
  -1  -2  15   95.63    7.96
   1  -2 -15   98.93    9.16
   1  -2 -15  101.40    8.57
  -1   2 -15  102.08    8.88
   1  -2 -15  106.01   17.27
   1  -2 -16  675.32   46.61
  -1   2 -16  670.73   27.46
   1  -2 -16  620.62   26.21
   1  -2 -16  657.44   27.93
  -1   2 -16  692.97   28.18
  -1   2 -16  609.42   26.70
   1   2  16  636.05   25.63
  -1  -2  16  632.57   25.66
  -1  -2  17  168.24   10.94
   1   2  17  154.35   10.63
   1  -2 -17  159.21   11.98
  -1   2 -17  163.33   11.73
   1  -2 -17  159.63   11.15
  -1   2 -17  157.74   11.77
   1   2  18  634.58   25.42
  -1  -2  18  643.16   25.40
   1  -2 -18  660.95   26.19
   1  -2 -18  643.15   27.29
  -1   2 -18  642.99   27.20
  -1   2 -18  615.21   26.33
  -1  -2  19   36.09    4.75
   1   2  19   45.67    5.25
   1  -2 -19   51.53    5.72
  -1   2 -19   41.77    5.53
   1  -2 -19   40.05    5.63
  -1   2 -19   39.89    5.46
  -1  -2  19   37.90    4.56
  -1  -2  20    7.24    2.29
   1  -2 -20    6.56    2.31
  -1   2 -20   11.62    3.09
  -1  -2  20   11.14    2.52
  -1   2 -20   10.36    3.03
   1  -2 -20    9.98    2.93
   1  -2 -21    7.62    2.03
  -1   2 -21    5.90    2.00
  -1   2 -21    9.34    2.60
  -1  -2  21   10.55    2.25
   1   2  22   44.58    3.86
   1  -2 -22   42.32    3.60
  -1   2 -22   34.56    3.84
  -1   2 -22   48.03    4.24
   1  -2 -22   48.25    4.07
   1   2  22   37.45    3.27
   1   2  23   42.66    2.85
  -1   2 -23   41.50    3.03
   1  -2 -23   44.31    3.02
  -1   2 -23   45.55    3.22
   1   2  23   33.98    2.29
  -1   3  22    6.17    1.42
   1   3 -22    4.43    1.37
  -1   3  22    4.14    0.86
   1  -3  21  148.32    7.79
  -1   3  21  157.04    8.66
  -1  -3 -21  164.05    8.87
   1   3 -21  159.94    8.80
  -1  -3 -21  147.71    8.10
   1   3 -21  150.61    8.89
  -1   3  21  149.73    7.35
  -1   3  20  105.53    7.67
   1  -3  20  108.15    7.11
  -1  -3 -20  109.10    7.48
  -1  -3 -20  105.99    7.85
   1   3 -20  100.01    7.89
   1   3 -20  117.13    8.20
  -1   3  20  100.06    6.59
  -1   3  19   15.02    3.49
   1  -3  19   17.15    3.13
  -1  -3 -19   11.35    3.08
  -1  -3 -19   10.32    2.72
   1   3 -19   15.60    3.62
   1   3 -19   21.73    3.92
  -1   3  19   12.53    2.60
  -1   3  18   74.75    7.24
  -1   3  18   67.18    6.11
   1   3 -18   67.82    7.37
   1   3 -18   82.52    7.74
  -1  -3 -18   82.86    7.42
  -1  -3 -18   73.45    7.34
   1   3 -17   25.82    4.87
  -1  -3 -17   21.56    4.44
   1   3 -17   24.47    4.44
  -1  -3 -17   23.44    4.18
  -1  -3 -17   25.37    4.65
   1   3 -16   79.91    8.19
   1   3 -16   74.95    7.66
  -1  -3 -16   63.34    6.01
  -1  -3 -16   74.03    8.08
  -1  -3 -16   85.65    8.22
  -1   3  15  384.55   32.16
  -1  -3 -15  390.96   20.15
  -1  -3 -15  375.35   19.14
   1   3 -15  397.48   19.86
   1   3 -15  373.09   19.16
  -1  -3 -15  387.67   17.28
  -1  -3 -15  388.88   34.21
  -1   3  14  252.48   25.17
  -1  -3 -14  270.97   15.03
  -1  -3 -14  213.12   14.21
  -1   3  14  229.83   13.62
   1   3 -14  252.56   14.84
   1   3 -14  254.18   14.72
  -1  -3 -14  238.64   12.73
  -1  -3 -14  251.50   26.55
  -1   3  13   55.51   11.45
  -1  -3 -13   44.95    5.63
  -1  -3 -13   41.37    5.61
  -1   3  13   49.01    5.59
   1   3 -13   43.59    5.69
   1   3 -13   46.26    5.80
  -1  -3 -13   44.44   10.82
  -1   3  12  222.36   22.39
  -1  -3 -12  226.85   23.35
  -1   3  11  705.86   40.47
  -1  -3 -11  661.65   40.99
  -1   3  10  353.47   26.59
  -1  -3 -10  400.81   29.02
  -1   3   9 1155.78   51.67
  -1  -3  -9 1122.80   52.51
  -1   3   8  254.85   19.71
  -1  -3  -8  220.12   19.43
  -1  -3  -7  160.98   15.46
  -1  -3  -6  370.37   23.43
   1  -3   5  632.77   29.81
  -1  -3  -5  697.18   32.44
  -1  -3  -4  278.67   18.23
   1  -3   4  283.69   17.38
  -1  -3  -3 2584.98   83.74
   1  -3   3 2695.14   82.62
  -1  -3  -2 2000.33   63.71
   1  -3   2 2019.12   63.07
  -1   3   2 1820.60   53.57
  -1  -3  -2 2058.57   64.81
  -1   3   1  413.63   13.11
   1  -3   1  407.85   20.69
  -1  -3  -1  437.70   21.36
  -1  -3   0 3490.57  105.73
   1  -3   0 3596.45  106.12
   1   3   0 3651.36  101.97
  -1  -3   1  473.45   22.18
  -1  -3   1  441.55   14.56
   1  -3  -1  478.49   22.69
   1  -3  -2 2059.02   65.88
   1   3   2 2007.32   60.67
   1  -3  -2 2080.32   66.79
  -1  -3   2 2012.10   64.77
  -1  -3   2 1945.72   56.47
   1   3   3 2615.87   77.31
   1  -3  -3 2603.92   83.31
  -1  -3   3 2635.42   81.66
   1   3   4  259.19   14.11
  -1  -3   4  269.96   16.75
   1  -3  -4  274.78   18.03
   1   3   5  640.51   25.87
  -1  -3   5  635.02   29.56
   1  -3  -5  646.86   31.33
   1   3   6  492.33   21.69
   1  -3  -6  477.00   26.99
   1   3   7  145.43   10.75
   1  -3  -7  152.27   14.88
   1   3   8  225.32   14.18
   1   3   8  225.52   17.51
   1  -3  -8  219.57   19.13
   1   3   9 1066.48   39.53
   1   3   9 1053.90   46.03
   1  -3  -9 1078.83   50.48
   1   3  10  433.92   21.52
   1   3  10  437.57   27.29
   1  -3 -10  418.98   29.98
   1   3  11  638.79   28.19
   1   3  11  717.89   37.83
   1  -3 -11  693.07   41.61
   1   3  12  222.28   20.54
   1  -3 -12  247.37   24.61
  -1   3 -13   58.41    6.46
   1  -3 -13   53.37   11.55
   1  -3 -13   48.65    5.63
   1  -3 -13   44.59    5.94
   1   3  13   55.31   10.32
  -1   3 -13   48.86    5.85
  -1   3 -13   53.78    6.11
  -1   3 -14  233.66   13.86
  -1   3 -14  251.83   14.87
   1  -3 -14  235.18   25.66
   1  -3 -14  258.68   15.35
   1  -3 -14  260.77   14.19
   1   3  14  251.15   23.16
   1   3  14  215.91   12.65
  -1   3 -14  251.66   14.62
  -1   3 -15  403.82   19.96
   1  -3 -15  372.91   33.56
   1   3  15  401.93   18.18
   1  -3 -15  362.83   19.65
   1  -3 -15  377.16   18.50
  -1   3 -15  388.57   18.89
  -1   3 -15  383.24   19.37
  -1   3 -16   76.11    8.09
   1   3  16   83.73    7.45
  -1  -3  16   84.28    7.27
   1  -3 -16   77.11    8.30
   1  -3 -16   86.07    7.88
  -1   3 -16   67.67    7.08
  -1   3 -16   79.04    7.94
   1  -3 -17   33.17    5.29
  -1   3 -17   36.19    5.58
  -1  -3  17   30.15    4.27
   1   3  17   33.73    4.77
  -1   3 -17   33.67    5.25
   1  -3 -17   25.34    4.31
  -1  -3  17   28.00    4.02
  -1   3 -17   33.07    5.05
   1  -3 -18   68.97    6.79
  -1   3 -18   77.39    7.53
  -1  -3  18   64.63    5.84
  -1   3 -18   66.19    7.24
  -1  -3  18   63.47    5.96
  -1   3 -19   13.96    3.26
   1  -3 -19    7.37    2.44
  -1  -3  19    9.12    2.24
  -1   3 -19   13.29    3.34
  -1   3 -20  103.63    7.97
  -1   3 -20  110.04    7.91
   1  -3 -20  111.53    7.48
   1   3  20   91.38    6.76
   1   3  21  155.13    7.34
  -1   3 -21  145.30    8.58
   1   3  21  158.74    8.23
   1   3  22    3.56    0.80
  -1   3 -22    4.53    1.52
   1   3  22    3.24    1.12
   1   4 -22    3.18    0.89
   1   4 -22    5.59    1.09
  -1   4  21  265.09   10.63
  -1  -4 -21  253.15   10.35
   1   4 -21  295.23   11.34
   1   4 -21  285.84   11.49
  -1   4  20    6.87    1.95
  -1   4  20    4.77    1.71
  -1  -4 -20   10.70    2.40
   1   4 -20    5.20    1.96
   1   4 -20    8.74    2.40
  -1   4  19  112.69    7.95
  -1  -4 -19  111.79    7.87
   1   4 -19  112.54    8.20
   1   4 -19  107.62    8.31
  -1   4  19   81.97    5.63
  -1   4  19  107.97    7.36
   1   4 -18   43.43    5.83
  -1   4  18   40.90    5.09
  -1  -4 -18   40.91    5.26
  -1  -4 -18   53.25    5.72
  -1   4  18   44.42    4.25
  -1   4  18   43.97    5.07
   1   4 -17  157.96   11.21
  -1   4  17  126.83    9.69
  -1  -4 -17  140.92   10.34
  -1  -4 -17  134.97    9.98
  -1   4  17  128.08    8.09
  -1   4  17  140.25    9.76
   1   4 -17  129.74   10.09
   1   4 -16  451.69   21.35
  -1  -4 -16  416.89   20.28
  -1  -4 -16  426.18   20.17
   1   4 -16  404.51   20.32
  -1   4  16  434.97   20.17
   1   4 -15   96.01    9.01
  -1   4  15   89.65    8.31
   1   4 -15   99.49    9.05
  -1  -4 -15  108.21    9.28
  -1  -4 -15  110.42    9.14
  -1  -4 -14  305.58   16.68
  -1  -4 -14  302.09   16.35
  -1  -4 -14  295.12   14.36
  -1  -4 -14  293.65   29.39
   1   4 -14  301.10   16.97
  -1   4  14  307.50   16.30
   1  -4  14  261.02   26.05
  -1   4  14  315.12   29.10
   1   4 -14  302.90   16.81
  -1  -4 -13 1252.84   45.09
  -1  -4 -13 1360.23   45.36
  -1  -4 -13 1347.76   68.52
  -1  -4 -13 1311.52   42.65
   1   4 -13 1357.46   46.29
  -1  -4 -13 1341.17   40.90
  -1   4  13 1361.58   45.14
   1  -4  13 1366.55   65.51
  -1   4  13 1316.91   65.56
   1   4 -13 1322.80   45.87
  -1  -4 -12  257.90   14.69
  -1  -4 -12  292.77   15.14
   1   4 -12  271.63   15.22
  -1  -4 -12  266.09   12.06
  -1  -4 -12  264.52   26.87
   1  -4  12  267.98   25.11
  -1   4  12  247.58   25.24
   1  -4  11  329.01   27.14
  -1   4  11  315.05   27.41
  -1  -4 -10  223.75   23.06
   1  -4  10  266.07   23.21
  -1   4  10  254.28   23.52
  -1  -4  -9  317.81   26.63
   1  -4   9  363.23   26.59
  -1   4   9  371.45   27.70
   1  -4   8   45.15    8.67
  -1  -4  -8   32.24    7.87
   1  -4   7 1216.52   52.29
  -1  -4  -7 1222.20   54.84
   1  -4   6  561.16   31.38
  -1  -4  -6  629.82   34.68
   1  -4   5  449.49   26.96
  -1  -4  -5  473.08   28.75
   1  -4   4  389.85   23.97
  -1  -4  -4  451.93   26.83
   1  -4   3 1629.61   60.30
   1  -4   2 3185.65  102.01
  -1  -4  -2 3294.13  103.55
  -1  -4  -1 3292.27  103.33
   1  -4   1 3241.45  102.78
  -1  -4   0   75.50    9.21
   1  -4   0   62.76    8.64
   1  -4  -1 3191.74  100.56
  -1  -4   1 3091.35   99.31
  -1  -4   2 3208.22  100.58
   1  -4  -2 3291.74  102.26
   1   4   2 3067.04   93.99
   1   4   3 1690.43   55.13
  -1  -4   3 1620.98   60.58
   1   4   4  418.17   20.34
  -1  -4   4  377.91   15.85
  -1  -4   4  414.77   24.42
   1  -4  -4  437.60   26.31
   1   4   5  500.99   23.49
  -1  -4   5  483.95   27.87
   1  -4  -5  514.13   29.72
   1   4   6  569.22   25.36
  -1  -4   6  510.14   29.83
   1  -4  -6  541.63   32.10
   1   4   7 1148.31   42.78
   1  -4  -7 1202.48   53.45
  -1  -4   7 1180.03   50.89
   1  -4  -8   24.14    7.08
  -1  -4   8   30.92    7.13
   1   4   8   20.98    4.42
   1   4   9  340.90   19.32
   1   4   9  358.87   25.43
  -1  -4   9  383.51   27.03
   1  -4  -9  325.70   26.56
   1   4  10  254.62   16.00
   1  -4 -10  208.05   21.97
   1   4  10  225.23   20.58
  -1  -4  10  225.61   21.28
   1  -4 -11  405.31   31.87
  -1  -4  11  353.55   28.55
   1   4  11  359.45   27.29
  -1  -4  12  263.82   25.14
   1   4  12  251.53   23.04
   1  -4 -12  234.29   13.42
  -1   4 -12  262.19   14.66
   1  -4 -12  266.56   26.37
  -1   4 -12  274.86   15.10
   1  -4 -13 1286.30   67.29
  -1   4 -13 1369.19   46.71
  -1  -4  13 1359.72   65.51
   1   4  13 1373.08   63.19
  -1   4 -13 1350.72   46.02
   1   4  13 1327.55   43.59
   1  -4 -13 1292.27   44.71
  -1   4 -13 1425.05   46.92
  -1   4 -14  340.19   18.03
  -1  -4  14  331.09   29.23
  -1   4 -14  354.97   17.74
   1  -4 -14  288.85   29.28
   1  -4 -14  308.33   16.42
  -1   4 -14  330.27   17.71
  -1  -4  15   76.42    6.46
  -1   4 -15   95.43    8.86
   1  -4 -15   84.57    7.83
  -1   4 -15   91.11    8.60
  -1  -4  15   89.26    6.68
  -1   4 -15   92.18    8.31
  -1   4 -16  422.60   20.70
  -1   4 -16  411.22   19.48
   1  -4 -16  435.68   20.06
   1  -4 -16  395.54   19.02
  -1   4 -16  442.85   20.74
   1   4  17  134.17    9.13
   1  -4 -17  116.10    9.02
   1  -4 -17  138.50   10.02
  -1   4 -17  129.57   10.01
  -1   4 -17  149.55   10.84
  -1   4 -18   32.94    4.88
  -1   4 -18   34.80    4.95
   1  -4 -18   40.04    5.14
   1  -4 -18   29.33    4.21
   1   4  18   33.89    4.28
   1   4  19   91.34    5.68
  -1   4 -19  113.16    8.09
   1  -4 -19  117.63    8.15
  -1   4 -19  114.27    8.45
   1   4  19   90.11    6.64
  -1   4 -20    9.87    2.62
  -1   4 -20    8.48    2.23
   1  -4 -20   13.02    2.58
   1   4  20   10.39    2.24
   1   4  20    9.08    1.92
  -1   4 -21  277.54   10.89
  -1   4 -21  272.81   11.42
   1  -4 -21  248.97   10.75
   1   4  21  262.39   10.34
   1   4  22    6.10    1.13
  -1   4 -22    3.38    0.91
   1  -4 -22    5.70    1.09
   1   5 -21   33.63    2.63
   1   5 -21   32.14    2.61
   1   5 -20  299.34   12.41
   1   5 -20  313.55   12.32
  -1   5  20  276.80   11.40
   1   5 -19  249.55   12.07
  -1   5  19  224.56   10.76
  -1   5  19  235.05   11.18
  -1  -5 -19  227.01    9.85
  -1  -5 -19  240.69   11.40
   1   5 -19  235.72   11.64
  -1   5  19  234.07   11.04
   1   5 -18  110.21    8.44
  -1   5  18  115.98    7.86
  -1   5  18  119.85    8.12
  -1  -5 -18  106.05    7.02
  -1  -5 -18  115.54    8.18
  -1   5  18  122.41    8.14
   1   5 -17  185.69   11.77
  -1  -5 -17  167.26   10.93
  -1   5  17  175.76   10.95
   1   5 -17  177.70   11.36
  -1   5  17  200.12   11.31
  -1   5  17  183.64   11.28
   1   5 -16   44.42    5.90
  -1  -5 -16   49.25    5.82
   1   5 -16   40.69    5.56
  -1   5  16   33.91    5.00
  -1   5  16   45.71    5.47
   1   5 -15  601.00   25.90
  -1  -5 -15  588.87   25.14
   1   5 -15  607.66   25.81
  -1   5  15  586.16   24.72
  -1   5  15  585.59   24.41
  -1  -5 -15  585.60   21.22
   1   5 -14  103.48    9.38
  -1   5  14  105.88    8.77
  -1  -5 -14  116.14    7.48
   1   5 -14  126.21   10.18
  -1  -5 -14  104.88    9.12
  -1  -5 -14  108.96    9.38
  -1  -5 -13   66.24    7.13
  -1  -5 -13   71.13    7.72
   1   5 -13   73.23    7.85
  -1   5  13   77.55   14.25
   1  -5  13   60.44   12.35
  -1  -5 -13   78.63    6.12
  -1   5  13   75.07    7.33
  -1  -5 -13   63.81   13.77
   1   5 -13   70.45    7.71
   1   5 -12  327.14   17.45
  -1  -5 -12  347.10   31.47
  -1  -5 -12  302.60   13.72
  -1   5  12  300.36   15.87
  -1   5  12  291.62   27.94
   1  -5  12  316.26   28.39
  -1  -5 -12  274.18   15.94
  -1  -5 -12  322.33   14.92
  -1  -5 -11  190.78   22.79
   1   5 -11  196.42   12.83
  -1   5  11  191.33   11.80
  -1  -5 -11  193.69   10.18
   1  -5  11  210.86   22.39
  -1   5  11  197.67   22.62
  -1  -5 -11  180.83   12.09
  -1  -5 -11  182.28   10.72
  -1   5  10  287.58   26.88
   1  -5  10  318.59   27.02
   1   5 -10  263.05   14.96
  -1  -5 -10  246.29   25.48
  -1  -5 -10  244.62   14.32
  -1  -5 -10  274.91   12.48
   1  -5   9  173.39   19.47
  -1   5   9  140.39   18.15
  -1  -5  -9  170.94   20.70
   1  -5   8 1077.82   53.74
  -1  -5  -8 1102.42   56.56
  -1  -5  -7 1264.97   38.99
   1  -5   7 1321.35   58.92
  -1  -5  -7 1274.09   61.03
   1  -5   6 2731.09   98.40
  -1  -5  -6 2748.05   77.13
   1  -5   5  414.81   27.86
  -1  -5  -5  381.46   15.08
   1  -5   4  202.62   18.45
  -1  -5  -4  190.21    9.21
   1  -5   3  598.57   33.05
  -1  -5  -3  560.82   19.60
  -1  -5  -2  190.59   18.13
   1  -5   2  228.93   19.03
  -1  -5  -2  224.09    9.86
  -1  -5  -1  879.57   42.95
  -1  -5  -1  904.60   28.18
   1  -5   1  898.42   42.91
  -1  -5   0  439.95   27.70
  -1  -5   0  443.99   16.05
   1  -5   0  464.85   28.39
   1  -5  -1  890.73   42.90
  -1  -5   1  880.42   42.30
  -1  -5   2  195.96   17.72
  -1  -5   2  206.07    9.30
   1  -5  -2  181.41   17.51
  -1  -5   3  604.86   33.28
  -1  -5   3  562.93   19.56
  -1  -5   4  204.05   18.35
  -1  -5   4  162.00    8.35
  -1  -5   5  392.15   27.12
  -1  -5   5  376.12   14.75
  -1  -5   6 2570.36   96.60
  -1  -5   6 2731.70   76.09
  -1  -5   7 1313.61   40.31
  -1  -5   7 1291.16   59.23
   1  -5  -7 1427.54   63.49
  -1  -5   8 1043.02   33.44
   1  -5  -8 1109.43   55.63
  -1  -5   8 1097.65   53.20
   1  -5  -9  197.06   21.75
   1   5   9  197.68   19.88
  -1  -5   9  176.45   19.85
   1   5  10  291.44   25.29
  -1  -5  10  265.73   24.95
  -1   5 -10  298.93   15.90
   1  -5 -10  278.91   26.95
   1  -5 -10  283.55   14.89
  -1   5 -10  274.53   15.42
   1   5  11  170.95   19.64
  -1  -5  11  133.53   18.32
   1  -5 -11  204.17   23.30
  -1   5 -11  179.55   12.21
   1  -5 -11  163.30   10.92
   1  -5 -11  180.50   11.63
  -1   5 -11  224.69   13.33
  -1  -5  12  303.13   27.92
   1   5  12  360.76   29.16
   1  -5 -12  314.85   16.15
   1  -5 -12  324.02   16.68
  -1   5 -12  305.21   16.88
  -1   5 -12  299.10   16.97
   1  -5 -12  372.93   32.63
  -1   5 -13   71.43    7.69
   1  -5 -13   71.12   14.22
  -1  -5  13   73.33   13.49
  -1   5 -13   72.56    7.55
   1  -5 -13   77.21    7.30
   1  -5 -13   80.39    7.66
  -1   5 -13   68.04    7.46
   1  -5 -14  123.68    9.60
  -1   5 -14  114.85    9.87
  -1   5 -14  110.58    9.26
  -1   5 -14  107.06    9.56
   1  -5 -15  562.16   24.09
   1   5  15  547.60   21.99
  -1   5 -15  546.99   24.75
  -1   5 -15  586.30   24.32
  -1   5 -15  585.43   25.00
   1  -5 -16   50.72    5.91
   1   5  16   43.93    4.86
  -1   5 -16   50.28    6.30
  -1   5 -16   47.82    5.57
  -1   5 -16   59.48    6.62
   1  -5 -17  165.56   10.64
   1   5  17  165.10    9.35
  -1   5 -17  182.36   11.66
  -1   5 -17  168.91   10.18
  -1   5 -17  156.38   10.70
   1   5  18   92.69    6.24
   1  -5 -18  105.05    7.66
  -1   5 -18  104.33    7.66
  -1   5 -18  105.74    8.14
   1  -5 -19  211.15   10.70
  -1   5 -19  218.77   10.64
   1   5  19  208.23   10.59
   1   5  19  198.48    8.84
   1   5  19  217.23   10.59
  -1   5 -19  234.31   11.52
   1   5  20  289.57   11.53
   1  -5 -20  280.33   11.68
  -1   5 -20  283.25   11.33
  -1   5 -20  287.71   12.05
   1   5  20  290.79   11.77
   1   5  21   31.53    2.36
  -1   5 -21   29.17    2.48
   1   6 -20   37.95    2.59
  -1   6  19   76.34    4.92
   1   6 -19   86.04    5.45
  -1   6  19   82.81    5.09
  -1   6  18  144.16    8.14
   1   6 -18  154.42    8.72
  -1   6  18  136.41    8.03
  -1   6  17  404.46   17.17
   1   6 -17  441.02   18.10
   1   6 -17  415.96   17.55
  -1   6  17  407.75   17.27
  -1  -6 -17  392.11   15.08
  -1   6  16  210.75   11.32
  -1   6  16  228.62   12.60
   1   6 -16  234.50   13.14
   1   6 -16  237.46   13.00
  -1  -6 -16  233.03   11.12
  -1   6  15  319.04   16.09
  -1   6  15  318.47   15.04
   1   6 -15  346.69   17.04
   1   6 -15  320.20   16.43
  -1  -6 -15  298.93   14.30
  -1   6  14   38.33    4.94
  -1  -6 -14   53.74    4.93
   1   6 -14   55.60    6.60
   1   6 -14   52.84    6.37
  -1  -6 -14   45.57    5.14
  -1  -6 -13   66.63    5.77
  -1   6  13   63.65    6.37
   1   6 -13   59.55    7.00
  -1   6  13   75.42    7.42
  -1  -6 -13   65.30    6.32
  -1   6  12  307.58   15.97
  -1  -6 -12  323.51   14.88
  -1  -6 -12  345.87   16.51
   1   6 -12  350.22   18.24
  -1   6  12  348.38   17.79
  -1  -6 -11   25.78    4.54
   1   6 -11   20.57    4.32
   1  -6  11   10.86    5.96
  -1   6  11   23.33    8.36
  -1  -6 -11   23.51    3.93
  -1   6  11   24.86    4.09
  -1  -6 -11   25.37    3.66
  -1   6  11   22.92    4.31
  -1  -6 -10  264.83   14.33
   1   6 -10  284.40   16.09
  -1  -6 -10  280.10   15.69
   1  -6  10  320.52   28.69
  -1   6  10  242.50   26.19
  -1   6  10  270.54   14.38
  -1  -6 -10  287.66   13.52
  -1   6  10  272.81   15.48
  -1   6  10  266.81   15.19
   1   6 -10  257.82   14.52
   1   6  -9  792.89   29.91
  -1   6   9  782.49   30.29
  -1  -6  -9  790.60   31.02
  -1   6   9  773.05   48.60
   1  -6   9  812.23   47.75
  -1   6   9  799.45   30.87
  -1   6   9  768.15   29.01
  -1  -6  -9  806.02   27.81
  -1  -6  -9  783.52   29.34
   1   6  -8  787.09   29.98
  -1  -6  -8  755.22   30.44
   1  -6   8  801.88   25.92
  -1   6   8  822.52   30.57
   1  -6   8  757.63   45.74
  -1  -6  -8  839.38   28.14
  -1   6   8  843.18   31.21
  -1  -6  -8  772.90   29.24
   1  -6   7   79.47   13.39
  -1  -6  -7   69.25    5.76
  -1  -6  -7   71.67    5.89
  -1   6   7   82.93    7.58
  -1  -6  -7   64.43    6.80
  -1   6   7   64.57    6.60
  -1  -6  -6  366.35   15.57
   1  -6   6  390.50   30.15
  -1  -6  -5  243.88   11.72
   1  -6   5  232.95   22.62
  -1  -6  -4  430.54   16.92
   1  -6   4  383.89   29.52
  -1  -6  -3  410.62   16.42
   1  -6   3  436.29   30.87
   1  -6   2   33.73    8.38
  -1  -6  -2   27.86    3.41
  -1  -6  -1   11.96    5.30
   1  -6   1    8.39    4.25
  -1  -6  -1   10.00    2.15
  -1  -6   0   90.72    6.24
   1  -6   0   96.36   13.63
  -1  -6   0  122.39   15.38
   1  -6  -1   12.06    5.35
  -1  -6   1   18.33    6.21
  -1  -6   2   34.51    3.77
  -1  -6   2   35.16    8.16
  -1  -6   3  380.67   28.95
  -1  -6   3  416.36   16.37
  -1  -6   4  437.59   17.13
  -1  -6   4  412.89   30.60
  -1  -6   5  245.58   11.83
  -1  -6   5  269.36   24.24
  -1  -6   6  379.43   15.89
  -1  -6   6  371.82   29.40
  -1   6  -7   83.81    7.76
  -1  -6   7   98.41   14.91
  -1  -6   7   72.49    5.99
  -1   6  -7   81.63    7.75
  -1   6  -8  761.04   29.71
  -1  -6   8  748.67   45.08
  -1  -6   8  726.21   25.73
  -1   6  -8  738.31   29.43
   1   6   8  728.05   28.24
   1  -6  -8  724.61   28.28
   1  -6  -9  795.64   30.16
   1   6   9  756.85   45.33
  -1  -6   9  807.43   47.58
  -1   6  -9  764.93   30.80
   1   6  10  248.94   24.47
  -1  -6  10  238.65   24.72
  -1   6 -10  278.10   15.80
   1  -6 -10  266.29   14.81
  -1   6 -10  248.90   15.19
  -1   6 -11   21.10    4.35
   1  -6 -11   30.72    4.81
  -1   6 -11   23.96    4.48
  -1  -6  11   28.18    8.69
  -1   6 -12  314.40   17.30
  -1   6 -12  313.68   17.06
   1  -6 -12  308.41   16.44
  -1   6 -13   65.69    7.31
   1  -6 -13   51.14    6.14
  -1   6 -13   70.04    7.23
  -1   6 -14   43.98    5.90
  -1   6 -14   54.66    6.52
   1  -6 -14   43.36    5.72
  -1   6 -14   45.10    5.71
  -1   6 -15  297.90   15.22
  -1   6 -15  316.59   16.44
  -1   6 -15  326.85   16.45
   1  -6 -15  302.09   15.49
   1   6  15  299.57   15.36
  -1   6 -16  221.43   11.83
  -1   6 -16  224.01   12.91
   1  -6 -16  245.75   12.86
   1   6  16  228.51   12.42
  -1   6 -16  235.22   13.05
   1   6  16  242.53   12.62
  -1   6 -17  430.56   18.49
   1  -6 -17  424.41   17.83
  -1   6 -17  430.69   17.48
   1   6  17  454.75   18.06
  -1   6 -17  427.47   18.18
   1   6  17  433.99   17.76
   1   6  18  146.09    8.21
  -1   6 -18  154.87    8.82
   1   6  18  141.28    8.12
   1   6  19   78.85    5.07
  -1   6 -19   73.43    5.04
  -1   6 -20   34.37    2.48
   1   6  20   39.91    2.64
   1   7 -18   16.37    1.97
   1   7 -18   11.79    1.83
   1   7 -17   60.72    4.74
  -1   7  17   53.15    4.42
   1   7 -17   51.32    4.31
   1   7 -16  184.96   10.00
  -1   7  16  182.89    9.86
   1   7 -16  173.78    9.61
   1   7 -15  116.20    8.27
  -1   7  15  120.07    8.24
   1   7 -15   98.56    7.64
  -1  -7 -14  181.68    9.54
   1   7 -14  208.56   12.09
  -1   7  14  207.49   11.92
   1   7 -14  216.47   12.20
   1   7 -13   86.52    7.78
  -1   7  13   84.57    7.54
  -1   7  13   72.35    7.07
  -1  -7 -13   72.01    5.92
   1   7 -13   86.88    7.84
  -1   7  12  251.80   14.12
   1   7 -12  251.74   14.36
  -1  -7 -12  207.49   11.49
  -1   7  12  237.94   13.81
  -1   7  11  182.79   12.14
  -1   7  11  193.25   12.34
   1   7 -11  190.97   12.63
  -1  -7 -11  183.94   10.71
   1   7 -11  176.29   11.01
  -1   7  10  462.71   21.48
  -1  -7 -10  485.05   19.54
  -1   7  10  453.37   21.16
   1   7 -10  461.15   21.78
  -1  -7 -10  450.40   19.37
   1   7 -10  457.50   20.28
   1   7  -9   54.16    6.09
   1   7  -9   63.66    7.15
  -1  -7  -9   67.59    6.24
  -1   7   9   54.62    6.46
  -1  -7  -9   56.48    5.83
  -1   7   9   60.73    6.82
   1  -7   9   56.01    4.77
  -1  -7  -8  162.08    9.62
   1  -7   8  171.39    9.05
   1  -7   8  185.68   21.71
  -1  -7  -8  169.10   10.29
  -1  -7  -8  177.21   10.72
   1   7  -8  175.71   11.46
  -1   7   8  159.77   11.30
  -1   7   8  158.87   11.55
   1  -7   7  822.21   27.12
  -1  -7  -7  778.60   28.22
   1  -7   7  858.36   50.16
  -1   7   7  818.38   31.75
  -1  -7  -7  827.61   29.11
   1   7  -7  819.47   30.80
  -1  -7  -7  780.96   29.27
  -1   7   7  799.98   30.92
   1   7  -7  811.92   30.68
   1   7  -6    6.14    2.31
  -1   7   6   15.23    3.51
   1  -7   6    6.42    4.42
   1  -7   6    7.69    1.91
  -1  -7  -6    4.23    1.70
   1   7  -6   11.11    3.04
  -1   7   6    7.92    2.81
  -1  -7  -6    7.21    2.33
  -1  -7  -5  150.80    9.77
   1   7  -5  140.35   10.05
  -1  -7  -5  136.29    8.94
   1  -7   5  143.73   18.88
  -1   7   5  160.87   10.68
  -1   7   5  149.57   10.83
   1   7  -5  135.08    9.87
   1   7  -4  288.78   15.18
  -1   7   4  305.69   16.03
  -1   7   4  299.96   15.23
   1   7  -4  263.76   14.58
  -1  -7  -4  272.94   13.53
   1  -7   4  279.92   26.54
   1   7  -3   90.92    7.82
  -1   7   3   86.64    7.49
   1  -7   3   95.17   14.81
  -1  -7  -3   84.73    6.78
   1   7  -3   85.66    7.57
  -1   7   2  793.97   29.98
   1  -7   2  788.96   47.38
  -1  -7  -2  784.99   27.78
  -1  -7  -2  796.78   29.12
   1   7  -2  763.38   29.23
  -1  -7  -1   85.38    7.37
  -1   7   1  106.31    8.54
  -1  -7  -1  110.94    7.66
   1  -7   1  101.16   15.58
  -1  -7   0   96.04    7.74
  -1   7   0   93.94    8.18
  -1  -7   0  109.50   16.44
  -1  -7   0  102.06    7.47
   1  -7   0  118.66   16.84
  -1  -7   1   96.88    7.65
  -1  -7   1   98.39   15.17
  -1   7  -1   99.75    8.35
  -1   7  -2  778.97   29.41
   1   7   2  697.47   27.21
  -1   7  -2  793.23   29.23
  -1  -7   2  702.10   27.08
  -1  -7   2  741.60   26.58
  -1  -7   2  730.49   45.28
  -1   7  -2  759.84   29.09
  -1  -7   3   75.66    6.69
  -1   7  -3   71.97    7.20
  -1  -7   3   88.41   14.54
  -1  -7   3   84.42    6.69
  -1   7  -3   79.87    7.61
   1   7   3   85.71    7.39
  -1   7  -3   72.57    7.33
  -1   7  -4  330.75   16.84
  -1  -7   4  285.20   14.04
  -1  -7   4  336.46   29.17
   1   7   4  293.11   15.25
  -1   7  -4  297.69   16.19
  -1   7  -5  150.52   10.99
  -1  -7   5  134.59    9.73
  -1   7  -5  157.17   11.20
  -1  -7   5  155.58   19.80
  -1  -7   5  155.58    9.53
   1   7   5  157.21   10.52
  -1   7  -6    6.26    2.51
   1   7   6    3.29    2.04
  -1  -7   6    5.56    2.09
  -1   7  -6    1.25    1.71
  -1  -7   6    5.52    1.91
   1  -7  -6   10.23    2.24
  -1  -7   6    6.39    4.40
   1   7   7  770.53   28.81
   1   7   7  775.70   29.88
  -1   7  -7  818.21   31.61
  -1   7  -7  836.56   31.72
   1  -7  -7  767.62   26.27
  -1  -7   7  740.27   46.90
  -1  -7   7  802.83   28.10
   1   7   8  155.98   10.35
  -1  -7   8  160.72    9.51
  -1  -7   8  128.39   18.29
   1  -7  -8  155.35    8.57
   1   7   8  154.73   10.81
  -1   7  -8  174.53   12.06
  -1   7  -9   41.76    5.87
   1   7   9   35.10    4.87
  -1   7  -9   38.36    5.49
   1   7   9   45.62    5.58
  -1  -7   9   36.01    4.22
   1   7  10  436.00   19.73
  -1   7 -10  461.69   21.56
  -1   7 -10  461.47   21.51
   1   7  10  453.10   20.58
  -1   7 -11  192.38   12.81
   1   7  11  204.85   11.99
  -1  -7  11  178.23   10.89
   1   7  11  206.25   12.55
  -1   7 -11  205.69   12.91
  -1   7 -12  234.48   13.51
  -1   7 -12  215.81   13.43
   1   7  12  211.83   12.69
   1   7  12  215.48   12.43
  -1   7 -13   83.86    7.43
  -1   7 -13   84.21    7.71
   1   7  13   76.26    7.05
   1   7  13   84.53    7.17
  -1   7 -13   67.86    7.02
  -1   7 -14  221.66   11.83
  -1   7 -14  194.37   11.89
   1   7  14  197.67   11.40
   1   7  14  194.39   11.20
  -1   7 -14  217.41   12.31
  -1   7 -15  111.88    7.48
  -1   7 -15  108.61    8.05
   1   7  15  123.42    8.10
  -1   7 -15  115.43    8.16
   1   7  15  117.60    7.85
  -1   7 -16  141.17    7.74
  -1   7 -16  162.81    9.22
   1   7  16  164.42    8.91
  -1   7 -16  155.62    8.96
   1   7  16  167.03    8.95
  -1   7 -17   55.15    4.57
   1   7  17   49.98    4.16
   1   7  17   58.16    4.47
  -1   7 -17   48.50    4.20
  -1   7 -18   14.35    1.89
   1   7  18   14.46    1.87
   1   7  18   15.31    1.94
   1   8 -16   68.25    4.23
   1   8 -16   71.52    4.21
   1   8 -15   21.28    2.87
   1   8 -15   25.44    3.00
   1   8 -14  184.48    9.82
   1   8 -14  177.15    9.57
   1   8 -13   25.99    3.70
  -1   8  13   24.19    3.66
   1   8 -13   26.01    3.78
  -1   8  13   32.62    4.15
  -1   8  12  101.25    7.74
  -1   8  12  106.50    7.89
   1   8 -12   98.42    7.75
  -1   8  11   28.49    4.32
   1   8 -11   28.68    4.45
   1   8 -11   29.57    3.79
  -1   8  11   26.99    4.35
   1   8 -10   17.01    3.59
  -1   8  10    6.66    2.44
   1   8 -10   13.58    2.87
  -1   8  10    9.66    2.94
   1   8  -9  116.93    8.55
   1   8  -9  123.80    9.49
  -1   8   9  104.04    8.83
  -1   8   9  127.98    9.41
   1  -8   8  247.49   11.64
  -1   8   8  249.83   14.46
  -1   8   8  247.19   13.91
   1   8  -8  254.92   13.79
  -1   8   7  230.21   13.16
  -1  -8  -7  200.35   11.15
   1  -8   7  224.79   11.03
   1   8  -7  218.75   12.85
   1  -8   6  239.00   11.74
  -1  -8  -6  229.88   12.35
   1   8  -6  239.10   13.78
   1   8  -6  268.96   14.28
   1   8  -5  155.65   10.73
  -1  -8  -5  159.59   10.02
   1  -8   5  179.50    9.69
  -1   8   5  160.92   11.26
   1   8  -5  147.90   10.64
  -1  -8  -5  151.93   10.21
   1   8  -4  102.58    8.60
  -1  -8  -4   98.02    7.73
   1  -8   4  116.91    7.59
  -1   8   4  114.14    9.19
   1   8  -4   99.41    8.63
  -1  -8  -4  101.14    8.12
  -1   8   3    3.53    2.19
  -1  -8  -3    4.19    2.10
   1  -8   3    4.07    1.71
   1   8  -3    1.69    1.65
   1   8  -3    2.86    2.13
  -1  -8  -3    1.51    1.64
  -1   8   2  296.62   16.20
   1  -8   2  344.12   14.52
  -1  -8  -2  325.07   15.46
   1   8  -2  325.25   16.51
  -1   8   2  317.14   16.64
   1   8  -2  296.15   16.10
  -1  -8  -2  305.56   15.48
  -1   8   1   55.74    6.37
   1  -8   1   48.32   11.71
  -1  -8  -1   58.54    5.75
   1   8  -1   52.42    6.05
   1   8  -1   51.32    6.06
  -1  -8  -1   42.12    5.23
   1  -8   0  423.00   16.80
  -1  -8   0  426.05   18.20
  -1   8   0  394.09   19.18
  -1  -8   0  360.82   17.51
  -1   8  -1   51.56    6.42
  -1   8  -1   48.30    5.95
   1   8   1   58.28    6.00
  -1   8  -1   61.90    6.88
   1  -8  -1   64.64    5.51
  -1  -8   1   57.31    5.83
  -1   8  -2  358.24   17.91
   1  -8  -2  319.04   14.30
  -1  -8   2  330.22   15.64
   1   8   2  319.54   15.85
  -1   8  -2  298.69   16.37
  -1   8  -2  338.62   17.48
  -1   8  -3    4.34    2.22
  -1   8  -3    3.11    2.32
  -1  -8   3    6.99    2.36
   1  -8  -3    4.82    1.92
   1   8   3    5.56    2.16
  -1   8  -4  119.21    9.81
  -1  -8   4  104.22    8.39
  -1  -8   4  116.15    8.36
   1  -8  -4  122.71    7.80
  -1   8  -4  103.79    9.16
   1   8   4  114.78    8.70
  -1  -8   5  146.13   10.07
  -1   8  -5  181.82   12.16
  -1  -8   5  181.26   10.68
   1  -8  -5  176.85    9.65
  -1   8  -5  175.55   12.06
  -1  -8   6  244.76   12.92
  -1   8  -6  247.78   14.67
  -1  -8   6  243.57   12.73
   1  -8  -6  249.17   11.88
  -1   8  -6  229.61   14.20
   1   8   7  202.53   11.47
  -1  -8   7  222.01   11.62
   1  -8  -7  208.05   10.56
  -1   8  -7  218.99   13.50
   1   8   7  194.66   12.03
   1   8   8  234.41   12.54
  -1  -8   8  229.32   11.81
   1   8   8  249.90   13.57
  -1   8  -8  247.41   14.35
  -1   8  -9  117.95    9.29
   1   8   9  116.03    8.26
  -1   8  -9  105.47    8.88
   1   8   9  102.83    8.36
  -1   8 -10    7.65    2.83
   1   8  10    9.09    2.33
  -1   8 -10    4.83    2.36
   1   8  10   10.62    2.78
  -1   8 -11   28.05    4.33
  -1  -8  11   21.55    3.15
   1   8  11   26.74    3.81
  -1   8 -11   27.97    4.23
   1   8  11   28.88    4.12
  -1   8 -12  106.58    7.70
   1   8  12   91.35    6.88
  -1   8 -12   96.66    7.69
   1   8  12  115.18    7.78
  -1   8 -13   30.45    3.82
  -1   8 -13   32.79    4.17
   1   8  13   25.94    3.47
  -1   8 -13   33.76    4.24
   1   8  13   30.53    3.83
  -1   8 -14  172.87    8.68
  -1   8 -14  179.89    9.58
   1   8  14  161.88    8.63
  -1   8 -14  192.11    9.78
   1   8  14  171.04    8.93
   1   8  15   21.81    2.62
  -1   8 -15   23.79    2.97
   1   8  15   16.96    2.34
  -1   8 -15   19.21    2.62
  -1   8 -15   15.15    1.99
  -1   8 -16   63.34    4.03
  -1   8 -16   63.43    4.14
   1   8  16   53.34    3.53
   1   9 -14   18.62    1.91
  -1   9  14   16.96    1.86
   1   9 -14   15.70    1.84
   1   9 -13   24.86    2.62
  -1   9  13   29.25    2.83
   1   9 -13   27.55    2.85
  -1  -9 -12    7.40    1.45
   1   9 -12    7.97    1.89
  -1   9  12    8.77    1.87
   1   9 -12    7.82    1.90
  -1  -9 -11   69.47    4.65
   1   9 -11   70.79    5.58
   1   9 -11   56.43    5.08
  -1   9  11   64.61    5.24
  -1   9  10   31.15    3.83
  -1  -9 -10   25.84    3.04
  -1   9  10   28.08    3.35
   1   9 -10   34.32    4.17
   1   9 -10   25.78    2.98
  -1   9   9   51.75    5.26
  -1  -9  -9   52.36    4.64
  -1   9   9   50.43    4.83
   1   9  -9   61.60    5.81
   1   9  -9   54.41    4.81
  -1   9   8   72.47    6.28
  -1  -9  -8   59.40    5.17
  -1   9   8   60.14    5.59
   1   9  -8   60.94    6.11
   1   9  -8   70.68    5.86
  -1   9   7  266.72   13.50
  -1  -9  -7  261.01   12.14
   1   9  -7  272.68   13.44
  -1  -9  -7  282.63   12.76
  -1   9   7  273.00   13.84
  -1   9   6  118.04    8.52
  -1   9   6   98.37    7.98
   1  -9   6  113.91    7.23
  -1  -9  -6  118.05    7.66
   1   9  -6   97.65    7.67
  -1  -9  -6  100.49    7.19
  -1   9   5  123.81    8.97
  -1   9   5  128.37    9.13
   1   9  -5  116.23    8.45
  -1  -9  -5  120.75    8.13
   1  -9   5  118.16    7.69
   1   9  -5  132.37    9.18
  -1  -9  -5  124.36    8.09
  -1   9   4  151.58   10.23
  -1   9   4  170.65   10.75
   1   9  -4  144.09    9.70
   1  -9   4  161.43    9.16
  -1  -9  -4  145.60    9.34
   1   9  -4  148.78   10.07
  -1  -9  -4  148.80    9.06
  -1   9   3  177.79   11.39
   1   9  -3  181.66   11.11
   1  -9   3  184.36   10.09
  -1  -9  -3  182.33   10.71
  -1   9   3  182.76   11.39
   1   9  -3  184.43   11.38
  -1  -9  -3  171.74    9.93
  -1   9   2  170.90   10.88
  -1   9   2  148.01   10.55
   1   9  -2  161.95   10.75
  -1  -9  -2  164.02    9.53
   1  -9   2  174.05    9.80
  -1  -9  -2  157.64   10.06
   1   9  -2  161.74   10.57
  -1  -9  -2  165.64    9.70
  -1   9   1   53.69    5.86
   1   9  -1   52.15    6.00
  -1  -9  -1   55.07    5.20
  -1  -9  -1   54.85    5.60
  -1   9   1   51.76    6.08
   1   9  -1   54.61    5.99
   1   9   0   28.01    4.34
  -1   9   0   21.00    3.95
   1   9   0   21.85    3.95
  -1  -9   0   30.07    4.16
   1  -9   0   28.63    3.77
  -1   9   0   31.42    4.48
   1   9   1   48.37    5.00
   1   9   1   48.67    5.62
  -1   9  -1   57.41    6.29
   1  -9  -1   43.41    4.68
  -1   9  -1   49.89    5.96
   1   9   2  172.19   10.06
   1   9   2  164.47   10.92
  -1   9  -2  164.90   11.30
  -1  -9   2  168.53   10.46
  -1  -9   2  182.03   10.68
   1  -9  -2  168.30    9.70
  -1   9  -2  170.36   11.47
  -1  -9   3  182.38   10.83
  -1   9  -3  195.17   12.22
  -1  -9   3  196.81   11.22
   1  -9  -3  203.67   10.62
   1   9   3  207.82   11.19
  -1   9  -3  183.16   11.93
  -1   9  -4  150.78   10.61
  -1  -9   4  156.06    9.42
   1  -9  -4  163.88    9.25
  -1  -9   4  161.14    9.82
   1   9   4  159.09    9.63
  -1   9  -4  141.55   10.32
  -1   9  -5  123.06    9.25
  -1  -9   5  111.92    7.52
  -1   9  -5  118.61    9.20
   1   9   5  104.85    7.69
   1  -9  -5  118.75    7.58
  -1  -9   5  114.55    8.01
  -1   9  -6  111.87    8.69
   1   9   6  119.09    7.98
   1  -9  -6  113.78    7.19
  -1  -9   6  102.80    7.35
  -1   9  -7  295.59   15.07
   1   9   7  304.37   13.83
   1  -9  -7  290.07   12.52
  -1   9  -8   81.80    6.98
  -1   9  -8   65.43    6.29
  -1   9  -8   63.14    5.04
   1   9   8   71.10    5.79
  -1   9  -9   45.72    4.97
   1   9   9   50.86    4.67
  -1  -9   9   45.31    4.43
  -1   9  -9   55.45    5.51
  -1   9 -10   25.42    3.58
  -1   9 -10   26.87    3.66
  -1  -9  10   26.85    2.88
   1   9  10   26.16    3.25
  -1   9 -11   65.73    5.20
   1   9  11   68.87    4.91
  -1   9 -11   64.30    5.41
  -1   9 -12    9.40    2.11
  -1   9 -12    8.41    2.06
  -1   9 -12    9.57    1.79
   1   9  12    7.51    1.56
  -1   9 -13   22.54    2.21
  -1   9 -13   31.09    3.00
  -1   9 -13   32.75    3.07
   1   9  13   22.16    2.18
  -1   9 -14   17.46    1.86
  -1   9 -14   14.56    1.72
   1  10 -11   13.58    1.47
  -1  10  11   12.92    1.48
   1  10 -11   11.25    1.38
  -1  10  11   11.95    1.34
   1  10 -10    2.76    1.04
  -1  10  10    1.71    0.85
  -1  10  10    4.40    1.15
   1  10 -10    3.75    1.11
  -1  10   9   20.85    2.49
   1  10  -9   24.04    2.68
  -1  10   8  323.19   12.14
  -1  10   8  346.75   12.22
   1  10  -8  252.65   10.22
  -1 -10  -8  264.22   10.40
   1  10  -8  345.69   12.78
  -1  10   7   40.37    3.84
   1  10  -7   43.43    4.17
   1  10  -7   42.04    3.54
  -1  10   7   41.73    3.88
  -1 -10  -7   34.54    2.99
  -1  10   6   25.55    3.24
   1  10  -6   16.42    2.51
  -1  10   6   22.07    3.03
  -1 -10  -6   19.26    2.34
  -1 -10  -6   22.33    2.61
   1  10  -6   23.36    3.32
  -1 -10  -5   13.71    2.04
  -1  10   5   18.02    2.99
   1  10  -5   21.80    2.99
  -1  10   5   18.29    3.02
  -1  10   5   18.39    2.80
  -1 -10  -5   19.96    2.67
   1 -10   5   24.23    2.91
  -1  10   4   52.28    4.82
  -1  10   4   54.55    5.19
  -1 -10  -4   53.49    4.66
   1 -10   4   62.32    4.82
  -1  10   4   62.47    5.43
   1  10  -4   57.56    5.03
  -1  10   3   63.26    5.65
   1  10  -3   46.91    4.55
   1 -10   3   65.25    5.06
  -1 -10  -3   50.30    4.68
  -1  10   3   52.27    5.15
   1  10  -3   57.95    5.19
   1  10  -2  196.08    9.97
  -1  10   2  174.11   10.17
  -1 -10  -2  188.01    9.86
   1 -10   2  178.21    9.31
   1  10  -2  180.91   10.03
  -1  10   1   48.81    5.15
   1  10  -1   46.15    4.64
  -1 -10  -1   42.89    4.39
  -1 -10  -1   43.19    4.45
   1  10  -1   43.14    4.71
  -1 -10   0  853.21   28.69
   1  10   0  912.36   29.75
  -1  10   0  882.80   30.45
  -1 -10   0  910.37   29.71
   1 -10   0  859.32   28.74
   1  10   0  864.01   29.96
   1  10   1   33.28    4.09
  -1 -10   1   38.92    4.04
  -1  10  -1   51.82    5.21
   1 -10  -1   36.43    3.95
   1  10   1   47.46    4.94
  -1  10  -1   46.96    5.13
  -1 -10   2  159.34    8.31
   1  10   2  166.51    9.39
  -1  10  -2  163.64    9.73
  -1 -10   2  174.01    9.43
   1 -10  -2  165.05    8.81
   1  10   2  161.05    9.60
  -1  10  -2  179.71   10.17
  -1 -10   3   50.06    4.04
   1  10   3   48.84    4.85
  -1  10  -3   54.31    5.34
   1 -10  -3   49.33    4.46
  -1 -10   3   56.97    4.91
   1  10   3   48.25    4.94
  -1  10  -3   63.05    5.72
   1  10   4   62.44    5.24
  -1  10  -4   57.61    5.35
   1  10   4   54.83    5.14
   1 -10  -4   49.72    4.33
  -1 -10   4   57.39    4.85
   1  10   5   24.26    3.33
  -1  10  -5   23.91    3.39
   1  10   5   18.48    2.87
  -1  10  -5   25.74    3.12
  -1 -10   5   21.19    2.83
   1 -10  -5   25.48    2.87
   1 -10  -6   16.51    2.21
   1  10   6   19.13    2.97
  -1  10  -6   24.32    2.85
   1  10   6   21.85    2.42
  -1  10  -6   23.39    3.23
  -1  10  -6   21.76    3.15
   1  10   6   20.99    3.05
   1  10   7   47.50    4.24
  -1  10  -7   38.61    3.21
   1  10   7   42.69    3.96
   1  10   7   33.46    2.90
  -1  10  -7   43.90    4.27
  -1  10  -7   50.91    4.45
  -1  10  -8  337.43   12.54
  -1  10  -8  321.32   12.15
  -1  10  -9   15.53    2.15
  -1  10  -9   18.96    2.45
   1  10  10    3.64    1.03
  -1  10 -10    3.91    1.09
   1  10  10    3.20    1.11
  -1  10 -10    2.78    0.96
  -1  10 -10    4.93    1.26
   1  10  11   13.05    1.42
  -1  10 -11   12.16    1.42
   1  10  11   10.04    1.29
  -1  10 -11   11.37    1.40
  -1  11   6   42.79    2.61
   1  11  -5   59.15    3.47
  -1  11   5   64.04    3.51
  -1  11   5   66.98    3.73
   1  11  -4  147.85    6.34
  -1  11   4  153.07    6.55
  -1  11   4  152.71    6.41
   1  11  -3   70.99    4.16
  -1  11   3   62.48    4.06
  -1  11   3   76.55    4.38
   1  11  -2  312.38   11.16
  -1  11   2  314.82   11.34
  -1  11   2  306.93   10.85
  -1  11   1   75.96    4.63
  -1  11   1   77.77    4.51
   1  11   0   41.33    3.21
  -1  11  -1   74.97    4.77
   1  11   1   74.12    4.47
  -1  11  -1   72.24    4.44
  -1  11  -2  301.39   10.89
   1  11   2  289.14   10.63
  -1  11  -2  315.67   11.17
  -1  11  -2  307.15   10.71
  -1  11  -3   62.87    4.02
   1  11   3   57.81    3.37
  -1  11  -3   66.21    4.21
   1  11   3   69.03    4.17
  -1  11  -3   67.14    3.89
  -1  11  -4  120.21    4.99
  -1  11  -4  141.90    5.93
   1  11   4  136.42    5.78
   1  11   4  104.84    4.63
  -1  11  -4  128.22    5.67
  -1  11  -5   65.51    3.63
   1  11   5   60.93    3.57
  -1  11  -5   63.60    3.60
   1  11   6   35.30    2.33
  -2   0   0 8313.72  216.65
  -2   0  -1 2661.47   69.99
   2   0  -1 2630.76   70.14
  -2   0   1 2720.13   72.94
  -2   0   2 3216.17   89.17
  -2   0   3 1134.76   36.82
   2   0   4  133.99    6.96
  -2   0   4  162.86   10.30
   2   0   5  760.60   26.04
  -2   0   5  794.79   30.50
   2   0   6    5.67    1.86
  -2   0   6    5.73    2.96
   2   0   7  667.79   26.70
  -2   0   7  695.59   30.99
   2   0   8  820.06   32.39
   2   0   9  426.74   22.33
   2   0  10  248.84   17.11
  -2   0 -11  244.06   21.90
   2   0 -11  226.42   21.34
   2   0  11  231.17   17.41
   2   0 -12 2506.75   94.53
  -2   0 -12 2447.48   94.09
   2   0  12 2266.63   82.29
  -2   0  12 2401.50   90.11
  -2   0 -13   62.41   12.25
   2   0 -13   52.56   11.17
  -2   0  13   67.27   11.82
  -2   0  14 1252.37   63.39
   2   0 -14 1375.56   45.16
  -2   0 -14 1425.28   46.25
   2   0 -14 1399.41   46.38
  -2   0 -14 1311.60   45.69
  -2   0 -14 1325.15   67.92
   2   0 -14 1371.39   68.73
  -2   0  14 1394.15   45.27
  -2   0  15    1.68    1.63
  -2   0 -15    2.40    2.06
   2   0 -15    0.55    1.40
  -2   0  15    8.50    5.37
   2   0 -15    1.25    1.59
  -2   0 -15    6.83    2.64
   2   0 -15    2.47    2.55
  -2   0 -15    4.56    1.94
  -2   0 -15    2.44    3.57
  -2   0  16   61.99   12.86
   2   0 -16   61.87   13.69
  -2   0 -16   70.22    6.31
  -2   0 -16   71.36   14.76
  -2   0  16   59.80    6.80
   2   0 -16   78.95    7.98
  -2   0 -16   76.91    7.88
  -2   0 -16   75.47    7.70
   2   0 -16   75.25    7.32
  -2   0  17    0.59    1.63
  -2   0 -17    3.14    2.43
   2   0 -17    2.30    2.06
  -2   0 -17    1.31    1.79
   2   0 -17    1.98    1.80
  -2   0 -17    5.78    2.00
  -2   0  18    6.55    2.61
   2   0 -18    1.10    1.71
  -2   0 -18    0.61    1.77
   2   0 -18    5.12    2.56
  -2   0 -18    2.53    1.96
   2   0  18    1.53    1.74
  -2   0  18    0.58    1.69
  -2   0  19    8.71    2.71
  -2   0 -19   16.73    3.65
   2   0 -19   10.08    2.86
  -2   0 -19   12.83    3.36
   2   0 -19    9.44    3.06
   2   0  19   10.48    2.96
  -2   0  20  324.03   15.34
  -2   0 -20  307.57   15.15
   2   0 -20  293.54   14.23
   2   0 -20  299.23   15.26
  -2   0 -20  292.93   15.07
   2   0  20  292.71   14.20
  -2   0  21   29.39    3.91
  -2   0 -21   29.02    4.06
   2   0 -21   32.23    3.70
   2   0 -21   29.03    4.03
  -2   0 -21   36.39    4.31
  -2   0 -21   29.47    3.21
  -2   0  21   26.92    3.67
   2   0  21   34.34    3.95
  -2   0  22   39.67    3.84
  -2   0 -22   30.20    3.42
  -2   0 -22   39.30    3.90
   2   0 -22   37.91    3.35
   2   0 -22   31.92    3.49
   2   0  22   29.20    3.30
  -2   0 -23   82.98    4.57
   2  -1  23   20.00    1.82
  -2   1  23   19.47    1.94
  -2   1  22  153.34    7.81
  -2  -1 -22  140.54    7.73
   2   1 -22  130.35    7.52
   2   1 -22  139.38    7.24
   2  -1  22  148.27    7.65
  -2   1  22  156.62    8.01
  -2   1  21  207.25   10.44
  -2  -1 -21  172.50   10.00
  -2  -1 -21  178.36   10.14
   2   1 -21  175.40    9.56
   2   1 -21  180.72   10.27
  -2  -1 -21  176.10    8.20
   2  -1  21  193.59    9.98
  -2   1  21  207.94   10.68
  -2   1  20   73.33    6.52
   2   1 -20   75.77    6.88
  -2  -1 -20   70.37    6.61
  -2  -1 -20   62.56    6.33
   2   1 -20   73.49    6.39
  -2  -1 -20   62.96    5.26
  -2   1  20   60.92    6.19
   2  -1  20   72.06    6.23
  -2   1  19  336.10   16.71
  -2  -1 -19  337.14   17.13
   2   1 -19  369.82   18.03
   2   1 -19  370.90   17.13
  -2  -1 -19  327.22   17.16
   2  -1  19  365.83   16.62
  -2   1  18   23.25    4.21
  -2  -1 -18   19.55    4.10
   2   1 -18   22.75    4.31
   2   1 -18   17.47    3.63
  -2  -1 -18   23.69    4.47
  -2   1  17    6.69    2.68
   2   1 -17   14.78    3.62
  -2  -1 -17   13.90    3.58
  -2   1  17    7.09    2.67
  -2  -1 -17   12.39    2.62
   2   1 -17   15.74    3.78
  -2  -1 -17   11.20    3.13
   2   1 -16  423.27   20.81
  -2  -1 -16  432.53   20.96
  -2  -1 -16  427.28   20.61
   2   1 -16  425.38   20.10
  -2  -1 -16  382.08   34.38
  -2  -1 -16  430.45   17.99
   2   1 -16  369.58   34.89
  -2   1  16  413.57   33.78
  -2   1  16  421.42   20.09
  -2   1  15    4.06    2.24
  -2  -1 -15    0.63    1.72
   2   1 -15    1.25    1.58
  -2  -1 -15    2.44    1.89
  -2   1  15   -2.17    2.24
  -2  -1 -15   -2.41    3.51
   2   1 -15   -2.54    3.71
  -2  -1 -15    2.63    1.50
  -2   1  14  160.46   10.73
  -2  -1 -14  149.46   10.66
  -2  -1 -14  174.56   11.49
   2   1 -14  133.33   19.63
  -2  -1 -14  164.75   20.85
  -2  -1 -14  153.28    9.60
  -2   1  14  170.74   20.32
   2   1 -14  164.53   11.22
  -2  -1 -13  167.59   20.30
  -2   1  13  220.23   22.10
  -2  -1 -12  147.14   18.19
  -2   1  12  135.52   16.52
  -2  -1 -11  102.55   14.16
  -2   1  11  121.11   14.94
  -2  -1 -10 1389.58   59.40
  -2  -1  -9  103.69   12.47
  -2  -1  -8  184.20   15.86
  -2  -1  -7 1181.04   46.44
  -2  -1  -6  402.16   21.53
  -2   1   6  403.84   21.42
  -2  -1  -5 3937.09  115.42
  -2   1   5 4000.40  115.84
  -2  -1  -4  348.53   16.71
  -2   1   4  324.44   16.98
   2   1  -3 2494.09   69.82
  -2  -1  -3 2601.05   73.79
  -2   1   2 3246.95   91.18
   2   1  -2 3131.45   86.68
  -2  -1  -2 3183.08   88.05
  -2  -1  -2 3099.23   89.64
  -2   1   1  859.92   30.11
   2  -1   1  839.26   26.49
  -2  -1  -1  881.78   29.64
  -2  -1  -1  847.06   27.02
  -2  -1   0    2.15    0.93
   2  -1   0    0.41    0.71
  -2   1   0    0.83    1.35
  -2  -1   0    0.42    1.24
  -2  -1   1  827.58   26.14
  -2   1  -1  863.63   29.26
  -2  -1   1  870.13   30.10
   2  -1  -1  837.71   26.58
  -2   1  -2 3152.30   88.48
  -2  -1   2 3076.06   90.12
  -2  -1   2 3069.34   87.34
   2  -1  -2 3163.82   86.88
   2   1   3 2505.60   68.57
  -2  -1   3 2516.19   73.66
   2  -1  -3 2560.73   73.40
  -2  -1   4  322.56   16.12
   2   1   4  334.99   12.87
   2  -1  -4  319.76   16.11
  -2  -1   5 3899.68  112.38
   2   1   5 3817.70  106.78
   2  -1  -5 3914.66  112.83
  -2  -1   6  420.18   21.33
   2   1   6  378.69   17.03
   2  -1  -6  397.46   21.30
   2   1   7 1252.38   42.42
  -2  -1   7 1200.34   46.78
   2  -1  -7 1297.02   48.77
  -2  -1   8  181.70   15.12
   2   1   8  180.64   12.53
   2  -1  -8  193.87   15.98
   2   1   9   97.64    9.68
   2  -1  -9  155.07   15.13
   2   1  10 1343.16   50.76
   2  -1 -10 1380.20   58.64
   2   1  11  101.43   11.23
   2  -1 -11   84.91   12.98
   2   1  12  125.03   13.22
   2  -1 -12  121.92   16.40
  -2  -1  13  193.34   20.37
   2  -1 -13  193.90   21.78
  -2  -1  14  129.74    9.42
  -2   1 -14  103.43   16.84
   2  -1 -14  129.70   18.69
  -2  -1  14  134.86   17.74
   2  -1 -14  148.06    9.91
  -2   1 -14  146.44   10.34
   2  -1 -14  146.75   10.56
  -2   1 -14  143.42   10.38
  -2  -1  15   -0.55    1.61
  -2   1 -15   -0.60    1.86
   2  -1 -15    0.54    1.37
   2  -1 -15    2.55    2.28
  -2   1 -15    0.62    1.57
  -2   1 -15    2.51    4.49
   2  -1 -15    2.43    4.34
  -2   1 -16  427.18   36.88
   2  -1 -16  405.79   35.31
  -2   1 -16  403.90   18.01
   2  -1 -16  410.14   20.66
  -2   1 -16  401.06   20.17
   2  -1 -16  434.77   19.72
  -2   1 -16  440.91   20.62
   2   1  16  439.20   19.14
  -2  -1  16  407.49   19.42
   2   1  17   11.31    2.93
  -2  -1  17   15.61    3.50
  -2  -1  17   18.29    3.70
  -2   1 -17   16.16    3.03
  -2   1 -17   13.67    3.47
   2  -1 -17   16.19    3.48
   2  -1 -17   13.97    3.65
  -2   1 -17   12.98    3.44
  -2  -1  18   21.12    3.95
   2   1  18   31.53    4.52
  -2   1 -18   31.04    4.82
   2  -1 -18   21.28    4.02
  -2   1 -18   31.88    4.92
   2  -1 -18   24.86    4.47
  -2  -1  18   25.86    4.38
  -2  -1  19  342.00   16.53
  -2  -1  19  341.31   16.44
   2   1  19  350.80   16.11
   2  -1 -19  352.00   16.33
  -2   1 -19  341.35   16.96
   2  -1 -19  324.08   17.06
  -2   1 -19  319.14   16.80
  -2  -1  20   81.98    6.72
   2   1  20   68.92    6.09
  -2   1 -20   67.89    6.60
   2  -1 -20   64.89    6.43
   2  -1 -20   66.80    5.94
  -2   1 -20   76.24    6.74
  -2  -1  21  165.31    9.39
   2  -1 -21  160.67    9.70
  -2   1 -21  182.55    9.96
   2  -1 -21  179.12    9.23
  -2   1 -21  181.47   10.12
   2   1  21  177.20    9.41
  -2   1 -22  111.52    5.36
   2  -1 -22  122.65    6.19
  -2   1 -22  141.56    7.38
  -2  -1  22  150.76    7.41
  -2   1 -23   17.54    1.86
   2   1  23   18.10    1.83
   2   1  23   20.76    1.89
  -2  -1  23   18.41    1.88
   2   2 -22   80.28    4.98
   2   2 -22   76.82    5.16
  -2   2  22   86.25    5.53
   2  -2  22   89.98    5.34
  -2   2  22   84.29    4.91
   2  -2  21   21.41    3.02
  -2   2  21   19.20    2.87
   2   2 -21   17.96    2.83
   2   2 -21   17.83    3.06
   2  -2  20    5.45    2.17
  -2  -2 -20    2.26    1.20
   2   2 -20    1.28    1.87
   2   2 -20    1.42    1.46
  -2   2  20    0.78    1.21
  -2  -2 -19   38.63    4.27
   2   2 -19   36.34    4.84
  -2  -2 -19   38.92    4.60
  -2  -2 -19   29.23    4.68
   2   2 -19   35.90    4.99
  -2   2  19   35.32    4.59
  -2  -2 -18  158.25    9.95
  -2   2  18  167.11   10.76
   2   2 -18  157.55   11.25
  -2  -2 -18  156.54   11.35
   2   2 -18  169.92   11.26
  -2  -2 -18  166.27   10.53
  -2   2  17  975.60   35.03
   2   2 -17 1042.50   37.31
  -2   2  17  957.62   34.14
  -2  -2 -17  982.47   36.54
  -2  -2 -17  970.00   36.78
   2   2 -17  970.88   35.98
  -2  -2 -16  101.67    9.30
  -2  -2 -16  130.51   10.53
  -2   2  16  133.15    9.72
   2   2 -16  126.55   10.38
  -2  -2 -15  964.71   36.32
  -2  -2 -15  944.73   36.52
  -2   2  15 1000.38   55.68
  -2  -2 -15  942.78   56.44
  -2  -2 -15 1013.29   33.61
   2   2 -15 1006.14   36.78
   2   2 -15  976.88   36.13
  -2  -2 -14  150.98   10.79
  -2  -2 -14  152.30   11.00
   2   2 -14  154.86   10.73
  -2   2  14  125.09   17.66
  -2  -2 -14  139.87    9.09
  -2  -2 -14  154.73   20.43
   2   2 -14  162.24   11.17
  -2   2  13   53.28   11.06
  -2  -2 -13   56.84   11.99
  -2   2  12   -1.81    3.23
  -2  -2 -12    3.84    3.43
  -2   2  11  317.27   25.33
  -2  -2 -11  312.15   25.91
  -2   2  10  168.85   17.19
  -2  -2 -10  154.94   16.98
  -2  -2  -9 1772.37   69.40
  -2  -2  -8   39.29    7.54
  -2  -2  -7  170.42   14.74
  -2   2   6   47.09    7.20
  -2  -2  -6   63.34    8.31
  -2  -2  -5 1485.60   52.67
  -2  -2  -4 2499.43   77.64
   2  -2   3 1619.39   52.79
  -2   2   3 1649.15   52.61
   2   2  -3 1701.81   50.20
  -2  -2  -3 1655.67   54.14
  -2  -2  -2  857.97   29.16
  -2  -2  -2  872.74   31.96
   2  -2   2  844.52   30.76
  -2   2   2  881.87   30.85
   2   2  -2  859.02   29.05
  -2  -2  -1  880.36   29.50
   2   2  -1  801.34   28.98
  -2  -2  -1  872.44   30.58
  -2   2   1  889.50   30.28
   2  -2   1  894.27   30.85
   2   2   0  530.55   20.78
  -2   2   0  514.74   20.38
  -2  -2   0  533.05   20.71
  -2  -2   0  536.12   21.37
   2  -2   0  548.83   21.59
  -2  -2   1  798.28   29.34
  -2  -2   1  842.63   29.77
  -2   2  -1  856.07   28.75
   2  -2  -1  859.91   30.19
   2  -2  -2  851.05   31.32
  -2  -2   2  853.91   30.68
  -2  -2   2  841.26   30.31
  -2   2  -2  856.14   28.61
   2  -2  -3 1615.12   52.20
  -2  -2   3 1621.12   51.03
  -2  -2   3 1519.25   50.72
   2  -2  -4 2468.25   76.75
   2  -2  -5 1492.65   52.72
   2   2   6   64.14    6.60
   2  -2  -6   46.86    7.11
   2   2   7  153.12   11.45
   2  -2  -7  172.51   14.78
   2   2   8   59.89    7.33
   2  -2  -8   39.28    7.48
   2   2   9 1653.20   59.16
   2  -2  -9 1726.84   66.99
   2   2  10  163.38   14.04
   2  -2 -10  134.11   15.83
   2   2  11  324.93   21.76
   2  -2 -11  320.19   26.18
   2  -2 -12    3.86    3.45
   2  -2 -13   65.61   13.22
  -2   2 -14  176.18   11.65
  -2  -2  14  155.76   10.39
   2   2  14  166.66   10.03
   2  -2 -14  147.02    9.99
   2  -2 -14  145.41   10.91
   2  -2 -14  169.38   21.24
  -2   2 -14  144.30   10.68
  -2   2 -14  139.18   10.25
  -2   2 -15 1006.25   36.84
  -2  -2  15 1021.65   35.68
   2   2  15 1019.36   34.65
   2  -2 -15  972.43   35.05
  -2   2 -15 1012.31   36.56
   2  -2 -15  959.45   36.72
   2  -2 -15  970.77   57.13
  -2   2 -15  980.43   36.28
  -2   2 -15  936.10   35.74
  -2  -2  16  124.85    9.43
   2   2  16  128.38    9.18
   2  -2 -16  125.14    9.40
   2  -2 -16  109.55    9.86
  -2   2 -16  119.51    9.75
  -2  -2  16  132.92    9.38
  -2   2 -16  122.02    9.99
  -2  -2  17 1014.49   35.20
   2   2  17  926.68   33.96
   2  -2 -17  994.97   35.01
   2  -2 -17  962.63   36.76
  -2   2 -17 1022.80   36.48
  -2   2 -17  945.95   33.02
  -2  -2  17  995.14   34.73
  -2   2 -17  988.50   36.52
  -2  -2  18  151.86   10.00
  -2  -2  18  152.07    9.97
   2   2  18  148.76    9.80
  -2   2 -18  142.45   10.67
   2  -2 -18  135.82   10.56
   2  -2 -18  145.64    9.82
  -2   2 -18  150.61   10.60
   2   2  19   28.75    3.97
  -2  -2  19   33.18    4.28
   2  -2 -19   31.82    4.71
  -2   2 -19   25.66    4.29
  -2   2 -19   31.14    4.61
   2  -2 -19   29.52    4.11
   2   2  20    3.36    1.68
   2  -2 -20    2.17    1.40
  -2   2 -20    3.96    1.93
  -2   2 -20    5.13    2.36
  -2  -2  20    3.76    1.74
   2  -2 -21   21.12    2.74
  -2   2 -21   17.60    2.90
  -2  -2  21   24.31    3.04
  -2   2 -21   20.54    3.21
  -2   2 -22   85.89    5.13
   2  -2 -22   87.96    5.32
   2   2  22   82.51    4.70
   2   2  22   78.92    4.42
   2  -2 -23   10.45    1.30
  -2  -3 -22  161.67    7.00
   2  -3  22  176.96    7.24
   2   3 -22  160.29    7.22
  -2   3  21    3.77    1.62
   2  -3  21    3.53    1.43
  -2   3  21    1.62    0.91
   2   3 -21    1.87    1.33
   2   3 -21    2.63    1.35
   2  -3  20   20.32    3.03
  -2   3  20   22.20    3.52
   2   3 -20   20.33    3.22
  -2   3  20   19.29    2.74
   2   3 -20   22.74    3.54
  -2  -3 -19  168.95    8.78
  -2  -3 -19  159.50    9.69
   2   3 -19  167.89   10.47
   2   3 -19  169.61   10.86
  -2   3  19  158.76    9.30
  -2   3  19  184.86   11.06
  -2  -3 -18  419.38   17.32
   2   3 -18  427.64   19.93
  -2  -3 -18  406.29   18.35
   2   3 -18  425.05   19.56
  -2   3  18  414.26   17.89
  -2   3  18  441.88   20.05
   2   3 -17   80.99    7.90
  -2   3  17   74.01    7.57
  -2  -3 -17   85.98    7.61
  -2  -3 -17   88.65    7.11
  -2   3  17   75.13    6.82
  -2   3  17   85.66    7.42
   2   3 -16   40.98    5.69
  -2  -3 -16   34.34    5.40
  -2   3  16   35.82    5.47
  -2  -3 -16   34.77    4.67
  -2   3  16   33.23    4.80
   2   3 -16   35.96    5.28
  -2  -3 -16   32.02    4.87
  -2   3  16   44.33    5.21
  -2  -3 -15  135.98   10.90
  -2  -3 -15  163.66   11.03
  -2   3  15  166.11   10.35
  -2   3  15  154.14   20.39
   2   3 -15  157.08   11.47
   2   3 -15  156.09   11.27
  -2  -3 -15  143.46    9.93
  -2  -3 -15  117.78   18.31
  -2  -3 -14   57.47    6.80
  -2  -3 -14   55.15    6.21
  -2   3  14   54.80    5.65
  -2   3  14   66.86   13.28
   2   3 -14   53.77    6.46
   2   3 -14   42.53    5.67
  -2  -3 -14   67.47   13.44
  -2  -3 -14   46.82    5.47
  -2  -3 -13  368.27   19.01
  -2  -3 -13  417.54   18.86
   2   3 -13  408.00   19.43
  -2   3  13  394.29   17.43
  -2   3  13  385.62   31.87
  -2  -3 -13  414.01   18.34
  -2  -3 -13  362.46   31.40
   2   3 -13  421.52   19.47
  -2  -3 -12  220.40   23.05
  -2   3  12  176.05   20.53
  -2  -3 -11  125.12   16.74
  -2   3  11  155.01   18.21
  -2  -3 -10  951.80   49.30
  -2   3  10  978.70   49.28
  -2  -3  -9   22.88    6.52
  -2  -3  -8 1099.96   49.81
  -2  -3  -7  253.28   19.89
  -2  -3  -6  458.36   26.50
   2  -3   6  452.86   25.30
   2  -3   5 2329.14   76.94
  -2  -3  -5 2342.06   79.06
  -2   3   4 1936.75   60.28
   2  -3   4 1906.05   64.41
  -2  -3  -4 1833.07   65.56
   2  -3   3 1387.37   50.57
  -2   3   3 1457.63   46.46
  -2  -3  -3 1429.73   52.28
   2   3  -2  762.42   28.24
  -2   3   2  716.03   26.61
   2  -3   2  764.38   31.18
  -2  -3  -2  702.62   31.08
  -2  -3  -1  289.59   12.73
   2   3  -1  309.62   15.29
  -2   3   1  290.95   13.42
   2  -3   1  280.44   16.82
  -2  -3  -1  282.61   16.96
  -2  -3   0  106.54    7.19
  -2   3   0  120.92    7.33
  -2  -3   0  116.33    9.98
   2  -3   0  102.01    9.80
   2   3   0  126.80    9.19
  -2  -3   1  290.06   16.77
  -2  -3   1  285.86   13.61
   2  -3  -1  309.50   17.66
   2   3   1  290.29   15.41
   2  -3  -2  718.32   31.21
  -2  -3   2  713.83   26.91
  -2  -3   2  774.37   31.00
   2  -3  -3 1447.89   50.69
  -2  -3   3 1361.61   48.89
  -2  -3   3 1307.23   44.78
   2  -3  -4 1947.50   65.75
  -2  -3   4 1871.49   60.17
  -2  -3   4 1981.65   64.07
   2   3   4 1763.31   60.47
   2  -3  -5 2239.75   77.88
   2   3   5 2301.06   72.90
  -2  -3   5 2381.83   76.45
   2   3   6  418.06   21.72
   2  -3  -6  431.37   25.55
  -2  -3   6  441.89   24.46
   2  -3  -7  245.67   19.51
   2   3   7  286.28   17.76
   2   3   8 1134.86   43.16
   2  -3  -8 1097.27   49.62
   2   3   8 1078.96   43.91
   2   3   9   26.46    5.36
   2   3   9   25.97    5.72
   2   3  10  992.98   41.15
   2  -3 -10  980.27   49.72
   2   3  10 1023.34   44.51
   2   3  11  147.17   12.95
   2  -3 -11  140.25   17.64
   2   3  11  131.14   14.00
   2   3  12  251.98   17.49
   2  -3 -12  251.52   24.75
  -2   3 -13  390.48   18.88
   2   3  13  400.60   17.04
   2  -3 -13  370.37   18.90
   2  -3 -13  392.19   32.82
  -2   3 -13  416.51   19.53
  -2  -3  13  351.45   16.37
  -2   3 -13  407.40   18.95
  -2   3 -14   61.88    6.84
   2   3  14   52.79    5.61
   2  -3 -14   59.24    6.95
   2  -3 -14   60.06    6.14
   2  -3 -14   51.38   11.91
  -2  -3  14   60.45    5.87
  -2   3 -14   55.57    6.62
  -2   3 -14   69.21    7.11
  -2   3 -15  134.17   10.47
   2   3  15  129.76    9.10
   2  -3 -15  137.18   10.94
   2  -3 -15  130.73    9.55
   2  -3 -15  120.73   18.47
  -2   3 -15  140.05   10.68
  -2  -3  15  126.98    8.98
  -2   3 -15  146.36   10.73
   2  -3 -16   39.33    5.66
  -2   3 -16   27.66    4.83
   2  -3 -16   31.92    4.57
  -2   3 -16   30.62    4.81
  -2   3 -16   31.72    5.00
   2   3  16   38.92    4.86
  -2  -3  16   30.70    4.16
  -2  -3  16   38.38    4.72
  -2   3 -16   48.48    6.01
   2   3  17   76.96    6.74
  -2  -3  17   76.62    6.65
  -2   3 -17   72.64    7.64
   2  -3 -17   85.03    7.27
  -2   3 -17   83.45    7.87
  -2  -3  18  426.92   17.50
   2   3  18  409.23   17.54
   2  -3 -18  384.08   17.41
  -2   3 -18  413.88   18.93
  -2   3 -18  399.83   19.13
   2  -3 -19  164.33    9.55
  -2   3 -19  178.15   10.74
  -2   3 -19  174.71   11.02
   2   3  20   16.61    2.63
  -2   3 -20   15.71    3.02
  -2   3 -20   14.87    2.84
   2  -3 -20   22.74    3.44
   2  -3 -20   15.75    2.48
   2   3  21    3.03    1.16
   2  -3 -21    3.21    1.41
  -2   3 -21    1.85    1.28
   2   3  21    4.11    1.14
   2  -3 -22  201.17    8.37
  -2  -4 -21    7.83    1.37
   2   4 -21    5.96    1.42
   2   4 -21    8.54    1.72
   2   4 -20   64.63    5.42
   2   4 -20   67.46    5.35
  -2   4  20   66.34    5.38
   2  -4  20   69.51    4.76
   2   4 -19   13.51    2.94
  -2  -4 -19   11.35    2.41
   2  -4  19   12.77    2.38
  -2   4  19   11.02    2.68
   2   4 -19   18.92    3.29
   2   4 -18   41.83    5.39
  -2   4  18   27.56    4.36
  -2   4  18   38.53    4.60
  -2  -4 -18   36.87    4.61
  -2  -4 -18   36.22    4.91
  -2  -4 -18   37.72    3.88
  -2   4  18   31.26    3.62
  -2   4  18   35.53    4.40
   2   4 -17  280.44   15.38
  -2   4  17  293.45   15.41
  -2  -4 -17  269.38   14.98
  -2  -4 -17  275.19   14.50
  -2  -4 -17  263.91   12.84
  -2   4  17  257.48   12.57
   2   4 -17  274.81   14.92
  -2   4  17  293.77   14.66
   2   4 -16   52.25    6.39
  -2   4  16   71.20    7.24
  -2  -4 -16   61.85    6.93
  -2  -4 -16   46.65    5.85
  -2  -4 -16   48.48    5.26
  -2   4  16   56.65    5.38
  -2   4  16   51.73    5.93
   2   4 -16   53.92    6.50
  -2   4  15  161.60   11.60
  -2  -4 -15  149.05    8.55
   2   4 -15  169.07   12.03
  -2  -4 -15  155.52   10.04
   2   4 -15  146.87   11.13
  -2   4  15  176.42   11.66
  -2  -4 -15  170.09   11.49
  -2  -4 -15  181.47   12.19
  -2  -4 -14  985.57   35.92
   2   4 -14 1046.33   37.40
  -2  -4 -14  884.83   54.58
  -2   4  14  983.65   36.44
  -2  -4 -14  977.44   31.84
  -2   4  14 1055.15   57.90
   2  -4  14  983.35   53.76
  -2  -4 -14  915.75   33.75
  -2   4  14  974.22   35.76
   2   4 -14  997.04   36.66
  -2  -4 -13   70.51    7.31
   2   4 -13  102.14    8.91
  -2   4  13  100.06    8.69
  -2  -4 -13   89.12    6.41
  -2   4  13   88.78   15.22
   2  -4  13   70.47   13.02
  -2  -4 -13   84.86    7.37
  -2  -4 -13  117.84   17.68
   2   4 -13   92.35    8.43
  -2   4  13   93.82    8.28
  -2  -4 -12  154.60   10.61
  -2  -4 -12  125.39   18.10
   2   4 -12  135.37   10.31
   2   4 -12  141.61   10.39
   2  -4  12  153.78   18.54
  -2   4  12  163.71   20.35
  -2  -4 -12  136.64    9.32
  -2   4  12  126.89    9.93
   2  -4  11  706.29   41.21
  -2   4  11  646.27   42.22
  -2  -4 -11  613.21   41.23
  -2   4  11  651.10   26.27
   2  -4  10   77.41   12.32
  -2  -4 -10   92.15   14.29
  -2   4  10   63.80   12.13
   2  -4   9   -1.56    2.28
  -2  -4  -9    5.33    4.49
  -2   4   9    3.60    4.16
   2  -4   8  701.06   38.25
  -2  -4  -8  703.88   40.26
   2  -4   7  326.30   23.63
  -2  -4  -7  326.48   24.92
   2  -4   6  757.53   38.65
  -2  -4  -6  858.32   42.02
   2  -4   5  509.41   28.82
  -2  -4  -5  508.21   30.14
   2  -4   4  431.87   25.62
   2  -4   3  736.20   35.04
   2  -4   2   70.67    9.34
  -2  -4  -2   75.64    9.71
   2  -4   1  118.42   11.98
  -2  -4  -1  133.89   12.80
   2   4   0 3134.45   94.63
   2  -4   0 3138.43  100.63
  -2  -4   0 3161.43  100.10
  -2  -4   1  153.11    7.76
   2   4   1  191.36   13.08
   2  -4  -1  151.27   14.15
  -2  -4   1  168.76   14.38
  -2  -4   2   80.27    9.78
  -2  -4   2   73.02    5.60
   2  -4  -2   67.47    9.59
   2   4   3  759.57   31.68
  -2  -4   3  735.58   26.93
  -2  -4   3  770.04   35.57
   2   4   4  425.63   21.81
  -2  -4   4  369.58   18.05
  -2  -4   4  415.66   24.59
   2   4   5  470.69   24.16
  -2  -4   5  471.53   27.66
  -2  -4   5  485.99   22.42
   2  -4  -5  496.78   29.38
   2   4   6  793.14   33.62
  -2  -4   6  769.67   32.12
  -2  -4   6  775.64   38.43
   2  -4  -6  744.59   39.16
   2   4   7  334.37   20.13
  -2  -4   7  361.26   24.79
   2  -4  -7  382.52   26.89
   2   4   8  656.91   31.82
   2  -4  -8  776.26   41.46
  -2  -4   8  740.40   39.08
   2   4   8  721.33   35.71
   2  -4  -9    7.07    4.08
   2   4   9    2.81    1.94
   2   4   9    1.27    2.27
  -2  -4  10  115.35   14.84
   2   4  10   96.59   12.31
   2  -4 -10   72.77   12.88
   2   4  10   92.17   10.29
   2  -4 -11  653.15   42.32
   2   4  11  644.47   31.14
  -2  -4  11  641.75   39.54
  -2   4 -11  652.71   26.75
  -2   4 -12  143.74   10.38
  -2   4 -12  117.01    9.73
  -2  -4  12  115.88    8.70
  -2  -4  12  139.74   17.63
  -2   4 -12  116.68    9.49
   2  -4 -12  123.47   17.77
  -2   4 -13  109.78    9.20
  -2  -4  13   84.31   13.97
   2  -4 -13   85.59   15.49
  -2   4 -13   94.64    8.77
  -2   4 -13   96.94    8.56
  -2  -4  14  969.28   53.11
  -2   4 -14  969.17   35.97
   2  -4 -14  996.57   56.86
  -2   4 -14  955.35   36.05
  -2   4 -14  962.28   35.74
   2  -4 -14  923.53   33.57
  -2   4 -15  147.27   10.94
  -2   4 -15  136.83   10.65
  -2  -4  15  137.83    8.78
  -2   4 -15  135.34   10.48
   2  -4 -15  141.64    9.66
  -2   4 -16   44.82    6.01
  -2   4 -16   61.99    6.82
  -2   4 -16   50.35    6.15
   2  -4 -16   58.99    5.89
  -2   4 -16   52.67    6.28
   2  -4 -16   49.29    5.96
  -2   4 -17  309.77   15.86
   2  -4 -17  279.53   13.71
  -2   4 -17  277.52   14.94
   2  -4 -17  282.58   14.75
  -2   4 -17  274.52   14.75
  -2   4 -17  269.02   14.83
  -2   4 -18   41.47    5.00
   2  -4 -18   40.76    4.87
   2   4  18   32.18    3.80
  -2   4 -18   37.24    4.93
   2  -4 -19   16.54    3.02
  -2   4 -19   21.92    3.40
   2   4  19   15.87    2.47
  -2   4 -19   18.72    3.48
  -2   4 -20   57.33    4.94
   2  -4 -20   66.28    5.14
   2   4  21    6.56    1.45
   2   4  21    8.09    1.60
   2  -4 -21    5.43    1.39
   2   5 -20  178.53    7.84
   2   5 -20  164.55    7.43
   2   5 -19  186.50    9.62
   2   5 -19  185.08    9.62
  -2  -5 -19  182.72    8.74
  -2  -5 -18  139.58    8.33
  -2   5  18  125.66    8.13
  -2   5  18  148.42    8.69
  -2   5  18  152.94    9.10
   2   5 -18  143.16    9.09
  -2   5  17   92.01    7.48
  -2   5  17   90.51    7.19
  -2  -5 -17   73.72    6.70
   2   5 -17   88.23    7.45
  -2   5  17   91.33    7.30
   2   5 -17   96.09    7.87
  -2  -5 -16  234.12   10.73
  -2   5  16  248.67   13.80
  -2   5  16  250.69   13.55
  -2  -5 -16  247.42   13.63
  -2   5  16  243.95   13.56
   2   5 -16  246.38   13.92
   2   5 -16  239.41   13.98
  -2   5  15   31.96    4.86
  -2   5  15   32.43    4.90
  -2  -5 -15   32.20    3.73
   2   5 -15   38.50    5.44
  -2  -5 -15   35.38    5.21
   2   5 -15   38.04    5.40
  -2   5  15   38.21    5.37
  -2   5  14   91.72    8.40
  -2   5  14   87.60    8.17
  -2  -5 -14  102.74    6.97
   2   5 -14   95.21    8.76
  -2  -5 -14   97.66    7.59
  -2  -5 -14  100.30    8.67
   2   5 -14   86.70    8.39
  -2   5  14   96.62    8.60
  -2   5  13   20.82    4.17
  -2  -5 -13   18.91    3.10
  -2   5  13   23.62    4.40
   2   5 -13   19.59    4.18
  -2  -5 -13   13.96    3.02
   2   5 -13   15.46    3.67
  -2   5  13   13.46    3.49
  -2  -5 -13   19.66    4.04
  -2  -5 -12  296.70   16.33
  -2   5  12  287.38   16.05
  -2  -5 -12  295.46   13.60
  -2   5  12  327.38   16.91
  -2  -5 -12  322.68   29.98
   2   5 -12  298.03   16.60
  -2  -5 -12  292.81   14.89
   2  -5  12  315.33   28.01
  -2   5  12  342.67   31.06
  -2   5  12  297.59   16.31
  -2  -5 -11  338.79   17.66
  -2   5  11  330.92   17.41
  -2  -5 -11  358.31   15.33
  -2   5  11  367.02   18.13
   2   5 -11  363.91   18.44
  -2  -5 -11  289.99   28.67
  -2  -5 -11  356.78   16.68
  -2   5  11  366.50   32.26
   2  -5  11  348.56   29.66
  -2   5  11  394.20   18.65
   2   5 -10  242.85   14.16
  -2  -5 -10  275.63   26.53
   2  -5  10  241.43   23.52
  -2   5  10  228.91   24.70
  -2  -5 -10  219.79   12.49
  -2  -5 -10  238.30   13.94
  -2   5  10  213.10   13.30
  -2   5  10  226.52   13.55
  -2  -5 -10  250.71   11.75
  -2  -5  -9    8.24    4.77
  -2  -5  -9   14.70    2.70
   2  -5   9    9.19    5.38
  -2   5   9   12.72    6.58
  -2  -5  -8  250.03   24.34
   2  -5   8  263.09   23.49
   2  -5   7  766.23   42.43
  -2  -5  -7  751.13   26.45
   2  -5   6  487.96   31.55
  -2  -5  -6  464.06   18.82
   2  -5   5  877.95   43.95
  -2  -5  -5  854.96   29.66
   2  -5   4  502.21   31.55
  -2  -5  -4  526.91   20.74
  -2  -5  -3  347.31   15.68
   2  -5   3  318.25   24.04
  -2  -5  -2  876.44   30.38
   2  -5   2  804.72   41.09
   2  -5   1  369.13   25.40
  -2  -5  -1  383.11   25.93
  -2  -5  -1  377.76   16.95
  -2  -5   0  139.67    9.13
   2  -5   0  111.52   13.41
  -2  -5   0  108.17   13.11
   2  -5  -1  347.31   24.88
  -2  -5   1  366.50   24.82
   2  -5  -2  782.64   41.46
  -2  -5   2  807.04   40.42
  -2  -5   2  843.84   29.36
  -2  -5   3  332.03   15.10
  -2  -5   3  290.34   22.80
   2   5   3  344.43   20.60
  -2  -5   4  521.60   31.56
  -2  -5   4  516.41   20.56
   2   5   4  536.92   27.22
  -2  -5   5  989.29   46.75
  -2  -5   5  908.06   31.57
   2   5   5  948.30   40.13
  -2  -5   6  489.94   31.77
  -2  -5   6  504.78   20.03
   2   5   6  518.38   27.31
  -2  -5   7  784.39   42.49
  -2  -5   7  734.69   26.38
   2   5   7  751.56   35.01
  -2  -5   8  218.17   11.32
   2   5   8  256.25   18.13
  -2  -5   8  191.58   20.13
   2   5   8  218.19   19.76
   2  -5  -8  281.19   25.20
   2  -5  -9    6.16    4.24
   2   5   9    7.41    3.09
  -2   5  -9    4.91    2.29
  -2  -5   9    1.82    2.66
  -2   5 -10  242.58   14.13
   2  -5 -10  224.89   24.18
   2   5  10  224.82   17.36
   2  -5 -10  237.98   13.19
  -2   5 -10  253.75   14.91
  -2  -5  10  191.76   21.26
  -2  -5  11  336.44   28.78
   2  -5 -11  322.32   16.40
  -2  -5  11  321.03   16.44
  -2   5 -11  324.97   17.72
   2  -5 -11  361.65   31.33
  -2   5 -11  343.26   17.60
  -2  -5  12  295.19   27.19
  -2  -5  12  304.61   15.50
   2  -5 -12  257.50   27.13
  -2   5 -12  273.71   15.99
   2  -5 -12  307.27   15.83
  -2   5 -12  315.14   17.29
  -2   5 -13   18.73    4.08
  -2  -5  13   23.34    3.83
  -2   5 -13   10.83    3.32
   2  -5 -13   25.92    4.42
  -2   5 -13   15.99    3.98
  -2   5 -14   77.85    7.94
  -2   5 -14   82.00    8.11
  -2   5 -14   76.34    7.82
   2  -5 -14   89.43    7.87
  -2   5 -15   33.17    5.11
  -2   5 -15   35.85    5.23
   2  -5 -15   37.22    5.06
  -2   5 -15   30.22    4.87
  -2   5 -16  263.60   14.44
  -2   5 -16  250.78   13.90
  -2   5 -16  212.56   13.08
   2  -5 -16  244.22   13.31
  -2   5 -17  104.73    8.28
  -2   5 -17   94.57    7.53
  -2   5 -17   94.61    7.71
   2  -5 -17   89.80    7.35
  -2   5 -17   95.98    7.36
   2  -5 -18  151.09    9.09
  -2   5 -18  150.00    9.40
   2   5  19  184.63    9.30
   2  -5 -19  178.99    9.17
  -2   5 -19  182.01    9.45
   2   5  20  192.67    8.32
   2  -5 -20  174.93    8.04
   2   6 -19   19.10    2.13
   2   6 -19   21.10    2.45
   2   6 -18  118.61    6.93
   2   6 -18  106.83    6.58
  -2   6  18  101.61    6.18
  -2   6  18  107.42    6.52
  -2  -6 -18   90.87    5.29
   2   6 -17  109.93    7.65
  -2  -6 -17  136.09    7.44
  -2   6  17  123.95    7.72
   2   6 -17  126.06    7.91
  -2   6  17  119.13    7.84
   2   6 -16  187.64   11.02
  -2   6  16  192.04   10.83
  -2  -6 -16  174.23    9.81
   2   6 -16  178.37   10.63
  -2   6  16  183.57   10.83
   2   6 -15  161.24   10.92
  -2  -6 -15  172.98    9.07
  -2   6  15  192.30   11.42
  -2  -6 -15  184.50   10.61
   2   6 -15  189.91   11.53
  -2   6  15  185.21   11.47
   2   6 -14   14.59    3.54
  -2   6  14   16.48    3.48
  -2   6  14   17.56    3.52
  -2  -6 -14   18.49    2.96
  -2  -6 -14   21.65    3.69
   2   6 -14   12.01    3.21
  -2   6  14   15.28    3.58
   2   6 -13  168.78   11.72
  -2  -6 -13  173.56    9.66
  -2   6  13  162.70   11.04
  -2   6  13  175.87   11.74
  -2  -6 -13  157.06   10.75
   2   6 -13  186.03   12.17
   2   6 -12  738.58   29.39
  -2   6  12  690.88   27.80
  -2  -6 -12  709.03   25.53
  -2   6  12  724.03   28.92
  -2  -6 -12  719.94   28.08
  -2  -6 -12  703.31   28.86
   2   6 -11  214.71   13.68
  -2  -6 -11  229.59   13.35
  -2   6  11  210.96   12.89
  -2  -6 -11  205.46   11.12
  -2   6  11  210.20   13.37
  -2  -6 -11  208.52   13.45
   2   6 -10   50.49    6.40
  -2  -6 -10   32.39    4.83
  -2   6  10   50.90   12.30
   2  -6  10   41.83   10.17
  -2   6  10   33.73    5.40
  -2   6  10   30.82    4.77
  -2  -6 -10   38.02    4.38
  -2   6  10   40.90    5.51
   2   6  -9 1237.82   43.56
  -2  -6  -9 1251.45   42.60
  -2   6   9 1237.72   43.24
  -2  -6  -9 1258.94   39.74
  -2   6   9 1216.18   43.16
  -2   6   9 1229.65   65.31
   2  -6   9 1237.67   62.31
  -2  -6  -8  199.59   12.18
   2  -6   8  173.64   20.36
  -2   6   8  192.27   12.42
  -2  -6  -8  193.95   10.41
  -2   6   8  178.02   12.06
  -2  -6  -7  632.01   25.10
   2  -6   7  563.35   38.24
  -2  -6  -7  611.15   23.55
  -2   6   7  617.61   25.57
  -2   6   7  609.69   25.55
  -2  -6  -7  624.65   22.67
  -2  -6  -6  830.17   30.02
  -2   6   6  871.76   32.00
  -2  -6  -6  850.68   31.16
   2  -6   6  849.48   47.72
   2  -6   5 1065.92   53.65
  -2  -6  -5 1036.51   35.27
  -2  -6  -4  141.15    9.22
   2  -6   4  123.89   16.11
  -2  -6  -3   86.28    7.07
   2  -6   3   72.86   12.33
   2  -6   2 1710.55   74.27
  -2  -6  -2 1837.44   55.38
  -2  -6  -1   53.64   10.71
  -2  -6  -1   69.04    6.13
   2  -6   0   39.70    9.15
  -2  -6   0   42.42    9.34
  -2  -6   0   44.88    4.90
   2  -6  -1   44.03    9.54
  -2  -6   1   62.24   11.20
  -2  -6   2 1761.60   53.71
  -2  -6   2 1707.71   72.56
  -2  -6   3   90.53    7.19
  -2  -6   3  116.25   15.17
  -2  -6   4  122.21   15.83
  -2  -6   4  124.29    8.57
  -2  -6   5  916.20   50.01
  -2  -6   5 1007.25   33.90
  -2   6  -6  887.92   33.02
  -2  -6   6  854.49   30.36
  -2  -6   6  884.20   48.07
  -2   6  -6  834.11   32.42
  -2  -6   7  601.25   24.83
  -2   6  -7  666.81   26.73
  -2  -6   7  604.18   23.53
   2  -6  -7  580.84   23.88
  -2  -6   7  603.43   39.44
   2   6   7  622.77   24.30
  -2   6  -7  627.44   26.46
  -2  -6   8  196.07   11.95
  -2  -6   8  173.13   10.34
  -2  -6   8  189.79   21.34
   2   6   8  186.97   11.43
  -2   6  -8  177.64   12.45
   2  -6  -8  181.42   11.32
   2  -6  -9 1206.67   41.97
  -2   6  -9 1317.51   44.10
  -2  -6   9 1141.89   60.30
  -2   6  -9 1291.88   44.86
  -2  -6   9 1236.48   41.97
  -2   6 -10   51.22    6.28
  -2  -6  10   45.67   10.57
   2  -6 -10   45.88    5.63
  -2   6 -10   47.65    6.44
  -2   6 -11  232.91   14.25
  -2  -6  11  233.43   13.53
   2  -6 -11  215.80   13.02
  -2   6 -11  218.22   14.26
  -2   6 -12  687.29   28.51
  -2  -6  12  707.22   27.25
   2  -6 -12  715.80   27.61
  -2   6 -12  696.03   29.06
  -2   6 -13  154.17   11.23
  -2   6 -13  146.67   10.80
  -2  -6  13  137.61    9.30
  -2   6 -13  164.05   11.35
   2  -6 -13  155.89   10.49
  -2   6 -14   10.77    3.06
  -2   6 -14   21.57    4.23
   2  -6 -14   14.22    3.29
  -2   6 -14   10.98    3.18
  -2   6 -15  154.01   10.58
  -2   6 -15  161.58   10.64
  -2   6 -15  162.17   10.62
   2  -6 -15  165.47   10.25
   2   6  15  186.62   10.86
  -2   6 -16  177.38   10.72
  -2   6 -16  187.93   10.80
  -2   6 -16  190.10   10.70
   2  -6 -16  180.68   10.30
   2   6  16  170.71   10.11
  -2   6 -17  127.14    8.12
   2  -6 -17  128.44    7.78
   2   6  17  126.97    7.84
  -2   6 -17  115.92    7.80
   2   6  17  129.51    7.85
   2   6  18  102.29    6.25
  -2   6 -18  103.56    6.41
   2   6  18  106.17    6.40
   2   6  19   26.54    2.52
   2   6  19   23.08    2.49
   2   7 -18   12.17    1.59
   2   7 -17   50.19    3.82
  -2   7  16   40.73    4.09
  -2  -7 -16   41.01    3.30
   2   7 -16   34.79    3.73
   2   7 -16   43.24    4.04
  -2   7  15  179.84   10.14
  -2  -7 -15  184.54    9.03
   2   7 -15  187.92   10.28
   2   7 -15  191.32   10.24
  -2  -7 -14    3.49    1.65
  -2   7  14    8.16    2.61
   2   7 -14    5.49    2.36
   2   7 -14    2.68    1.79
  -2  -7 -13   13.38    2.73
  -2   7  13   17.88    3.70
   2   7 -13   15.69    3.36
  -2   7  13   11.19    2.94
   2   7 -13    9.26    2.78
  -2  -7 -12   82.44    7.02
  -2   7  12   88.03    7.89
  -2   7  12  102.17    8.57
  -2  -7 -12   95.38    6.91
   2   7 -12  103.08    8.44
  -2  -7 -11  684.95   25.81
  -2   7  11  681.75   27.40
  -2   7  11  675.51   27.41
  -2  -7 -11  652.05   24.40
   2   7 -11  663.52   27.27
  -2   7  10  253.97   15.11
  -2  -7 -10  269.19   13.24
   2   7 -10  271.66   15.30
  -2  -7 -10  274.97   14.36
   2   7  -9   99.45    8.89
   2  -7   9  108.92    6.50
  -2  -7  -9   95.08    7.38
  -2   7   9  113.81    9.53
  -2  -7  -9  112.75    8.60
   2  -7   8  637.75   21.98
  -2  -7  -8  661.68   24.52
  -2  -7  -8  632.20   24.17
  -2   7   8  674.98   27.43
  -2  -7  -8  646.80   25.80
  -2  -7  -7   33.48    4.57
   2  -7   7   38.19    9.85
  -2   7   7   51.59    6.27
  -2  -7  -7   39.99    5.21
  -2  -7  -6   45.70    5.00
  -2  -7  -6   53.11    5.85
   2  -7   6   48.52   10.95
  -2  -7  -6   42.24    5.00
   2   7  -6   45.62    5.43
  -2   7   6   47.89    6.15
  -2   7   6   45.95    5.89
  -2  -7  -5   91.28    6.95
  -2  -7  -5   76.85    7.23
   2  -7   5   96.21   15.28
  -2  -7  -5   93.79    7.56
   2   7  -5   76.83    7.12
  -2   7   5   96.45    8.68
  -2   7   5   94.43    8.43
  -2  -7  -4   30.09    4.04
   2  -7   4   33.18    9.13
  -2  -7  -4   34.12    4.61
   2   7  -4   33.13    4.58
  -2  -7  -4   43.79    5.32
  -2   7   3  896.28   33.39
   2   7  -3  805.32   31.42
  -2  -7  -3  909.01   31.96
   2  -7   3  950.43   52.10
  -2  -7  -3  938.33   30.76
  -2  -7  -2  889.70   30.43
   2   7  -2  901.84   32.36
  -2  -7  -2  900.48   32.11
   2  -7   2  862.23   50.25
  -2   7   2  900.95   33.59
   2   7  -2  930.61   32.26
  -2  -7  -2  872.14   32.68
  -2   7   1  224.90   13.50
   2  -7   1  229.54   24.00
  -2  -7  -1  249.75   13.22
  -2  -7  -1  233.72   13.46
  -2   7   1  258.61   14.47
  -2   7   0   40.60    5.35
  -2   7   0   37.93    5.39
  -2  -7   0   39.97    5.01
  -2  -7   0   47.20   10.86
   2  -7   0   50.04   11.03
  -2  -7   0   46.34    5.49
  -2   7  -1  286.85   15.59
  -2  -7   1  290.64   15.03
  -2   7  -1  272.93   15.27
  -2  -7   1  266.81   25.83
  -2  -7   2  892.54   31.88
  -2   7  -2  913.11   33.60
  -2   7  -2  872.56   33.20
  -2  -7   2  821.43   49.16
  -2  -7   2  911.91   31.87
  -2  -7   2  869.90   32.15
  -2   7  -3  824.71   32.00
  -2   7  -3  848.87   32.32
  -2  -7   3  826.78   30.83
  -2  -7   3  809.37   47.85
  -2  -7   3  854.62   30.46
  -2  -7   4   24.57    7.93
  -2  -7   4   22.82    3.91
  -2  -7   4   28.95    4.56
  -2  -7   5   80.59   14.16
  -2  -7   5   81.06    7.09
  -2   7  -5   86.37    8.25
  -2  -7   5   91.81    8.10
   2   7   6   41.24    5.08
  -2  -7   6   47.49    5.80
  -2   7  -6   45.85    6.18
  -2   7  -6   38.59    5.68
  -2  -7   6   45.89   10.83
  -2  -7   6   49.10    5.40
   2   7   7   39.54    5.11
  -2   7  -7   41.83    5.91
  -2  -7   7   33.57    4.83
  -2   7  -7   47.70    6.16
  -2  -7   7   33.61    9.26
  -2  -7   7   42.83    4.97
   2   7   8  596.18   23.95
  -2   7  -8  638.90   27.49
  -2  -7   8  630.09   25.42
   2   7   8  669.15   25.66
   2  -7  -8  651.51   21.84
  -2  -7   8  646.08   24.49
  -2   7  -9   89.51    8.72
   2   7   9   94.73    7.59
  -2   7  -9   93.05    8.54
   2   7   9  111.68    8.55
  -2  -7   9   98.57    7.22
   2   7  10  261.21   13.65
  -2   7 -10  279.50   15.49
   2   7  10  268.67   14.29
  -2   7 -10  280.66   16.03
  -2   7 -11  746.22   29.23
   2   7  11  672.87   26.11
  -2   7 -11  712.78   28.24
   2   7  11  716.59   27.16
  -2  -7  11  713.64   27.05
  -2   7 -12  112.98    9.15
   2   7  12   97.82    7.66
  -2   7 -12  115.52    9.02
   2   7  12   92.19    7.69
  -2  -7  12  107.83    7.86
  -2  -7  13   16.88    2.82
  -2   7 -13   18.90    3.72
  -2   7 -13   16.78    3.70
   2   7  13   15.95    3.10
   2   7  13   16.06    3.08
  -2   7 -13   18.08    3.62
  -2   7 -14    2.73    1.99
  -2   7 -14    0.44    1.45
   2   7  14    1.93    1.78
  -2   7 -14    4.11    2.06
   2   7  14    4.77    1.84
  -2   7 -15  170.94    9.81
   2   7  15  172.72    9.36
  -2   7 -15  178.37    9.86
   2   7  15  178.31    9.50
  -2   7 -15  188.60   10.17
  -2   7 -16   37.03    3.70
   2   7  16   38.46    3.74
  -2   7 -16   38.08    3.84
   2   7  16   30.55    3.33
  -2   7 -16   34.73    3.79
   2   7  17   49.34    3.71
   2   7  17   38.54    3.27
   2   7  18   10.44    1.36
  -2   8  16   61.00    3.47
  -2  -8 -16   51.60    3.19
  -2   8  15  143.59    7.04
   2   8 -15  145.15    6.95
   2   8 -15  136.15    6.70
  -2  -8 -15  135.48    6.74
  -2   8  14    0.59    1.15
   2   8 -14   -0.28    1.13
  -2  -8 -14    0.67    0.62
   2   8 -13  116.68    7.50
   2   8 -13  124.86    7.62
  -2  -8 -13  101.34    5.88
   2   8 -12  378.47   16.03
   2   8 -12  372.84   15.91
   2   8 -11  118.61    8.40
  -2  -8 -11  108.29    6.84
   2   8 -10  171.20   10.82
  -2  -8 -10  160.68    8.98
   2   8  -9   34.66    4.80
  -2  -8  -9   27.12    3.61
   2   8  -8  245.36   13.93
   2   8  -7   78.68    6.78
  -2   8   7   87.83    7.86
   2  -8   7   73.41    5.58
  -2  -8  -7   81.39    6.70
  -2   8   6   21.16    4.06
  -2  -8  -6   28.18    4.33
   2   8  -6   17.19    3.36
   2  -8   6   17.93    2.74
  -2  -8  -6   19.12    3.34
  -2   8   5   43.95    5.48
   2  -8   5   55.67    4.83
  -2  -8  -5   49.22    5.46
  -2   8   5   44.20    5.88
   2   8  -5   43.84    5.30
  -2  -8  -5   47.57    5.72
  -2   8   4  565.60   24.08
  -2  -8  -4  608.53   23.95
   2   8  -4  599.32   23.66
  -2   8   4  582.07   25.11
   2   8  -4  578.43   23.77
  -2  -8  -4  588.96   24.24
  -2   8   3   53.84    6.18
  -2  -8  -3   74.83    6.82
   2   8  -3   63.56    6.28
  -2   8   3   63.10    6.96
   2   8  -3   58.27    6.30
  -2  -8  -3   65.50    6.70
  -2  -8  -2  114.16    8.89
   2   8  -2  132.87    9.32
  -2   8   2  123.09    9.83
  -2  -8  -2  125.34    9.44
   2   8  -2  129.87    9.49
  -2   8   2  123.30    9.61
   2   8  -1  312.85   16.08
  -2  -8  -1  349.77   16.61
   2   8  -1  329.90   16.16
  -2   8   1  310.92   16.95
  -2   8   1  318.24   16.81
  -2  -8  -1  322.21   16.32
  -2  -8   0   12.38    2.94
  -2   8   0   10.98    3.17
  -2  -8   0   14.48    3.26
  -2  -8   0   13.30    3.08
  -2   8   0   15.03    3.69
  -2   8  -1  321.90   16.91
  -2  -8   1  301.07   15.51
  -2   8  -1  321.52   16.87
  -2  -8   1  300.00   15.19
  -2   8  -2  128.73   10.03
  -2  -8   2  118.93    8.68
  -2  -8   2  126.85    9.21
  -2   8  -2  132.79   10.22
  -2  -8   3   60.80    6.66
  -2  -8   3   61.63    6.24
  -2  -8   4  637.57   25.77
  -2   8  -4  627.72   26.46
  -2  -8   4  616.10   24.67
  -2   8  -5   38.98    5.58
  -2  -8   5   47.26    5.63
   2  -8  -5   41.40    4.22
  -2  -8   5   41.14    5.10
  -2   8  -5   42.49    5.81
  -2   8  -6   29.87    4.85
  -2  -8   6   27.86    4.21
   2  -8  -6   20.02    2.93
  -2  -8   6   26.40    3.91
  -2   8  -6   22.69    4.31
  -2   8  -7   86.94    8.15
   2  -8  -7   81.10    5.78
  -2  -8   7   88.34    7.06
  -2  -8   7   83.72    7.25
  -2   8  -8  249.34   12.55
  -2   8  -8  269.11   14.55
   2   8   8  248.57   13.01
  -2   8  -8  269.57   15.02
  -2   8  -9   35.62    5.18
   2   8   9   35.77    4.39
  -2   8  -9   32.33    4.60
   2   8  10  151.20    8.96
   2   8  10  175.43   10.00
  -2   8 -10  165.68   10.96
  -2  -8  10  176.20   10.32
  -2   8 -10  168.77   10.66
   2   8  11  125.81    7.76
   2   8  11  120.19    7.93
  -2   8 -11  140.97    9.51
  -2  -8  11  123.59    7.99
  -2   8 -11  125.54    8.79
   2   8  12  339.16   14.08
  -2   8 -12  354.79   15.57
   2   8  12  344.49   14.49
  -2   8 -12  369.91   16.08
  -2  -8  12  326.68   13.61
  -2   8 -12  352.40   15.61
  -2   8 -13  118.65    7.62
   2   8  13  106.85    6.48
  -2   8 -13  108.17    7.20
  -2   8 -13  122.13    7.60
   2   8  13  108.83    6.70
   2   8  14    0.23    0.88
  -2   8 -14    0.57    0.92
  -2   8 -14    1.17    1.34
  -2   8 -14    1.16    1.20
   2   8  15  139.59    6.17
  -2   8 -15  125.90    6.42
  -2  -8  16   61.66    3.39
  -2  -9 -14   68.35    3.42
   2   9 -13   14.19    1.74
  -2  -9 -13   13.89    1.63
   2   9 -13   17.17    1.84
   2   9 -12   91.56    5.55
  -2  -9 -12   94.46    5.24
   2   9 -12  101.25    5.66
  -2  -9 -11    7.55    1.66
   2   9 -11    8.88    1.97
  -2   9  11    9.41    2.14
   2   9 -11    7.04    1.80
   2   9 -10   11.07    2.33
  -2   9  10   17.85    2.89
  -2  -9 -10   16.79    2.55
   2   9  -9   58.57    5.29
  -2   9   9   57.82    5.43
  -2  -9  -9   60.33    5.05
   2   9  -8  273.44   13.21
  -2  -9  -8  255.90   12.31
  -2   9   8  276.53   13.45
  -2   9   7  166.02   10.17
  -2  -9  -7  147.95    8.41
  -2   9   7  149.17    9.11
   2   9  -7  151.81    8.54
   2   9  -7  159.45    9.86
  -2  -9  -7  155.11    9.19
  -2   9   6  496.78   20.58
  -2  -9  -6  483.96   19.38
   2  -9   6  474.17   17.78
  -2  -9  -6  466.16   18.73
  -2   9   6  483.55   18.98
   2   9  -6  496.70   19.03
  -2   9   6  489.62   19.75
  -2  -9  -5   36.35    4.36
   2  -9   5   36.35    3.85
  -2   9   5   38.08    4.96
  -2   9   5   33.88    4.45
   2   9  -5   33.74    4.26
  -2  -9  -5   34.69    4.42
   2  -9   4   96.31    6.54
  -2  -9  -4   85.27    7.02
   2   9  -4   89.35    6.72
  -2   9   4   90.87    7.81
   2   9  -4   93.42    7.26
  -2   9   4   99.87    7.81
  -2  -9  -4   89.63    7.08
  -2   9   3    5.27    2.56
   2   9  -3    6.63    2.06
  -2  -9  -3    9.78    2.60
  -2   9   3    6.32    2.31
   2  -9   3    2.72    1.46
  -2  -9  -3    6.40    2.32
  -2  -9  -3    9.21    2.48
   2   9  -3    5.50    2.12
  -2   9   3    5.04    2.15
  -2   9   2  117.58    9.13
  -2  -9  -2  125.06    8.53
   2   9  -2  117.83    8.28
  -2  -9  -2  125.53    8.55
   2  -9   2  137.81    8.11
  -2  -9  -2  122.57    8.83
   2   9  -2  137.99    9.24
  -2   9   2  115.57    8.91
  -2   9   2  131.18    8.30
  -2   9   2  143.41    9.94
  -2  -9  -1   72.89    6.66
  -2   9   1   75.88    7.15
   2   9  -1   80.02    6.92
  -2  -9  -1   81.14    6.69
  -2  -9  -1   73.64    6.34
   2   9  -1   77.65    6.55
  -2   9   1   86.33    7.55
  -2   9   0   11.98    3.04
   2   9   0   10.71    2.86
   2   9   0    8.58    2.39
  -2  -9   0   10.79    2.56
   2  -9   0   11.80    2.42
  -2  -9   0   11.97    2.98
   2   9   1   72.72    6.68
  -2  -9   1   77.98    7.13
   2   9   1   68.68    6.32
  -2   9  -1   84.25    7.60
   2  -9  -1   76.18    5.87
   2   9   2  120.89    8.88
  -2  -9   2  130.28    9.20
   2   9   2  124.58    8.67
   2  -9  -2  136.40    8.02
  -2  -9   2  130.29    9.04
  -2   9  -2  120.63    9.39
  -2  -9   3    5.71    2.31
  -2   9  -3    1.10    1.97
   2  -9  -3    6.44    1.92
  -2  -9   3    5.97    2.28
  -2   9  -4  112.43    8.71
  -2  -9   4   97.83    7.56
   2  -9  -4   98.80    6.66
  -2  -9   4   99.57    7.65
  -2   9  -5   35.13    4.90
  -2  -9   5   25.26    3.72
   2  -9  -5   23.78    3.08
  -2  -9   5   31.02    4.12
  -2  -9   6  489.48   19.09
  -2   9  -6  508.15   21.40
  -2  -9   6  484.01   19.29
   2  -9  -6  503.00   18.18
  -2   9  -6  495.19   19.44
  -2   9  -7  165.72   10.43
  -2   9  -7  155.27    9.71
   2  -9  -7  154.85    7.91
  -2   9  -7  153.27    8.70
  -2   9  -8  267.48   13.55
  -2   9  -8  283.20   13.29
  -2   9  -8  257.17   11.26
   2   9   8  252.18   11.10
  -2   9  -9   59.73    5.55
  -2   9  -9   53.57    5.09
  -2  -9   9   48.71    4.64
   2   9   9   49.48    4.03
  -2   9 -10    9.08    2.13
  -2  -9  10   11.86    2.19
  -2   9 -10   13.92    2.64
   2   9  10   11.09    1.83
   2   9  11    6.11    1.26
  -2   9 -11    8.77    1.95
  -2  -9  11    8.42    1.48
  -2   9 -11    6.03    1.74
  -2   9 -11    9.01    2.11
  -2   9 -12   96.71    5.78
  -2   9 -13   15.17    1.87
  -2  -9  14   89.72    4.02
  -2  10  10   54.43    3.32
  -2 -10 -10   39.72    2.47
   2  10  -9  119.98    5.56
  -2  10   9  126.76    5.88
  -2 -10  -9  115.34    5.19
   2  10  -9  109.57    5.35
  -2  10   8   36.55    3.29
  -2 -10  -8   25.94    2.51
   2  10  -8   34.38    3.07
  -2  10   8   36.56    3.36
  -2  10   8   25.47    2.24
  -2 -10  -7   27.96    2.73
   2  10  -7   26.48    2.96
  -2  10   7   31.72    3.37
  -2  10   7   22.54    2.28
  -2 -10  -6   57.52    4.12
  -2  10   6   59.69    4.83
  -2  10   6   53.68    3.66
  -2  10   6   71.10    5.20
   2  10  -6   59.25    4.66
   2  10  -5  202.59    9.82
  -2 -10  -5  198.06    8.74
  -2  10   5  208.61   10.18
  -2  10   5  211.81    9.82
   2  10  -5  185.59    8.41
  -2 -10  -5  205.85    9.25
   2 -10   5  179.59    8.52
  -2  10   5  220.22   10.30
  -2  10   5  172.42    7.83
  -2  10   4  254.11   11.34
  -2 -10  -4  252.00   10.45
  -2  10   4  270.34   12.26
   2  10  -4  253.38   10.83
  -2  10   4  274.92   12.01
   2 -10   4  249.91   10.73
  -2 -10  -4  246.97   11.21
  -2  10   3    3.26    1.54
  -2 -10  -3    1.39    1.04
   2  10  -3    0.88    1.21
  -2  10   3    0.70    1.20
  -2 -10  -3    1.62    1.30
   2 -10   3    2.70    1.28
  -2  10   2   40.63    4.27
  -2 -10  -2   30.74    3.78
  -2  10   2   29.89    3.88
   2  10  -2   36.54    3.87
  -2 -10  -2   37.88    4.07
   2 -10   2   36.71    3.59
  -2 -10  -1  145.96    8.44
   2  10  -1  123.13    7.10
  -2  10   1  151.63    8.96
   2  10  -1  139.55    8.08
  -2 -10  -1  148.36    8.50
  -2 -10   0   46.77    4.61
   2  10   0   44.76    4.02
  -2  10   0   48.82    5.03
   2  10   0   48.55    4.62
  -2 -10   0   54.40    4.95
   2 -10   0   52.57    4.41
  -2  10  -1  132.19    8.19
  -2 -10   1  134.56    7.93
   2  10   1  139.48    7.59
  -2  10  -1  131.72    8.53
   2  10   1  124.44    7.88
  -2  10  -1  133.42    8.53
   2 -10  -1  164.33    8.09
  -2  10  -2   39.43    4.23
  -2 -10   2   29.30    3.46
  -2  10  -2   36.00    4.25
   2  10   2   39.19    3.81
   2  10   2   31.36    3.76
   2 -10  -2   30.57    3.33
  -2 -10   2   41.92    4.26
  -2  10  -3   -0.99    1.48
   2  10   3    0.29    1.11
  -2 -10   3    1.12    1.12
   2  10   3   -0.33    1.38
   2 -10  -3    0.53    0.95
  -2 -10   3    0.99    1.31
  -2  10  -4  252.14   11.31
  -2 -10   4  243.93   10.33
   2  10   4  244.16   10.84
   2  10   4  242.24   11.33
  -2 -10   4  240.26   11.09
   2 -10  -4  261.45   10.65
   2  10   5  207.70    9.97
  -2 -10   5  199.91    9.44
   2 -10  -5  191.98    8.69
  -2  10  -5  216.16   10.67
  -2  10  -5  218.45    9.70
   2  10   5  198.44    9.25
  -2  10  -5  195.97    9.82
  -2  10  -6   74.40    5.20
   2  10   6   61.04    4.48
  -2  10  -6   67.13    5.35
  -2  10  -6   61.52    4.37
   2  10   6   61.93    4.83
   2  10   7   34.57    3.36
  -2  10  -7   21.99    2.15
  -2  10  -7   25.36    2.26
   2  10   7   32.25    2.99
  -2  10  -7   28.26    3.32
  -2 -10   7   29.83    3.09
  -2  10  -7   26.00    2.42
  -2  10  -7   35.96    3.37
  -2 -10   8   37.65    3.02
  -2  10  -8   40.90    3.64
   2  10   8   35.77    3.25
   2  10   8   31.52    2.85
   2  10   9  104.23    4.93
   2  10   9  131.06    5.97
  -2  10  -9  146.79    6.42
   2  10  10   55.05    3.37
  -2  10 -10   51.37    3.29
  -2  11   4   46.66    2.95
  -2  11   3  113.96    4.84
  -2  11   3  100.12    4.66
   2  11  -2   64.85    3.52
  -2  11   2   77.97    4.09
  -2  11   2   75.92    4.08
  -2  11   2   73.85    4.09
  -2  11   2   72.77    3.98
  -2  11   1  151.30    6.40
  -2  11   1  148.92    6.35
   2  11   0  100.31    4.73
  -2  11   0  109.95    5.33
  -2  11   0   99.06    5.16
  -2  11  -1  139.03    6.24
  -2  11  -1  143.84    6.28
  -2  11  -1  167.53    6.77
  -2  11  -1  162.81    6.56
  -2  11  -2   58.40    3.56
  -2  11  -2   62.96    3.67
   2  11   2   58.16    3.27
  -2 -11   3  129.99    5.40
  -2  11  -3  102.37    4.60
  -2  11  -3   90.90    4.45
  -2  11  -3  130.64    5.14
   2  11   3   97.86    4.47
  -2 -11   4   41.03    2.59
  -2  11  -5   14.00    1.43
  -3   0   0    3.99    2.06
  -3   0   0    0.28    0.53
  -3   0   1 7735.37  205.44
  -3   0  -1 7869.92  213.43
  -3   0   1 7697.81  214.50
  -3   0   2   87.26    6.43
  -3   0  -2   92.30    8.45
   3   0  -2   87.35    4.10
  -3   0  -2   77.70    3.77
  -3   0   3   47.32    6.99
  -3   0   3   39.78    4.80
   3   0  -3   46.32    4.16
  -3   0  -3   43.83    3.97
  -3   0  -3   43.54    5.70
  -3   0   4  289.62   18.17
  -3   0   4  254.74   14.49
   3   0  -4  248.14   12.94
  -3   0  -4  247.62   12.79
   3   0  -4  254.15    9.45
  -3   0   5   11.12    3.31
   3   0  -5   19.27    3.70
  -3   0  -5   14.16    3.25
  -3   0   6 1335.01   48.99
   3   0  -6 1367.48   48.24
  -3   0  -6 1310.23   47.55
  -3   0   7    0.95    1.97
  -3   0  -7    5.41    2.79
   3   0  -7    1.83    1.90
  -3   0   8    2.19    2.26
  -3   0  -8    1.07    2.47
   3   0  -8    1.09    1.59
  -3   0   9  183.70   16.51
  -3   0  -9  156.62   15.45
   3   0  -9  154.18   15.36
  -3   0  10  813.78   40.81
  -3   0 -10  715.21   38.87
   3   0 -10  736.46   39.70
  -3   0  11  194.62   19.73
  -3   0 -11  238.34   21.91
   3   0 -11  254.24   22.60
  -3   0  12  529.94   35.33
   3   0 -12  525.47   36.02
  -3   0 -12  567.78   36.78
  -3   0  13 1418.92   65.53
   3   0 -13 1354.18   65.87
  -3   0  13 1420.44   50.02
  -3   0 -14   20.31    3.85
   3   0 -14   17.43    3.45
  -3   0  14   23.85    4.92
  -3   0  14   29.31    8.93
   3   0 -14   17.80    3.69
  -3   0 -14   17.54    3.64
  -3   0  14   21.63    4.14
  -3   0 -14   17.24    3.39
  -3   0 -14   17.58    7.19
   3   0 -14   31.33    8.96
   3   0 -15  971.69   57.08
  -3   0 -15 1006.54   57.40
  -3   0 -15 1014.20   35.99
  -3   0  15  989.96   56.12
  -3   0 -15 1047.37   37.53
  -3   0 -15 1045.78   37.57
   3   0 -15 1057.81   36.42
   3   0 -15 1072.21   37.82
  -3   0  15 1081.47   40.18
  -3   0  15 1004.73   37.23
  -3   0  16   46.23    6.44
  -3   0 -16   47.03    6.00
   3   0 -16   51.27    6.28
  -3   0 -16   54.12    6.37
   3   0 -16   44.77    5.47
  -3   0 -16   49.36    5.51
  -3   0  17   68.31    7.60
  -3   0 -17   59.43    5.80
   3   0 -17   65.88    7.00
  -3   0 -17   53.50    6.38
  -3   0 -17   53.97    6.31
   3   0 -17   59.94    6.15
  -3   0  18  301.52   15.93
  -3   0 -18  251.00   12.38
  -3   0 -18  249.35   14.17
  -3   0 -18  243.36   14.05
   3   0 -18  250.54   13.34
   3   0 -18  246.95   14.24
   3   0  18  261.56   13.44
  -3   0 -19   75.21    6.84
   3   0 -19   68.04    5.97
   3   0 -19   65.93    6.54
  -3   0 -19   74.57    6.84
  -3   0  19   69.00    7.00
  -3   0  19   67.21    6.59
   3   0  19   64.98    5.97
  -3   0 -20  210.26   11.30
   3   0 -20  192.09   10.92
   3   0 -20  203.66   10.21
  -3   0  20  209.09   11.66
  -3   0  20  221.49   11.42
   3   0  20  191.86   10.40
  -3   0  21   95.84    6.79
  -3   0 -21  111.11    6.32
  -3   0 -21   93.90    6.49
   3   0 -21   96.51    5.61
   3   0  21  102.71    6.42
  -3   0 -22    1.52    0.70
  -3   0  22    0.96    1.11
   3   0  22    1.86    1.05
  -3   1  22   75.87    4.80
   3  -1  22   75.98    4.71
  -3   1  21   46.04    4.49
  -3  -1 -21   43.00    3.64
  -3  -1 -21   39.97    4.15
   3   1 -21   45.47    4.14
   3   1 -21   44.69    3.72
   3  -1  21   45.19    4.14
  -3   1  21   46.22    4.46
  -3   1  20  305.50   14.62
  -3  -1 -20  326.66   13.86
  -3  -1 -20  328.63   14.83
   3   1 -20  307.94   13.64
   3   1 -20  312.88   14.48
  -3   1  20  318.05   14.84
   3  -1  20  320.37   14.14
   3   1 -19   33.53    4.75
  -3  -1 -19   41.21    5.11
  -3  -1 -19   41.97    5.08
   3   1 -19   43.67    4.81
  -3   1  19   32.50    4.71
  -3   1  19   43.48    5.35
   3  -1  19   41.23    4.73
  -3  -1 -18  111.03    8.95
   3   1 -18  122.33    9.34
  -3  -1 -18  107.50    8.74
   3   1 -18  113.86    8.49
  -3   1  18  118.46    9.35
  -3   1  18  104.03    8.78
  -3   1  17  442.35   21.14
  -3  -1 -17  451.14   18.82
   3   1 -17  474.50   21.30
  -3  -1 -17  500.68   21.81
   3   1 -17  457.83   20.19
  -3  -1 -17  414.18   20.38
  -3   1  17  453.08   21.19
  -3  -1 -16  390.63   17.38
  -3  -1 -16  367.98   18.76
   3   1 -16  391.95   19.04
   3   1 -16  388.57   18.31
  -3  -1 -16  367.39   18.67
  -3   1  16  367.34   19.11
  -3  -1 -15  710.28   46.05
   3   1 -15  754.53   48.49
  -3  -1 -15  718.91   26.90
  -3  -1 -15  717.69   28.56
  -3  -1 -15  687.95   28.29
   3   1 -15  726.47   28.62
   3   1 -15  686.77   27.48
  -3   1  15  689.01   28.95
   3   1 -14  275.53   15.50
  -3  -1 -14  299.31   16.03
  -3  -1 -14  314.93   16.33
  -3   1  14  324.59   17.20
  -3   1  14  317.16   28.89
  -3  -1 -14  291.96   13.48
  -3  -1 -14  303.16   28.13
  -3  -1 -14  337.47   15.69
   3   1 -14  284.62   28.24
  -3   1  13  839.83   48.80
  -3  -1 -13  931.56   32.76
  -3  -1 -13  777.14   47.55
   3   1 -13  870.33   50.75
  -3  -1 -13  862.24   30.93
  -3   1  13  859.89   33.07
  -3  -1 -12   64.12   11.82
  -3   1  12   91.57   14.03
  -3  -1 -11  580.02   36.30
  -3   1  11  645.34   38.19
  -3  -1 -10  129.38   14.89
  -3   1  10  143.35   15.95
  -3  -1  -9  263.84   20.66
  -3   1   9  295.97   22.14
  -3  -1  -8 1287.46   51.50
  -3   1   8 1281.70   52.49
  -3  -1  -7   90.19    9.99
  -3   1   7   81.56   10.01
  -3  -1  -6 3153.19   96.81
  -3   1   6 3177.27   98.90
  -3  -1  -5  932.45   36.06
  -3   1   5 1052.72   39.29
   3   1  -4  455.80   16.75
  -3   1   4  476.77   24.24
  -3   1   4  470.69   22.03
  -3  -1  -4  446.96   19.77
   3   1  -3 1669.38   48.66
  -3  -1  -3 1604.60   49.56
   3  -1   3 1630.57   49.02
  -3   1   3 1610.98   56.39
  -3   1   3 1676.08   53.09
  -3  -1  -3 1608.03   53.64
  -3   1   2   26.23    4.84
   3  -1   2   17.74    2.44
  -3  -1  -2   16.02    3.63
  -3   1   2   17.47    3.27
  -3   1   1 1543.45   51.79
  -3  -1  -1 1595.76   51.30
   3  -1   1 1482.36   42.41
  -3  -1   0   66.57    7.49
  -3   1   0   74.70    7.62
  -3  -1   1 1540.91   51.37
  -3   1  -1 1499.69   49.88
  -3  -1   1 1454.45   41.05
   3  -1  -2   16.67    2.42
  -3  -1   2   20.26    2.46
  -3   1  -2   21.70    4.11
  -3  -1   2   20.19    4.53
  -3   1  -3 1729.93   55.60
   3  -1  -3 1744.08   51.74
  -3  -1   3 1763.71   59.43
  -3  -1   3 1630.03   53.37
   3  -1  -4  437.39   19.23
  -3  -1   4  430.10   20.48
  -3  -1   4  442.19   23.59
   3  -1  -5  971.29   36.03
  -3  -1   5  956.01   37.11
   3  -1  -6 3293.98   98.00
  -3  -1   6 3091.48   98.29
   3  -1  -7   94.86   10.19
   3  -1  -8 1290.51   51.73
  -3  -1   8 1272.58   51.61
   3  -1  -9  278.37   21.04
  -3  -1   9  261.70   20.40
   3  -1 -10  130.97   15.13
  -3  -1  10  138.00   15.30
   3  -1 -11  577.64   35.78
  -3  -1  11  566.30   34.85
   3  -1 -12   63.30   11.83
  -3   1 -12   86.16   13.81
  -3  -1  12   63.65   11.54
  -3  -1  13  795.39   46.98
  -3  -1  13  868.00   32.40
  -3   1 -13  871.32   32.36
  -3   1 -13  860.49   50.11
   3  -1 -13  833.84   48.91
  -3   1 -14  335.66   16.72
  -3  -1  14  297.82   27.55
  -3  -1  14  298.52   16.16
  -3  -1  14  293.75   16.42
   3  -1 -14  325.37   16.67
  -3   1 -14  324.51   16.47
  -3   1 -14  326.12   29.94
   3  -1 -14  325.40   29.31
  -3  -1  15  656.76   27.79
  -3  -1  15  696.44   28.58
   3  -1 -15  749.39   28.95
  -3   1 -15  717.31   28.20
  -3   1 -15  708.67   28.15
   3  -1 -15  698.60   46.14
  -3   1 -15  664.46   45.54
  -3  -1  16  353.28   17.91
  -3  -1  16  344.44   17.98
   3  -1 -16  349.04   16.67
  -3   1 -16  365.03   18.05
  -3   1 -16  354.69   17.99
   3  -1 -16  332.29   17.61
  -3   1 -16  352.79   16.84
   3   1  17  468.85   19.85
  -3  -1  17  444.30   21.18
  -3   1 -17  469.33   21.35
   3  -1 -17  456.34   19.79
  -3   1 -17  494.01   21.53
   3  -1 -17  472.95   21.60
  -3   1 -17  476.58   19.77
   3   1  18  128.57    8.80
  -3  -1  18  132.34    9.84
   3  -1 -18  123.07    8.54
   3  -1 -18  135.48    9.96
  -3   1 -18  121.35    9.29
  -3   1 -18  136.26    9.84
  -3   1 -18  133.28    8.41
  -3   1 -19   40.75    4.02
   3  -1 -19   33.15    4.55
   3   1  19   32.05    4.10
  -3  -1  19   32.49    4.66
  -3   1 -19   41.17    4.98
   3  -1 -19   32.88    3.95
  -3   1 -19   37.49    4.72
   3   1  20  301.06   13.54
  -3  -1  20  333.64   14.87
  -3  -1  20  311.85   12.54
   3  -1 -20  319.46   13.02
  -3   1 -20  307.01   14.23
  -3  -1  21   54.57    4.73
   3   1  21   48.57    4.13
   3  -1 -22   65.59    4.32
  -3  -1  22   67.60    4.32
  -3   2  22   44.53    2.97
   3   2 -21    9.10    1.82
  -3  -2 -21    7.44    1.41
  -3   2  21    6.26    1.68
   3   2 -21   13.43    2.03
  -3   2  21   10.21    2.13
   3  -2  21   11.55    2.16
  -3  -2 -20   21.74    2.91
  -3   2  20   29.21    3.72
   3   2 -20   22.95    3.22
   3   2 -20   26.86    3.65
  -3  -2 -20   23.39    3.60
  -3   2  20   25.50    3.78
   3  -2  20   28.53    3.64
  -3  -2 -19  174.83    9.67
  -3   2  19  164.04   10.01
  -3  -2 -19  164.81   10.46
   3   2 -19  160.23   10.11
   3   2 -19  157.80    9.69
  -3   2  19  154.24   10.33
  -3  -2 -18  304.40   14.96
  -3   2  18  318.61   15.77
  -3  -2 -18  281.30   15.26
   3   2 -18  324.05   16.16
  -3  -2 -18  335.14   16.60
   3   2 -18  342.71   15.99
  -3   2  18  307.20   16.30
  -3  -2 -17   93.72    7.87
  -3   2  17  101.94    8.83
  -3  -2 -17   82.20    7.81
  -3  -2 -17   98.02    8.63
   3   2 -17   96.70    8.14
   3   2 -17   89.90    8.14
  -3   2  17   86.41    7.88
  -3   2  16  318.02   16.95
  -3   2  16  303.40   15.95
   3   2 -16  318.73   16.61
  -3  -2 -16  307.06   16.54
  -3  -2 -16  278.04   15.94
  -3  -2 -16  292.47   14.96
   3   2 -15   83.98    8.05
  -3  -2 -15   96.57   15.75
   3   2 -15   95.29   16.56
  -3  -2 -15  109.62    8.06
  -3  -2 -15   94.07    6.49
  -3   2  15  105.91    9.25
  -3  -2 -15   99.64    8.79
  -3  -2 -15   82.93    8.15
  -3  -2 -15  102.99    8.05
  -3   2  15   92.32    8.23
   3   2 -14  168.82   11.55
  -3  -2 -14  185.33    9.80
  -3   2  14  188.45   11.88
  -3  -2 -14  203.76   11.45
  -3  -2 -14  149.67   19.85
   3   2 -14  189.31   11.84
  -3  -2 -14  198.28   12.62
  -3  -2 -14  185.53   12.17
  -3  -2 -14  179.11   11.08
  -3  -2 -13  211.04   12.98
  -3  -2 -13  211.37   12.91
  -3  -2 -13  213.61   11.99
   3   2 -13  228.69   13.09
  -3   2  13  216.03   12.62
  -3  -2 -13  221.15   12.05
  -3  -2 -13  192.12   21.80
  -3  -2 -13  207.15   10.64
   3   2 -13  220.97   12.67
  -3   2  13  172.16   20.84
  -3  -2 -12  144.95   17.85
  -3   2  12  134.17   17.64
  -3  -2 -11  268.44   23.79
  -3   2  11  311.43   26.06
  -3  -2 -10  592.74   35.13
  -3   2  10  594.85   36.06
  -3  -2  -9  613.03   34.16
  -3   2   9  618.30   35.14
  -3  -2  -8  451.84   27.40
  -3   2   8  456.98   28.19
  -3  -2  -7  245.60   18.03
  -3   2   7  230.45   18.34
  -3  -2  -6   54.49    7.69
  -3   2   6   54.17    8.17
  -3  -2  -5 1848.12   62.56
   3  -2   5 1890.22   61.16
  -3   2   5 1805.93   63.75
  -3   2   5 1865.42   64.95
  -3   2   4 3887.90  114.30
   3  -2   4 3885.31  110.34
  -3  -2  -4 3689.45  111.23
   3   2  -4 3748.13  106.22
  -3   2   3  632.96   28.25
   3  -2   3  628.54   25.43
  -3  -2  -3  623.45   26.03
   3   2  -3  623.11   23.82
   3   2  -2  326.46   15.64
  -3   2   2  356.78   18.84
   3  -2   2  346.72   16.30
  -3  -2  -2  308.94   16.83
   3  -2   1  846.95   29.89
   3   2  -1  854.45   30.52
  -3   2   1  815.04   32.58
  -3  -2  -1  788.43   31.60
  -3   2   0   11.09    3.13
  -3  -2   0    7.66    3.03
  -3  -2   0    7.09    2.03
   3  -2   0   14.02    2.76
  -3  -2   1  773.13   31.96
  -3   2  -1  793.54   30.96
  -3  -2   1  834.83   29.10
  -3  -2   2  388.76   20.20
  -3  -2   2  353.38   16.56
  -3   2  -2  360.67   17.93
   3  -2  -3  670.33   26.98
  -3  -2   3  642.50   29.45
  -3  -2   3  669.17   26.09
   3  -2  -4 3739.08  106.94
  -3  -2   4 3726.71  110.29
  -3  -2   4 3614.58  105.08
   3   2   4 3522.57   98.37
   3  -2  -5 1821.74   61.75
  -3  -2   5 1863.53   64.63
   3  -2  -6   64.21    8.36
   3  -2  -7  206.81   16.44
   3  -2  -8  448.22   27.02
   3  -2  -9  588.65   33.62
   3  -2 -10  562.98   34.26
   3  -2 -11  255.23   23.19
   3  -2 -12  135.24   17.27
  -3   2 -13  206.01   12.44
   3  -2 -13  216.97   22.92
  -3   2 -13  195.66   12.75
  -3  -2  13  226.24   12.55
   3  -2 -13  194.44   12.41
  -3   2 -13  206.94   12.35
  -3   2 -13  229.52   12.77
  -3   2 -14  187.86   12.15
   3  -2 -14  204.20   22.88
  -3   2 -14  194.28   12.78
  -3  -2  14  198.01   12.08
   3   2  14  201.63   11.10
   3  -2 -14  187.78   12.37
  -3   2 -14  192.69   12.16
  -3   2 -14  196.15   12.13
   3  -2 -15  100.09   16.08
  -3   2 -15   90.58   15.94
  -3  -2  15   84.97    7.65
  -3   2 -15   92.63    8.53
  -3   2 -15   88.72    8.07
   3  -2 -15   80.54    7.97
  -3   2 -15   91.93    8.16
   3   2  15   81.93    6.99
  -3  -2  16  303.91   15.59
   3   2  16  292.76   14.61
  -3  -2  16  329.58   16.27
   3  -2 -16  299.64   16.45
  -3   2 -16  310.28   16.31
  -3   2 -16  322.32   16.74
   3   2  17  104.86    7.75
  -3  -2  17   96.25    8.07
  -3   2 -17  106.89    8.04
  -3   2 -17   86.25    8.05
   3  -2 -17   99.17    8.60
  -3   2 -17   94.25    8.23
   3   2  18  323.65   14.63
  -3  -2  18  314.65   15.31
  -3   2 -18  308.26   14.16
   3  -2 -18  286.45   15.50
  -3   2 -18  332.14   16.17
  -3   2 -18  298.86   15.38
   3   2  19  153.02    8.81
  -3  -2  19  150.98    9.39
  -3   2 -19  150.57    8.13
  -3   2 -19  153.58    9.64
  -3   2 -19  161.76   10.02
  -3  -2  20   21.53    3.12
   3   2  20   26.49    3.19
  -3  -2  21    5.37    1.13
   3  -2 -21   11.78    2.14
   3   2  22   33.77    2.38
  -3   2 -22   25.95    2.13
  -3  -3 -22   37.83    2.45
   3  -3  22   44.44    2.57
  -3   3  21  200.78    7.74
   3   3 -21  211.88    8.60
   3  -3  20   40.73    3.90
   3   3 -20   30.64    3.49
   3   3 -20   40.30    3.91
  -3   3  20   30.86    3.23
  -3  -3 -20   36.31    3.25
  -3  -3 -19   35.79    4.58
   3   3 -19   39.80    4.49
   3   3 -19   40.93    4.63
  -3   3  19   38.45    4.06
  -3  -3 -19   25.49    3.36
  -3  -3 -18   64.38    6.48
   3   3 -18   70.15    6.52
   3   3 -18   61.89    6.31
  -3   3  18   68.27    5.96
  -3  -3 -18   67.58    5.87
  -3  -3 -17   49.20    6.06
  -3  -3 -17   57.49    5.78
   3   3 -17   56.27    6.20
  -3   3  17   60.90    5.95
  -3  -3 -17   54.91    5.74
   3   3 -16   77.89    7.61
  -3   3  16   71.31    6.73
  -3  -3 -16   86.12    7.45
  -3  -3 -16   85.21    8.08
  -3  -3 -16   72.16    6.91
  -3   3  16   76.59    7.27
   3   3 -15  237.90   13.97
  -3  -3 -15  212.79   12.82
  -3   3  15  220.91   12.69
  -3  -3 -15  214.90   13.75
  -3  -3 -15  222.43   12.97
  -3   3  15  239.48   13.70
   3   3 -15  217.99   13.31
   3   3 -14  355.22   17.94
  -3  -3 -14  350.83   17.26
  -3  -3 -14  325.71   29.78
  -3   3  14  347.71   16.73
   3  -3  14  372.54   29.52
  -3  -3 -14  368.03   18.57
  -3  -3 -14  361.87   17.31
  -3   3  14  327.28   17.25
   3   3 -14  353.14   17.70
   3   3 -13  125.94    9.54
  -3  -3 -13  112.23   16.49
  -3  -3 -13  117.35    9.17
  -3   3  13  116.78    8.67
   3  -3  13  137.86   17.24
  -3   3  13  114.62    9.22
   3   3 -13  123.68    9.38
  -3  -3 -13  103.71    8.92
  -3  -3 -13  124.73    9.86
  -3  -3 -13  118.49    8.94
  -3  -3 -12  349.46   18.03
  -3  -3 -12  412.61   19.27
  -3  -3 -12  403.89   18.22
   3   3 -12  419.86   18.87
  -3  -3 -12  414.29   18.66
  -3  -3 -12  384.31   30.87
  -3   3  12  377.94   17.33
  -3   3  12  404.63   32.55
  -3  -3 -12  411.97   16.34
  -3   3  12  384.11   18.61
   3   3 -12  383.59   18.16
  -3   3  11 1253.49   61.70
  -3  -3 -11 1271.89   60.45
  -3   3  10  268.58   24.48
  -3  -3 -10  310.36   25.25
   3  -3   9  928.09   44.62
  -3   3   9  974.58   48.81
  -3  -3  -9  939.71   46.75
   3  -3   8   89.10   11.31
  -3   3   8   82.30   12.22
  -3  -3  -8  109.47   13.32
  -3   3   7  225.06   17.38
   3  -3   7  224.62   17.62
  -3   3   7  228.38   19.77
  -3  -3  -7  194.78   17.48
  -3   3   6  411.97   23.94
   3  -3   6  444.44   24.93
  -3  -3  -6  454.44   26.57
  -3   3   5   69.81    8.57
   3  -3   5   79.15    9.16
  -3  -3  -5   48.19    7.81
  -3  -3  -4   82.16    9.60
   3  -3   4   76.45    8.81
  -3   3   4   68.50    8.12
   3   3  -3  668.00   26.96
  -3   3   3  669.09   28.96
   3  -3   3  649.23   29.41
   3  -3   2 2308.34   75.98
  -3   3   2 2513.41   75.12
   3   3  -2 2359.35   73.21
  -3  -3  -1  520.93   24.21
   3  -3   1  488.48   23.72
   3   3  -1  481.69   22.05
  -3   3   1  473.99   22.01
  -3  -3  -1  487.92   21.41
   3  -3   0  900.26   35.40
  -3  -3   0  908.65   35.19
   3   3   0  869.75   33.76
  -3   3   0  863.54   32.38
  -3  -3   0  837.24   32.46
  -3  -3   1  395.14   21.19
   3  -3  -1  443.69   22.52
   3   3   1  457.63   22.00
  -3  -3   1  444.91   21.15
  -3   3  -1  492.44   20.48
  -3  -3   2 2376.90   75.62
   3   3   2 2463.84   76.47
  -3  -3   2 2415.17   76.28
  -3  -3   3  662.30   29.27
  -3  -3   3  642.72   29.00
   3   3   3  671.01   29.60
  -3  -3   4   80.99    9.14
  -3  -3   4   76.05    8.76
   3  -3  -4   74.00    9.02
  -3  -3   5   72.75    8.96
  -3  -3   5   81.76    9.28
   3  -3  -5   63.80    8.76
  -3  -3   6  433.78   25.38
  -3  -3   6  514.86   26.56
   3  -3  -6  472.21   27.16
  -3  -3   7  203.13   16.77
  -3  -3   7  219.35   17.20
   3  -3  -7  223.85   18.54
   3  -3  -8   98.15   12.62
  -3  -3   8  102.04   12.04
   3  -3  -9  941.59   46.80
  -3  -3   9  934.60   44.36
   3  -3 -10  263.80   23.43
   3   3  11 1201.29   50.15
   3  -3 -11 1124.24   56.70
   3  -3 -12  361.21   18.31
  -3   3 -12  369.05   18.09
  -3  -3  12  422.54   18.62
  -3  -3  12  380.08   17.25
  -3   3 -12  403.29   19.59
   3   3  12  435.67   26.05
   3  -3 -12  442.89   32.92
  -3   3 -12  415.64   18.56
   3  -3 -13  108.88    9.16
  -3   3 -13  123.09    9.35
  -3  -3  13  114.76    8.62
  -3  -3  13  110.06    8.32
  -3   3 -13  107.41    9.41
   3  -3 -13  117.35   17.02
   3   3  13  125.19   13.04
  -3   3 -13   99.49    8.45
  -3   3 -14  363.94   18.04
  -3   3 -14  378.11   18.64
  -3  -3  14  378.30   29.92
  -3  -3  14  368.98   17.24
  -3   3 -14  392.55   19.58
   3  -3 -14  404.79   33.10
  -3   3 -14  375.40   18.34
  -3   3 -15  202.71   12.90
   3   3  15  214.06   11.41
  -3   3 -15  209.57   13.55
  -3  -3  15  201.84   11.83
  -3   3 -15  221.99   13.10
  -3   3 -15  202.51   12.69
  -3  -3  16   72.19    6.58
  -3   3 -16   55.05    6.62
  -3   3 -16   71.48    7.14
  -3   3 -16   74.77    7.20
   3   3  16   68.08    5.99
   3   3  17   52.22    5.16
  -3   3 -17   61.01    6.26
  -3   3 -17   62.57    6.57
  -3  -3  17   53.39    5.51
  -3  -3  18   52.24    5.12
  -3   3 -18   56.05    5.90
  -3   3 -18   59.92    5.26
   3  -3 -19   37.04    4.36
  -3   3 -19   28.81    3.07
   3   3  20   27.64    2.70
   3  -3 -20   32.13    3.61
   3   3  21  174.26    6.88
  -3  -3  21  177.58    7.24
   3   3  22   51.80    2.92
  -3  -4 -21  185.71    7.20
   3  -4  20  104.45    5.72
   3   4 -20  112.93    6.17
  -3  -4 -20  110.41    6.25
  -3   4  19  107.49    7.55
   3   4 -19  111.64    7.09
   3   4 -19  111.13    7.22
  -3   4  18   41.47    5.05
   3   4 -18   41.02    4.77
   3   4 -18   53.26    5.39
  -3   4  18   40.07    3.81
  -3  -4 -18   51.08    4.56
  -3  -4 -17  101.32    7.40
  -3  -4 -17  104.79    7.74
  -3   4  17  118.12    9.05
  -3  -4 -17  103.77    6.04
  -3   4  17   98.79    6.82
   3   4 -17  114.62    8.62
   3   4 -16  326.56   16.55
  -3  -4 -16  315.97   15.18
  -3  -4 -16  329.78   16.94
  -3  -4 -16  334.24   15.85
  -3   4  16  324.17   16.94
  -3  -4 -16  309.72   13.05
  -3   4  16  322.46   15.49
  -3   4  16  311.13   14.23
  -3   4  16  305.16   15.63
   3   4 -16  303.56   15.78
  -3   4  15   31.13    5.14
  -3  -4 -15   34.31    3.84
  -3   4  15   45.74    5.44
   3   4 -15   41.09    5.55
  -3  -4 -15   37.91    4.88
  -3  -4 -15   43.07    5.81
  -3  -4 -15   38.26    5.10
  -3   4  15   46.09    5.69
   3   4 -15   38.38    5.25
  -3   4  14  149.17   11.18
  -3   4  14  154.44   10.53
   3   4 -14  144.98   10.70
  -3  -4 -14  137.55    9.82
  -3   4  14  140.55   10.55
   3   4 -14  139.32   10.36
  -3  -4 -14  144.92   11.02
  -3  -4 -14  140.46   10.27
  -3  -4 -13 1194.99   42.52
  -3  -4 -13 1195.30   41.26
   3  -4  13 1114.47   57.79
  -3  -4 -13 1218.49   40.89
   3   4 -13 1182.57   41.92
  -3  -4 -13 1096.22   60.25
   3   4 -13 1211.82   41.73
  -3   4  13 1174.35   41.84
  -3   4  13 1201.49   41.28
  -3   4  13 1233.42   43.00
  -3  -4 -12  560.83   25.29
  -3  -4 -12  570.44   24.63
   3  -4  12  615.03   39.04
  -3  -4 -12  608.44   24.62
   3   4 -12  639.62   25.79
  -3  -4 -12  543.39   39.27
   3   4 -12  622.31   25.40
  -3   4  12  597.85   25.52
  -3   4  12  680.66   25.94
  -3   4  12  621.43   26.29
  -3  -4 -11  424.97   20.10
  -3  -4 -11  382.45   18.64
   3   4 -11  414.69   19.31
  -3  -4 -11  365.55   30.81
   3  -4  11  406.10   30.38
  -3   4  11  414.18   33.58
  -3  -4 -11  440.47   19.12
  -3   4  11  421.06   19.22
  -3   4  11  460.64   20.68
   3   4 -11  399.00   18.97
  -3   4  11  410.67   19.60
   3  -4  10   16.86    5.78
  -3   4  10    7.55    2.76
  -3  -4 -10   15.19    5.88
  -3  -4 -10    7.84    2.38
  -3  -4 -10    9.74    2.78
  -3   4  10    4.15    4.29
  -3   4   9  225.80   22.99
   3  -4   9  228.94   20.90
  -3  -4  -9  242.31   22.64
   3  -4   8   51.53    9.45
  -3  -4  -8   49.25    9.82
  -3   4   8   45.51    9.85
  -3  -4  -7  478.17   18.14
   3  -4   7  464.60   29.41
  -3  -4  -7  439.14   29.95
   3  -4   6   69.19   10.32
  -3  -4  -6   68.24   10.63
  -3  -4  -6   69.97    5.58
  -3  -4  -5  827.74   28.00
   3  -4   5  852.94   39.86
  -3  -4  -4  116.12    7.43
   3  -4   4  103.56   11.81
  -3  -4  -3   56.97    5.14
   3  -4   3   82.83   10.12
   3   4  -2 1347.56   47.68
  -3  -4  -2 1328.47   40.75
   3   4  -1 1366.69   49.07
  -3  -4  -1 1351.95   53.01
  -3  -4  -1 1326.66   41.81
   3  -4   1 1394.71   53.13
  -3  -4   0  418.01   18.50
   3   4   0  416.17   22.28
   3  -4   0  444.53   25.54
  -3  -4   0  434.05   25.00
  -3  -4   0  444.94   17.64
  -3  -4   1 1269.40   44.18
   3  -4  -1 1420.25   54.42
  -3  -4   1 1427.29   53.10
   3   4   1 1395.55   49.70
  -3  -4   2 1185.66   42.46
  -3  -4   2 1236.86   39.23
  -3  -4   2 1270.56   49.66
   3   4   2 1347.20   47.67
  -3  -4   3   55.21    6.58
  -3  -4   3   55.29    5.08
  -3  -4   3   39.75    7.04
  -3  -4   4   84.47   10.55
  -3  -4   4   94.91    9.48
  -3  -4   4  101.98    7.02
  -3  -4   5  820.59   35.42
  -3  -4   5  877.44   40.06
  -3  -4   5  833.71   28.45
   3   4   5  861.23   37.27
  -3  -4   6   62.97    5.42
   3  -4  -6   70.30   10.71
  -3  -4   6   63.98    8.49
  -3  -4   6   86.53   11.27
   3   4   6   72.86    9.43
  -3  -4   7  454.87   18.08
   3   4   7  468.72   26.25
  -3  -4   7  437.70   25.82
  -3  -4   7  513.44   30.16
   3  -4  -7  494.26   31.20
  -3  -4   8   60.76   10.21
  -3  -4   8   36.56    7.11
   3   4   8   54.36    8.27
   3  -4  -8   53.88   10.33
   3   4   9  215.82   17.48
  -3  -4   9  235.85   19.15
  -3  -4   9  202.03   19.75
   3  -4  -9  231.06   22.06
   3  -4 -10    7.59    4.80
  -3  -4  10    6.65    3.84
   3   4  10    6.90    3.36
  -3  -4  10   11.17    4.33
  -3   4 -11  436.12   19.47
  -3   4 -11  429.13   20.61
  -3  -4  11  412.40   19.29
  -3  -4  11  409.14   17.74
  -3  -4  11  402.09   28.00
  -3  -4  11  402.86   29.90
   3   4  11  416.00   25.50
  -3   4 -11  378.00   18.70
   3  -4 -11  432.92   33.00
  -3   4 -12  627.67   25.66
   3  -4 -12  685.81   43.50
   3   4  12  615.17   32.11
  -3  -4  12  602.27   25.10
  -3   4 -12  595.39   25.12
  -3  -4  12  627.07   39.35
  -3   4 -12  635.00   27.04
  -3   4 -13 1216.57   42.64
  -3  -4  13 1144.05   39.92
  -3   4 -13 1142.44   40.57
  -3  -4  13 1162.07   57.86
  -3   4 -13 1167.97   40.96
   3  -4 -13 1152.56   60.86
  -3   4 -14  134.45   10.76
  -3  -4  14  119.33    8.30
  -3   4 -14  133.38   10.17
  -3  -4  14  119.18    8.95
  -3   4 -14  141.03   10.33
  -3   4 -14  154.75   10.53
  -3   4 -15   41.11    5.52
  -3   4 -15   42.38    5.83
  -3   4 -15   36.19    5.09
  -3   4 -15   40.99    5.27
  -3   4 -16  321.23   16.18
  -3   4 -16  285.96   16.00
  -3   4 -16  296.45   15.40
  -3   4 -16  311.30   15.55
   3  -4 -16  321.91   15.65
  -3   4 -17   97.60    7.97
   3  -4 -17  110.80    8.05
   3  -4 -18   51.89    5.19
  -3   4 -18   48.23    4.40
   3  -4 -19  110.66    7.03
   3  -4 -20   97.16    5.76
   3   4  21  176.04    6.97
   3  -4 -21  164.38    6.54
   3   5 -20  261.16    9.30
  -3  -5 -20  280.99    9.40
   3   5 -19  419.34   14.79
  -3  -5 -19  414.95   14.53
   3   5 -18  290.99   12.65
   3   5 -18  290.24   13.17
  -3  -5 -18  293.82   12.99
  -3  -5 -17  368.15   13.66
  -3   5  17  376.01   16.90
  -3  -5 -17  405.98   16.98
   3   5 -17  384.48   16.53
  -3   5  17  375.31   16.21
  -3   5  16    0.52    1.60
  -3   5  16    0.87    1.42
  -3  -5 -16    0.28    1.06
   3   5 -16    0.49    1.44
   3   5 -16    0.47    1.53
  -3   5  16    0.48    1.57
  -3   5  15  425.71   20.01
  -3   5  15  447.95   19.33
  -3  -5 -15  416.51   16.52
  -3   5  15  434.63   19.71
   3   5 -15  420.91   19.29
   3   5 -15  458.65   20.09
  -3  -5 -14  182.28   11.02
   3   5 -14  195.73   12.33
  -3   5  14  188.77   12.40
  -3  -5 -14  178.51    9.64
  -3   5  14  181.47   11.53
  -3  -5 -14  165.30   11.18
  -3   5  14  176.83   11.87
   3   5 -14  167.41   11.42
  -3  -5 -13   36.49    4.84
   3   5 -13   37.76    5.39
  -3   5  13   41.91    5.80
  -3  -5 -13   35.00    4.12
  -3   5  13   41.21    5.41
  -3  -5 -13   38.78    5.30
  -3   5  13   35.79    5.38
   3   5 -13   48.19    5.97
  -3  -5 -12  173.76   10.98
   3   5 -12  161.40   11.39
  -3   5  12  161.89   11.24
  -3   5  12  153.96   11.44
  -3  -5 -12  165.64    9.45
  -3   5  12  158.72   11.58
   3   5 -12  150.08   10.95
  -3  -5 -12  167.44   11.52
  -3  -5 -11  668.19   27.45
  -3  -5 -11  707.86   26.92
   3   5 -11  661.28   27.47
   3  -5  11  670.96   41.91
  -3   5  11  656.30   27.91
  -3   5  11  723.69   28.06
  -3   5  11  686.62   28.23
  -3  -5 -10   95.65    8.48
  -3  -5 -10  104.58    8.30
   3   5 -10  121.07    9.38
   3  -5  10  105.66   15.33
  -3   5  10   86.34   15.29
  -3   5  10  104.70    9.09
  -3   5  10  107.64    8.84
  -3   5  10  112.09    9.31
  -3  -5  -9  203.06   12.46
   3   5  -9  185.08   11.90
  -3   5   9  197.86   12.59
  -3   5   9  195.77   12.24
  -3  -5  -9  186.84   11.56
  -3   5   9  187.14   22.41
   3  -5   9  194.03   20.44
  -3   5   9  210.42   13.00
  -3   5   8 1475.67   47.87
  -3   5   8 1389.27   46.92
  -3   5   8 1490.13   70.19
   3  -5   8 1430.69   64.05
  -3   5   8 1428.68   47.79
  -3  -5  -8 1410.22   46.03
  -3  -5  -7  261.96   13.28
   3  -5   7  283.27   23.82
  -3  -5  -6 1388.36   44.67
   3  -5   6 1398.11   60.95
  -3  -5  -5  293.55   14.63
   3  -5   5  276.04   22.92
  -3  -5  -4  219.37   12.59
   3  -5   4  183.29   18.00
   3  -5   3   67.24   10.73
  -3  -5  -3   87.38    7.90
   3  -5   2   34.48    7.73
  -3  -5  -2   40.15    5.81
   3  -5   1 1211.75   55.91
  -3  -5  -1 1463.98   49.98
   3  -5   0   89.50   12.27
  -3  -5   0  114.18   13.56
  -3  -5   0  101.71   10.79
   3   5   1 1206.05   48.20
  -3  -5   1 1227.88   52.96
   3   5   2   45.15    7.41
  -3  -5   2   41.61    8.26
  -3  -5   2   37.96    5.90
  -3  -5   3   81.47    7.91
  -3  -5   3   76.44   11.02
   3   5   4  223.23   17.16
  -3  -5   4  221.61   12.91
  -3  -5   4  192.94   18.31
  -3  -5   5  291.87   14.88
   3   5   5  276.60   19.92
  -3  -5   5  312.32   23.67
  -3  -5   6 1246.09   41.30
   3   5   6 1215.31   50.83
  -3  -5   6 1322.72   57.30
  -3  -5   7  222.59   12.20
  -3  -5   7  230.94   21.13
   3   5   7  211.80   17.47
  -3  -5   8 1451.05   47.60
  -3   5  -8 1433.04   48.61
  -3  -5   8 1426.66   45.32
  -3  -5   8 1393.30   63.26
   3   5   8 1400.04   56.59
  -3   5  -9  191.10   12.08
  -3  -5   9  189.85   11.25
  -3  -5   9  174.82   19.35
  -3  -5   9  202.01   10.55
   3   5   9  214.41   17.77
   3   5  10   75.62   10.42
   3  -5 -10   88.12    7.40
  -3   5 -10  101.43    8.50
  -3  -5  10   91.96    7.34
  -3   5 -10   97.99    9.20
  -3  -5  10   88.83    8.33
  -3  -5  10  105.96   15.30
  -3  -5  10   95.67    6.84
   3  -5 -11  658.20   25.69
  -3   5 -11  683.25   27.21
  -3  -5  11  641.23   24.32
  -3  -5  11  628.97   26.72
   3   5  11  676.81   34.17
  -3   5 -11  671.81   28.65
  -3  -5  11  694.84   41.95
  -3   5 -12  169.01   11.53
   3  -5 -12  162.05   10.59
  -3  -5  12  146.20   10.68
  -3   5 -12  158.43   11.97
  -3   5 -12  161.39   11.24
   3  -5 -13   32.04    4.57
  -3   5 -13   34.74    5.60
  -3   5 -13   33.48    4.92
  -3  -5  13   27.58    4.47
  -3   5 -13   32.95    5.01
  -3   5 -14  170.69   11.44
   3  -5 -14  172.23   10.79
  -3  -5  14  162.03   10.36
  -3   5 -14  185.72   12.53
  -3   5 -14  163.19   11.12
  -3   5 -15  427.32   20.24
  -3   5 -15  415.40   19.33
  -3   5 -15  417.31   19.09
   3  -5 -15  451.76   19.04
  -3   5 -16    0.49    1.51
  -3   5 -16   -0.46    1.27
   3  -5 -16    0.43    1.67
  -3   5 -16    1.59    1.89
   3  -5 -17  368.42   15.64
  -3   5 -18  261.14   10.49
   3  -5 -18  299.84   12.38
   3   5  19  406.48   14.31
   3  -5 -19  369.68   13.75
   3   5  20  236.81    8.83
   3   5  20  291.38    9.85
  -3  -6 -19   31.27    2.35
   3   6 -19   30.51    2.19
   3   6 -18  137.46    6.70
  -3  -6 -18  132.73    6.17
   3   6 -17  102.07    6.24
  -3  -6 -17  107.32    6.47
   3   6 -16  153.97    8.95
  -3  -6 -16  156.58    9.04
   3   6 -16  165.28    9.00
  -3  -6 -16  161.40    7.74
  -3  -6 -15  234.95   12.41
   3   6 -15  240.53   12.55
  -3   6  15  246.47   12.54
   3   6 -15  247.12   12.50
  -3   6  15  229.48   12.80
  -3  -6 -15  243.79   10.85
   3   6 -14   26.11    4.16
   3   6 -14   23.92    3.92
  -3   6  14   27.97    4.52
  -3   6  14   26.46    4.07
  -3  -6 -14   25.77    3.36
  -3  -6 -14   20.52    3.76
   3   6 -13   43.90    5.41
  -3  -6 -13   35.32    5.08
   3   6 -13   43.02    5.39
  -3   6  13   41.63    5.54
  -3   6  13   35.04    5.05
  -3  -6 -13   40.65    4.32
  -3  -6 -12  161.87   11.15
   3   6 -12  155.87   11.09
  -3   6  12  169.07   11.47
   3   6 -12  177.20   11.61
  -3   6  12  180.01   12.16
  -3  -6 -12  198.07   10.29
   3   6 -11   26.97    4.62
  -3  -6 -11   21.76    4.24
  -3   6  11   25.67    4.81
  -3   6  11   18.54    3.80
  -3  -6 -11   19.94    3.25
  -3   6  10   41.47    5.67
  -3  -6 -10   40.61    5.46
  -3  -6 -10   34.88    4.24
   3   6 -10   31.96    4.99
  -3  -6  -9  592.45   22.86
   3  -6   9  624.52   40.16
  -3   6   9  667.68   45.76
   3   6  -9  672.23   26.56
  -3   6   9  606.14   26.02
  -3  -6  -9  625.01   25.99
   3   6  -8  764.46   29.43
  -3   6   8  730.03   29.83
  -3  -6  -8  730.90   27.29
   3  -6   8  734.12   44.01
  -3  -6  -8  746.35   29.27
  -3   6   8  730.72   29.36
  -3   6   8  703.74   48.02
  -3   6   7   74.02    7.74
  -3  -6  -7   75.25    7.46
   3  -6   7   83.20   13.51
  -3  -6  -7   74.11    6.85
  -3   6   7   74.24    7.50
  -3   6   7   66.14    6.65
  -3  -6  -6  163.10    9.26
  -3  -6  -6  155.37   10.86
   3  -6   6  155.12   18.36
  -3  -6  -6  158.96   10.60
  -3   6   6  155.59   11.28
  -3   6   6  173.05   11.61
  -3  -6  -5  654.59   23.72
  -3  -6  -5  659.33   26.57
   3  -6   5  645.29   40.00
  -3  -6  -5  705.98   27.28
  -3   6   5  680.60   27.67
  -3   6   5  699.67   27.60
  -3  -6  -4  845.97   31.06
   3  -6   4  809.14   45.40
  -3  -6  -4  827.87   31.61
  -3  -6  -4  835.24   27.92
  -3  -6  -3  131.16   10.02
   3  -6   3  123.54   15.91
   3  -6   2   57.02   10.82
  -3  -6  -2   62.94    6.82
   3  -6   1  277.66   24.39
  -3  -6  -1  294.42   16.04
   3  -6   0  115.86   15.28
  -3  -6   0  113.82    9.22
  -3  -6   1  251.87   22.81
  -3  -6   2   64.04   11.12
  -3  -6   2   62.78    6.94
  -3  -6   3   83.24   13.25
  -3  -6   3  104.76    8.80
  -3  -6   4  822.79   31.37
  -3  -6   4  819.80   45.12
  -3   6  -4  836.79   32.03
  -3   6  -4  832.61   31.70
  -3  -6   4  835.23   31.87
  -3  -6   5  675.22   40.55
  -3  -6   5  687.82   27.02
  -3   6  -5  662.96   25.65
  -3   6  -5  663.10   27.74
  -3   6  -5  680.22   27.77
  -3  -6   5  688.69   26.27
  -3  -6   5  671.54   27.56
  -3  -6   6  193.51   20.26
  -3  -6   6  178.57   11.38
   3   6   6  168.48   16.00
  -3   6  -6  165.51   10.40
  -3   6  -6  174.28   12.26
  -3  -6   6  163.77   10.61
  -3   6  -6  185.03   12.37
  -3  -6   6  179.75   12.04
  -3  -6   7   90.92    7.83
  -3  -6   7   92.79   14.15
  -3   6  -7  105.49    8.29
   3   6   7   96.07   12.06
  -3  -6   7   86.26    8.12
  -3   6  -7   92.42    8.89
  -3  -6   8  696.84   26.46
  -3  -6   8  725.50   43.02
  -3  -6   8  693.80   28.14
  -3  -6   8  674.34   26.02
  -3   6  -8  714.52   28.02
  -3   6  -9  609.41   25.43
  -3  -6   9  623.90   23.39
  -3  -6   9  588.96   38.78
  -3  -6   9  606.94   23.35
   3   6   9  573.22   23.43
  -3   6 -10   45.65    6.39
  -3  -6  10   35.46    5.36
   3  -6 -10   34.39    4.66
  -3   6 -10   39.98    5.49
   3   6  10   34.16    4.67
  -3  -6  11   19.20    3.95
  -3   6 -11   31.80    5.22
   3  -6 -11   20.15    3.63
  -3   6 -11   16.56    3.60
   3   6  11   22.34    3.63
  -3   6 -12  195.45   13.12
  -3  -6  12  203.39   12.18
   3  -6 -12  179.76   10.97
  -3   6 -12  179.54   11.82
  -3   6 -12  190.67   12.11
  -3   6 -13   34.27    4.98
  -3   6 -13   50.59    6.21
  -3  -6  13   29.45    4.26
   3  -6 -13   32.22    4.34
   3   6  13   34.11    4.51
  -3   6 -13   35.72    4.85
  -3   6 -14   24.24    3.89
  -3  -6  14   22.74    3.42
   3   6  14   20.41    3.49
   3  -6 -14   18.32    3.22
  -3   6 -14   29.48    4.64
  -3   6 -14   21.93    3.75
   3  -6 -15  233.75   11.69
  -3   6 -15  253.23   12.74
  -3   6 -15  240.29   13.10
   3   6  15  237.54   11.92
  -3   6 -15  230.89   12.14
   3   6  16  163.80    8.85
  -3   6 -16  150.98    9.44
   3  -6 -16  166.50    8.77
   3   6  17  105.17    6.47
   3   6  17  100.83    6.12
  -3  -6  17  103.18    5.77
   3   6  18  111.65    5.69
   3   6  18  127.91    6.40
   3   6  19   27.19    2.15
   3   7 -17   30.53    2.64
  -3  -7 -17   27.82    2.31
  -3  -7 -16  212.46    9.18
   3   7 -16  199.21    8.53
  -3  -7 -16  230.12    9.10
   3   7 -15   15.44    2.34
   3   7 -15   21.20    2.74
  -3  -7 -15   13.34    2.39
   3   7 -14   46.54    4.50
  -3  -7 -14   40.31    4.25
   3   7 -14   42.99    4.42
   3   7 -13   53.53    5.34
   3   7 -13   51.06    5.17
  -3  -7 -13   61.96    5.64
  -3  -7 -13   62.25    5.20
  -3   7  13   60.01    5.89
   3   7 -12  342.51   16.41
   3   7 -12  375.94   16.77
  -3  -7 -12  348.91   16.20
  -3  -7 -12  359.93   15.05
  -3   7  12  360.44   17.10
  -3  -7 -11  325.93   15.84
  -3  -7 -11  312.16   14.24
  -3   7  11  340.06   16.77
   3   7 -11  330.74   16.17
  -3  -7 -10  209.18   12.50
  -3  -7 -10  215.04   11.28
  -3   7  10  213.55   13.21
   3   7 -10  234.36   13.17
   3   7  -9   13.47    3.34
  -3   7   9   11.51    3.44
  -3  -7  -9   13.19    2.88
  -3  -7  -9   14.63    3.42
  -3  -7  -8  396.05   18.52
   3   7  -8  408.86   18.78
  -3   7   8  394.48   19.32
  -3  -7  -8  357.80   16.66
  -3   7   8  351.71   16.62
  -3  -7  -7   29.23    4.53
  -3  -7  -7   31.17    4.09
  -3  -7  -7   33.97    4.57
  -3   7   7   34.10    4.71
  -3   7   6  232.46   13.39
  -3  -7  -6  223.61   13.02
  -3  -7  -6  248.22   12.18
  -3   7   6  212.97   12.35
  -3  -7  -6  247.94   13.47
  -3  -7  -6  218.65   13.29
  -3  -7  -5   25.48    4.14
  -3  -7  -5   29.74    3.86
  -3  -7  -5   26.99    4.47
  -3   7   5   24.87    4.01
  -3   7   5   24.93    4.53
   3  -7   5   26.09    8.05
  -3  -7  -5   27.35    4.46
  -3  -7  -4   88.83    7.63
  -3  -7  -4   93.23    6.96
  -3  -7  -4   92.28    8.13
  -3   7   4   96.23    8.72
  -3   7   4  104.47    8.30
  -3  -7  -4   92.16    8.43
   3  -7   4   96.31   15.00
  -3  -7  -4  108.04    8.67
  -3  -7  -3  307.16   15.21
  -3   7   3  274.79   15.78
  -3  -7  -3  313.08   14.01
   3  -7   3  297.04   26.86
  -3  -7  -3  302.11   15.90
  -3  -7  -3  290.72   16.04
  -3   7   3  318.38   15.88
  -3  -7  -2 1183.39   40.17
  -3  -7  -2 1171.73   38.50
   3  -7   2 1325.76   63.25
  -3  -7  -2 1233.14   42.08
  -3  -7  -2 1281.91   42.76
  -3   7   2 1236.19   41.80
  -3  -7  -1    1.38    1.50
  -3   7   1    4.51    2.33
  -3  -7  -1    2.59    1.53
  -3  -7  -1    1.75    1.70
  -3  -7  -1    2.27    1.94
  -3  -7   0   17.58    3.78
  -3  -7   0   23.15    4.17
  -3   7   0   19.12    3.86
  -3   7   0   14.17    3.42
  -3   7  -1    1.79    1.63
  -3   7  -1    2.47    2.12
  -3  -7   1    5.75    2.22
  -3   7  -1    4.82    2.41
  -3  -7   1    7.39    2.56
  -3  -7   2 1250.99   42.10
  -3   7  -2 1175.36   40.89
  -3   7  -2 1187.84   42.54
  -3  -7   2 1177.61   59.88
  -3  -7   2 1249.36   41.95
  -3   7  -2 1254.36   42.83
  -3  -7   2 1190.88   41.43
  -3   7  -2 1194.85   42.41
  -3   7  -3  331.95   17.55
  -3  -7   3  296.02   26.92
  -3  -7   3  324.26   16.55
  -3  -7   3  343.27   16.65
  -3   7  -3  298.95   16.80
  -3   7  -3  341.31   16.30
  -3  -7   3  310.48   16.46
  -3   7  -4   77.09    6.89
  -3  -7   4   79.39    7.94
  -3   7  -4   88.54    8.34
  -3  -7   4   80.63    7.23
  -3   7  -4   84.59    8.27
  -3  -7   4   74.54   13.13
  -3  -7   4   79.85    7.58
  -3   7  -5   29.65    4.14
  -3   7  -5   29.10    4.90
  -3  -7   5   24.13    4.04
  -3  -7   5   24.76    4.43
  -3   7  -5   19.78    4.19
  -3  -7   5   21.61    7.05
  -3  -7   5   24.05    4.16
  -3   7  -6  247.23   14.86
  -3  -7   6  211.81   12.67
  -3   7  -6  221.49   13.11
  -3   7  -6  227.50   14.29
  -3  -7   6  221.33   13.66
  -3  -7   7   26.36    4.08
  -3  -7   7   25.49    3.86
  -3  -7   7   30.72    4.78
  -3   7  -7   30.72    4.54
  -3  -7   8  393.03   17.22
  -3   7  -8  362.36   17.99
  -3  -7   8  378.05   18.25
  -3   7  -8  363.51   16.89
  -3   7  -9   20.03    3.85
  -3   7 -10  230.25   13.09
  -3  -7  10  235.56   13.54
   3   7  10  222.27   11.57
  -3   7 -10  217.96   13.78
   3   7  10  208.91   11.56
  -3   7 -11  288.66   14.94
  -3  -7  11  297.00   15.13
   3   7  11  289.90   13.65
  -3   7 -11  304.03   16.27
   3   7  11  292.83   13.86
  -3   7 -12  352.56   16.08
  -3  -7  12  306.29   15.01
   3   7  12  284.84   13.84
  -3   7 -12  339.68   15.74
  -3   7 -12  351.12   17.04
   3   7  12  349.76   14.93
  -3   7 -13   58.91    5.68
  -3   7 -13   58.39    5.64
   3   7  13   54.96    4.96
  -3  -7  13   49.33    4.82
  -3   7 -13   57.18    6.12
   3   7  13   61.12    5.22
   3   7  14   43.81    4.28
  -3   7 -14   46.22    5.02
   3   7  14   45.54    4.22
   3   7  15   17.77    2.53
   3   7  15   14.23    2.21
  -3   7 -15   15.02    2.80
   3   7  16  223.14    9.04
  -3   7 -16  231.31    9.88
  -3  -7  16  232.35    9.31
   3   7  16  196.15    8.23
  -3  -7  16  199.10    8.33
   3   7  17   28.77    2.26
  -3  -8 -15    6.40    1.33
  -3  -8 -14  133.45    6.12
   3   8 -14  126.71    6.04
  -3   8  14  177.42    7.70
   3   8 -14  139.59    6.36
  -3  -8 -14  167.34    7.75
  -3  -8 -13   47.20    3.65
   3   8 -13   43.41    3.73
  -3   8  13   47.08    4.27
   3   8 -13   48.28    3.98
  -3  -8 -13   45.85    4.33
   3   8 -12  310.27   13.09
  -3  -8 -12  300.57   12.51
  -3   8  12  322.18   14.05
   3   8 -12  316.35   13.29
  -3  -8 -12  327.98   14.09
   3   8 -11   18.86    3.03
  -3  -8 -11   18.33    2.77
  -3   8  11   18.84    3.20
   3   8 -11   14.71    2.72
  -3  -8 -10   24.60    3.40
  -3   8  10   30.04    4.28
   3   8 -10   31.83    4.04
  -3  -8 -10   23.21    3.81
  -3  -8  -9  443.95   17.97
  -3   8   9  462.89   19.86
   3   8  -9  464.73   19.23
  -3  -8  -9  432.70   19.16
  -3  -8  -8    5.98    2.02
  -3  -8  -8    8.14    2.88
   3   8  -8   10.03    2.75
  -3   8   8    8.41    2.72
   3   8  -7    2.50    1.86
   3  -8   7    2.76    1.28
  -3  -8  -7    0.86    1.33
  -3  -8  -7    4.24    2.25
  -3  -8  -7    2.88    1.75
  -3   8   7    3.06    1.63
  -3   8   7    1.10    1.88
  -3  -8  -6   44.45    5.14
  -3  -8  -6   28.86    4.60
  -3  -8  -6   40.84    4.62
  -3   8   6   43.84    5.09
  -3   8   6   35.57    4.51
  -3   8   5  233.32   13.35
  -3   8   5  262.38   13.72
  -3  -8  -5  256.85   12.77
  -3  -8  -5  260.46   13.81
  -3  -8  -5  257.94   14.22
  -3   8   4   74.82    7.07
  -3  -8  -4   58.20    6.28
  -3  -8  -4   72.41    6.14
  -3  -8  -4   71.27    7.08
  -3   8   4   65.89    6.55
  -3  -8  -3   60.35    6.55
  -3   8   3   69.63    6.78
   3   8  -3   50.98    5.40
  -3  -8  -3   54.95    6.10
  -3  -8  -2  613.49   25.23
  -3   8   2  643.18   26.06
  -3   8   2  611.96   26.02
  -3   8   2  654.20   25.68
   3   8  -2  615.50   24.12
  -3  -8  -2  611.64   25.43
   3   8  -1   69.61    6.55
  -3   8   1   76.23    7.46
  -3  -8  -1   73.84    7.25
  -3   8   1   68.09    7.32
  -3  -8  -1   72.35    7.16
  -3  -8  -1   68.04    6.95
  -3   8   1   83.80    7.63
   3   8   0  375.75   17.34
  -3   8   0  386.71   18.90
  -3  -8   0  398.43   18.35
  -3  -8   0  370.77   18.27
  -3  -8   0  370.49   18.11
  -3   8   0  357.34   18.51
  -3   8   0  410.35   19.21
  -3   8   0  383.79   17.75
  -3   8  -1   82.51    7.87
  -3  -8   1   68.37    6.74
  -3  -8   1   73.57    7.24
  -3   8  -1   72.75    6.71
  -3   8  -1   75.67    7.67
  -3  -8   1   73.28    6.24
  -3   8  -1   65.62    7.03
  -3   8  -2  598.66   24.36
  -3   8  -2  620.86   26.59
  -3  -8   2  638.85   25.99
  -3   8  -2  678.50   27.23
  -3  -8   2  672.34   25.70
  -3  -8   2  699.55   27.56
  -3   8  -3   64.80    5.86
  -3   8  -3   50.97    6.31
  -3   8  -3   58.34    6.71
  -3  -8   3   55.63    5.79
  -3  -8   3   54.46    6.49
  -3  -8   3   51.67    5.95
  -3   8  -4   72.89    7.49
  -3  -8   4   73.06    6.86
  -3  -8   4   73.51    7.30
  -3  -8   4   63.05    6.03
  -3   8  -4   67.50    7.30
  -3   8  -5  299.71   15.07
  -3   8  -5  287.10   15.84
  -3  -8   5  262.38   14.27
  -3  -8   5  270.43   14.95
  -3   8  -5  259.46   15.16
  -3   8  -6   36.21    4.70
  -3   8  -6   45.83    5.95
  -3  -8   6   41.66    5.02
  -3  -8   6   51.83    5.91
  -3   8  -7    5.77    2.15
  -3   8  -7    2.99    2.00
  -3  -8   7    3.53    1.64
   3  -8  -7    2.98    1.32
  -3  -8   7    4.49    2.06
  -3   8  -8    8.12    2.57
  -3   8  -8    9.37    2.40
  -3   8  -9  413.37   18.14
  -3  -8   9  458.04   19.34
  -3   8  -9  400.76   19.05
  -3   8 -10   32.29    4.63
  -3   8 -10   38.94    4.56
  -3  -8  10   35.33    4.41
  -3  -8  11   14.00    2.75
  -3   8 -11   22.73    3.75
  -3   8 -12  308.39   14.19
  -3  -8  12  308.42   12.76
  -3   8 -13   44.74    4.43
  -3   8 -14  167.80    8.24
  -3  -8  15    5.41    1.14
  -3  -8  15    5.72    1.04
  -3   8 -15    5.33    1.16
  -3   9  13   31.02    2.17
  -3  -9 -13   27.22    1.98
  -3  -9 -13   25.71    2.15
  -3   9  12   17.73    2.11
  -3  -9 -12   18.09    2.17
  -3  -9 -12   16.14    1.94
   3   9 -11    1.33    0.84
  -3   9  11    2.25    1.18
  -3  -9 -11    1.60    1.00
   3   9 -11   -0.48    0.76
   3   9 -10   46.14    3.75
  -3   9  10   51.77    4.50
  -3  -9 -10   53.96    4.35
   3   9 -10   42.06    3.54
   3   9  -9   95.54    6.01
   3   9  -9   99.95    6.09
  -3  -9  -9  102.76    6.58
  -3   9   9   83.95    6.30
  -3  -9  -8   39.55    4.27
   3   9  -8   42.69    4.15
  -3   9   8   46.40    4.40
  -3  -9  -7  467.43   17.92
   3   9  -7  459.10   17.45
  -3   9   7  442.19   17.64
  -3  -9  -6  138.10    8.65
  -3  -9  -6  139.76    8.21
   3  -9   6  131.11    7.11
   3   9  -6  129.10    8.18
  -3   9   6  131.51    8.57
  -3  -9  -5  283.55   13.25
   3  -9   5  279.49   11.71
  -3   9   5  262.17   13.40
  -3  -9  -5  276.92   13.61
  -3   9   5  261.61   13.01
  -3  -9  -5  293.55   13.70
  -3  -9  -4   41.39    4.71
  -3  -9  -4   31.67    4.26
  -3   9   4   28.87    4.25
  -3  -9  -4   33.87    4.26
   3  -9   4   28.96    3.31
  -3   9   4   38.39    4.58
  -3   9   4   40.07    4.64
  -3   9   4   42.33    5.13
  -3   9   3   94.52    7.61
  -3  -9  -3   93.19    7.32
  -3  -9  -3   95.02    7.36
  -3  -9  -3  103.09    7.64
   3  -9   3   82.97    5.87
   3   9  -3  101.63    6.83
  -3   9   3   88.26    7.16
  -3   9   3   87.63    6.89
  -3   9   3   99.09    7.67
  -3   9   3   93.58    7.79
  -3   9   2   70.42    6.60
  -3  -9  -2   77.95    6.52
  -3  -9  -2   67.18    6.19
  -3  -9  -2   76.17    6.66
   3  -9   2   67.10    5.20
  -3   9   2   75.81    6.59
   3   9  -2   70.63    5.86
  -3   9   2   72.46    6.59
  -3   9   2   61.45    5.69
  -3   9   2   72.91    6.86
  -3  -9  -1   40.99    4.91
  -3   9   1   50.79    4.98
  -3  -9  -1   51.75    5.62
  -3   9   1   58.37    5.86
   3   9  -1   45.42    4.72
  -3  -9  -1   54.38    5.40
  -3   9   1   54.94    5.94
  -3   9   0   34.82    4.03
  -3  -9   0   47.35    5.23
   3  -9   0   46.40    4.18
  -3   9   0   39.59    4.93
   3   9   0   34.85    4.29
  -3   9   0   37.84    5.00
  -3  -9   0   44.10    4.70
  -3  -9   0   37.29    4.89
  -3   9  -1   49.38    5.67
  -3  -9   1   49.25    4.91
  -3  -9   1   45.36    5.34
   3  -9  -1   40.60    4.00
   3   9   1   52.92    5.21
  -3   9  -1   56.90    5.98
  -3   9  -1   43.30    4.37
  -3   9  -1   46.44    5.39
  -3   9  -2   70.84    6.70
  -3  -9   2   56.30    5.10
  -3  -9   2   67.24    6.43
  -3  -9   2   59.21    5.89
   3  -9  -2   56.85    4.69
   3   9   2   66.54    5.89
  -3   9  -2   64.43    6.42
  -3   9  -2   62.97    6.21
   3   9   3   71.36    5.83
  -3  -9   3   97.79    7.62
  -3   9  -3   92.95    7.78
  -3  -9   3   83.03    6.95
   3  -9  -3   94.15    6.04
   3   9   3   78.95    6.51
  -3   9  -3  103.85    8.18
  -3   9  -3   73.13    6.68
  -3   9  -4   32.52    4.61
  -3   9  -4   32.89    4.30
  -3  -9   4   31.23    4.14
   3  -9  -4   35.20    3.60
  -3  -9   4   33.98    4.46
  -3  -9   5  284.00   13.18
   3  -9  -5  264.56   11.29
  -3   9  -5  259.59   12.84
  -3   9  -5  266.37   14.00
  -3  -9   5  255.78   12.92
  -3  -9   6  138.07    8.32
   3  -9  -6  142.83    7.31
  -3   9  -6  133.80    9.24
  -3   9  -6  150.47    8.66
  -3  -9   6  131.01    8.36
  -3   9  -7  408.36   15.97
   3  -9  -7  402.65   14.58
  -3   9  -7  435.92   15.96
  -3   9  -7  411.35   15.73
  -3  -9   8   40.87    4.59
  -3   9  -8   39.48    3.51
  -3  -9   9   99.68    6.60
  -3   9  -9   98.15    7.00
  -3  -9  10   45.92    3.96
  -3   9 -10   54.92    4.80
  -3  -9  11    2.53    1.19
  -3  -9  11    0.17    0.72
  -3   9 -11    0.81    1.15
  -3   9 -12   18.17    2.20
  -3  -9  13   25.23    2.03
  -3   9 -13   27.26    2.13
  -3 -10  -9   94.56    4.24
  -3 -10  -9   93.97    4.58
  -3  10   8  162.31    6.42
  -3 -10  -8  182.19    7.14
   3  10  -7   32.48    2.37
  -3  10   7   37.62    2.78
   3  10  -7   31.49    2.35
  -3  10   6   44.81    3.24
   3  10  -6   41.86    3.15
  -3 -10  -6   54.62    4.27
  -3 -10  -6   48.41    3.65
  -3  10   5   73.03    4.35
   3  10  -5   76.20    4.62
  -3  10   5   79.65    5.28
  -3 -10  -5   78.60    4.83
  -3 -10  -5   74.96    5.41
  -3 -10  -4   31.93    3.60
  -3 -10  -4   28.39    2.99
  -3  10   4   36.41    3.61
   3  10  -4   32.09    3.06
  -3  10   4   25.71    2.56
  -3  10   4   36.57    3.44
  -3 -10  -4   31.88    3.27
   3 -10   4   32.77    2.96
  -3  10   4   31.22    3.31
  -3  10   4   36.98    3.58
  -3  10   3  108.64    6.74
  -3  10   3  102.93    5.51
  -3 -10  -3  122.76    7.00
   3 -10   3  111.10    6.13
   3  10  -3  120.42    6.52
  -3  10   3  138.98    7.58
  -3 -10  -3  132.41    7.55
  -3 -10  -3  123.43    6.39
  -3 -10  -2   53.74    4.61
   3 -10   2   48.71    3.92
  -3  10   2   56.43    4.74
  -3 -10  -2   53.09    3.94
  -3  10   2   52.40    4.75
  -3 -10  -2   51.35    4.68
  -3  10   1    8.02    2.14
  -3 -10  -1   10.42    1.80
  -3 -10  -1   12.74    2.42
  -3 -10  -1    7.96    1.99
  -3  10   1    8.73    2.20
   3  10  -1   11.27    1.84
   3  10   0  283.65   11.71
  -3  10   0  310.43   13.25
  -3 -10   0  301.07   13.03
   3 -10   0  316.69   12.15
  -3 -10   0  319.50   13.31
  -3  10   0  302.78   13.35
  -3 -10   1   13.09    2.40
  -3  10  -1   10.92    2.41
  -3  10  -1   12.61    2.49
  -3  10  -1    7.92    2.04
   3  10   1   12.32    2.05
   3 -10  -1   12.46    2.00
  -3 -10   2   49.26    4.50
   3 -10  -2   58.72    4.23
  -3 -10   2   59.50    4.77
  -3  10  -2   53.46    4.77
   3  10   2   50.93    4.14
  -3  10  -2   57.21    4.85
  -3 -10   3  107.67    6.63
   3 -10  -3  106.75    5.89
  -3  10  -3  110.06    6.74
  -3 -10   3  116.45    6.61
  -3  10  -3  121.46    7.33
   3  10   3  107.45    6.28
  -3  10  -4   35.62    3.52
  -3 -10   4   41.63    3.76
   3 -10  -4   32.63    2.99
  -3  10  -4   40.54    3.67
  -3  10  -4   34.83    3.50
  -3  10  -4   36.29    3.84
   3  10   4   31.58    3.20
  -3  10  -5   85.07    5.11
  -3  10  -5   69.48    4.65
  -3  10  -5   71.51    4.71
   3  10   5   78.18    4.99
  -3  10  -5   77.09    5.54
  -3  10  -6   45.43    3.24
  -3  10  -6   43.95    3.20
  -3  10  -6   52.61    3.53
   3  10   6   51.60    3.86
  -3 -10   6   55.63    4.28
   3  10   7   48.56    3.53
  -3 -10   7   47.79    3.72
   3  10   8  205.10    8.14
  -3 -10   8  211.79    8.18
  -3  10  -9  124.10    5.55
   3  10   9  106.89    4.84
  -3 -10   9  116.92    5.06
  -3  11   0    0.54    0.54
  -3  11   0    0.65    0.57
  -3  11  -1   32.55    2.12
  -3 -11   1   29.53    2.07
  -3  11  -1   21.89    1.78
  -3  11  -1   21.84    1.77
  -4   0   0 9512.93  264.47
  -4   0  -1    7.16    3.33
  -4   0   1    9.86    3.94
  -4   0   1    5.93    1.51
  -4   0  -2  110.21   10.73
  -4   0   2  108.19   11.67
  -4   0   2   95.87    7.17
  -4   0  -3 2113.52   70.70
  -4   0   3 2114.72   65.57
  -4   0   3 2237.75   76.53
  -4   0   4   69.23   10.23
  -4   0   4   76.89    7.83
  -4   0   5  808.23   33.58
  -4   0  -5  746.94   28.37
  -4   0   6   36.95    8.47
  -4   0   6   33.25    6.03
  -4   0  -6   43.03    5.76
  -4   0   7   41.26    9.49
  -4   0   7   29.89    6.21
  -4   0  -7   39.72    6.17
  -4   0   8 1354.83   54.48
  -4   0   8 1390.57   66.89
  -4   0  -8 1246.89   50.16
   4   0  -8 1269.82   50.61
  -4   0   9   31.69    7.16
  -4   0  -9   28.43    6.29
   4   0  -9   35.40    7.06
  -4   0  10  840.55   43.02
  -4   0 -10  761.70   39.61
  -4   0  11 1248.61   59.09
  -4   0 -11 1311.46   57.69
  -4   0  12  536.40   36.81
  -4   0 -12  567.44   36.05
  -4   0  12  620.19   32.77
  -4   0 -13   30.68    4.41
  -4   0 -13   34.70    4.89
  -4   0 -13   30.81    4.30
  -4   0  13   44.52   10.68
  -4   0  13   35.18    5.35
  -4   0  13   35.67    6.90
  -4   0 -14 2053.49   65.75
  -4   0 -14 2196.64   64.43
  -4   0 -14 2141.81   66.17
  -4   0 -14 2178.11   64.73
  -4   0  14 2039.18   88.96
  -4   0  14 2291.84   73.95
  -4   0  14 2115.42   68.02
  -4   0 -15   23.81    3.56
  -4   0 -15   28.36    4.33
  -4   0  15   25.50    5.38
  -4   0 -15   29.06    4.35
  -4   0 -15   26.15    4.39
  -4   0  15   26.50    4.88
  -4   0 -16  398.55   16.10
  -4   0  16  377.29   20.70
  -4   0 -16  392.65   17.97
  -4   0  16  397.38   19.49
  -4   0 -16  388.11   18.33
  -4   0 -16  352.11   17.38
  -4   0  17  158.97   11.88
  -4   0 -17  140.36    9.87
  -4   0 -17  144.78    9.43
  -4   0  17  135.38   10.22
  -4   0  18   65.12    6.99
  -4   0 -18   54.40    5.68
   4   0 -18   51.02    5.34
  -4   0  18   57.54    5.51
  -4   0 -18   59.98    5.42
   4   0  18   63.04    5.66
  -4   0  19    0.91    1.08
  -4   0  19   -0.49    1.69
   4   0  19    0.35    1.46
  -4   0 -20  236.66   11.18
  -4   0  20  229.66   11.70
   4   0  20  228.81   10.45
  -4   0 -21  100.26    5.71
   4   0  21   96.69    5.41
  -4   0  21   95.55    6.07
   4   0 -22  199.88    7.49
  -4   1  22  229.99    7.60
   4  -1  22  206.48    7.14
  -4  -1 -21  209.34    8.85
   4  -1  21  208.37    9.09
  -4   1  20   20.64    3.26
   4  -1  20   23.01    3.05
  -4  -1 -20   18.79    2.83
  -4   1  19  367.36   16.83
  -4   1  19  391.01   16.88
   4  -1  19  361.82   15.51
  -4  -1 -19  380.99   16.28
  -4  -1 -18  205.34   11.68
  -4   1  18  213.98   12.74
  -4   1  18  181.21    9.68
  -4   1  18  222.95   12.57
  -4   1  17  154.26   11.29
  -4  -1 -17  179.84   10.33
  -4  -1 -17  176.26    8.61
  -4  -1 -17  174.66   11.09
  -4   1  17  150.76    9.44
  -4   1  17  159.67   11.18
  -4   1  16  102.54    9.47
  -4  -1 -16  105.74    8.18
  -4  -1 -16  113.67    7.24
  -4  -1 -16  117.66    9.16
  -4   1  16  119.65    8.57
  -4   1  16  111.42    9.41
  -4   1  15  217.05   14.22
  -4  -1 -15  206.46   10.86
  -4  -1 -15  205.47   12.14
  -4  -1 -15  202.63   12.69
  -4  -1 -15  186.38   11.75
  -4   1  15  204.24   12.07
  -4   1  15  201.39   13.15
  -4  -1 -14  469.71   21.48
  -4  -1 -14  486.52   19.67
  -4  -1 -14  535.39   21.87
  -4   1  14  490.18   36.90
  -4   1  14  506.78   23.87
  -4   1  14  482.96   22.60
  -4  -1 -13  538.57   22.85
  -4  -1 -13  549.79   21.35
  -4  -1 -13  540.74   22.57
  -4   1  13  499.29   23.30
  -4  -1 -13  556.22   21.51
  -4   1  13  606.04   40.05
  -4   1  13  539.97   24.94
  -4   1  12   90.53    8.23
  -4   1  12  103.11   15.52
  -4  -1 -12  112.91    7.88
  -4   1  12   92.13    9.00
  -4  -1 -12   88.31   13.27
  -4  -1 -12  111.92    8.37
  -4  -1 -12  105.87    7.72
  -4  -1 -11  123.24   14.90
  -4   1  11  115.87   15.48
  -4  -1 -10 1121.04   50.94
  -4   1  10 1218.69   55.45
   4   1  -9  122.22   13.74
  -4  -1  -9  130.26   13.57
  -4   1   9  175.31   19.58
  -4   1   9  137.73   15.66
  -4  -1  -8  229.26   17.34
  -4   1   8  264.14   23.20
  -4   1   8  229.78   19.17
  -4  -1  -7 2773.04   88.63
  -4   1   7 2784.76   99.63
  -4   1   7 2854.68   94.03
  -4  -1  -6   32.86    5.27
  -4   1   6   38.71    8.36
  -4   1   6   26.00    5.80
  -4  -1  -5  268.66   14.61
  -4   1   5  285.94   21.47
  -4   1   5  274.32   17.79
  -4   1   4  357.76   23.52
  -4   1   4  352.76   19.31
  -4  -1  -4  329.73   15.06
   4   1  -4  368.03   15.36
  -4  -1  -3    8.33    3.11
  -4   1   3   12.99    4.48
  -4   1   3    9.53    2.80
   4   1  -3   13.16    2.70
  -4  -1  -2 2960.88   93.55
  -4   1   2 2956.07   87.38
  -4   1   2 3074.66   96.64
  -4  -1  -1 2129.62   71.30
  -4   1   1 2079.01   62.93
  -4   1   1 2211.16   72.81
  -4   1   0  130.96    7.56
  -4   1   0  135.63   12.38
  -4  -1   0  123.11   11.83
  -4   1  -1 2174.52   69.70
  -4   1  -1 1968.84   56.42
  -4  -1   1 2196.41   71.40
  -4   1  -2 3044.21   93.82
  -4  -1   2 2949.08   96.81
  -4   1  -3    8.97    3.38
  -4  -1   3   12.24    4.15
  -4  -1   4  403.04   25.38
  -4  -1   4  407.22   19.94
  -4  -1   4  375.09   15.60
  -4  -1   5  309.47   15.10
  -4  -1   5  333.27   23.33
  -4  -1   5  299.05   18.11
  -4  -1   6   49.13    7.33
  -4  -1   6   44.21    8.54
  -4  -1   7 2663.88   98.37
  -4  -1   7 2823.35   91.68
  -4  -1   8  278.61   24.35
  -4  -1   8  238.80   19.21
   4  -1  -8  256.92   18.36
  -4  -1   9  142.34   18.09
  -4  -1   9  127.83   14.51
   4  -1  -9  119.47   13.26
  -4   1  -9  137.87   14.22
  -4  -1  10 1172.75   53.46
  -4   1 -10 1110.37   51.32
  -4  -1  11  103.69   14.28
  -4   1 -11  100.26   13.71
  -4  -1  12  100.18   14.83
  -4   1 -12  108.85   14.98
  -4  -1  12  105.67    9.28
  -4   1 -12  104.07    8.74
  -4  -1  13  489.07   35.61
  -4   1 -13  503.14   21.33
  -4  -1  13  529.01   23.84
  -4  -1  14  484.18   22.88
  -4   1 -14  504.38   21.20
  -4   1 -14  460.12   20.65
  -4   1 -15  203.61   11.34
  -4   1 -15  215.90   12.90
  -4   1 -15  208.60   12.24
  -4   1 -15  206.18   12.41
  -4  -1  15  213.82   13.75
  -4   1 -15  200.12   11.76
  -4  -1  15  203.17   13.52
  -4   1 -16  102.95    7.11
  -4  -1  16  111.46    9.59
  -4   1 -16  112.72    7.78
  -4   1 -16  106.04    8.49
  -4   1 -16   87.25    7.66
  -4   1 -16   91.40    7.84
  -4   1 -17  132.02    9.44
  -4   1 -17  139.31    9.38
  -4  -1  17  149.31   10.74
   4   1  17  146.48    9.08
  -4   1 -18  233.46   11.71
  -4  -1  18  225.18   13.05
   4   1  18  222.39   11.33
  -4   1 -19  363.03   14.49
  -4  -1  19  367.94   15.20
   4   1  19  365.32   14.84
  -4  -1  19  351.53   16.22
   4   1  20   16.09    2.35
  -4  -1  20   21.38    3.19
  -4  -1  20   21.28    2.55
  -4   1 -21  222.00    9.61
  -4  -1  21  234.29    9.93
  -4  -1  22  229.07    8.09
  -4   2  21   52.90    3.58
  -4  -2 -21   52.88    3.30
   4  -2  21   59.71    3.97
  -4   2  20   47.89    4.29
  -4   2  20   50.02    4.57
   4  -2  20   47.11    4.19
  -4  -2 -20   59.40    4.46
  -4  -2 -19  244.36   12.15
   4   2 -19  255.32   11.19
  -4   2  19  251.18   12.35
  -4   2  19  247.51   12.69
  -4  -2 -19  265.78   12.19
   4   2 -18   30.04    3.76
  -4  -2 -18   26.91    4.13
  -4   2  18   24.96    4.00
  -4   2  18   23.52    4.08
  -4  -2 -18   32.44    4.25
  -4  -2 -17  351.64   17.40
   4   2 -17  381.21   16.79
  -4  -2 -17  424.24   18.35
  -4   2  17  361.77   17.65
  -4   2  17  377.69   18.47
  -4  -2 -16  451.71   20.68
   4   2 -16  483.15   20.10
  -4  -2 -16  495.34   21.19
  -4   2  16  441.34   18.30
  -4   2  16  449.22   20.80
  -4   2  16  469.17   21.67
  -4  -2 -15  323.76   16.45
  -4  -2 -15  344.40   17.46
  -4  -2 -15  344.74   14.79
  -4  -2 -15  359.82   16.61
  -4   2  15  338.60   15.73
  -4   2  15  358.85   17.83
  -4   2  15  346.96   18.16
  -4  -2 -14   10.03    3.01
  -4   2  14   20.12    4.09
  -4  -2 -14   16.48    3.36
  -4   2  14   16.70    3.25
  -4   2  14   22.49    8.38
  -4   2  14   11.26    5.71
  -4   2  14   19.17    3.88
  -4  -2 -14   14.36    2.75
  -4  -2 -13   27.09    4.43
  -4   2  13   31.14    5.00
  -4  -2 -13   29.44    4.43
  -4   2  13   31.86    4.47
  -4   2  13   34.98    9.60
  -4   2  13   21.72    7.80
  -4  -2 -13   24.16    3.50
  -4   2  13   22.92    4.22
  -4   2  12   16.36    3.56
  -4  -2 -12   19.21    3.73
  -4  -2 -12    9.74    2.44
  -4  -2 -12   20.92    6.50
  -4  -2 -12   18.00    3.43
  -4   2  12   14.63    3.13
  -4  -2 -12   14.25    2.71
  -4   2  12   29.16    8.61
  -4   2  12    8.21    4.75
  -4   2  12   18.93    4.06
  -4  -2 -11   24.05    6.65
  -4  -2 -11   27.02    3.93
  -4   2  11   17.53    6.70
  -4   2  11   22.84    7.11
  -4  -2 -10   91.37   12.39
  -4   2  10  104.54   15.03
  -4  -2  -9  652.87   35.73
  -4   2   9  766.82   42.10
  -4   2   9  760.54   41.19
  -4  -2  -8 1587.07   61.48
   4  -2   8 1667.28   60.37
  -4   2   8 1605.91   67.15
  -4   2   8 1674.12   66.70
  -4   2   7  358.13   25.17
   4  -2   7  310.36   19.37
  -4   2   7  328.35   23.28
  -4  -2  -7  319.73   20.68
  -4   2   6  950.84   43.90
   4  -2   6  880.60   36.00
  -4   2   6  947.88   42.07
  -4  -2  -6  879.56   37.30
  -4   2   5 1155.40   49.13
  -4   2   5 1105.82   46.01
  -4  -2  -5 1132.16   42.19
   4   2  -4  119.32    8.77
  -4   2   4  121.48   12.77
  -4   2   4  122.02   11.71
  -4  -2  -3 1589.68   56.46
   4   2  -3 1625.52   52.46
  -4   2   3 1709.29   61.49
  -4   2   3 1639.00   57.25
  -4  -2  -2  116.70   11.03
   4   2  -2  115.47    9.29
  -4   2   2  125.95   12.06
  -4  -2  -1  107.70   10.73
   4   2  -1  137.60   10.56
  -4   2   1  122.19   11.81
  -4  -2   0  579.74   28.54
  -4   2   0  578.69   27.83
  -4  -2   1  112.35   11.40
  -4   2  -1  124.14   11.16
  -4  -2   2   94.36   10.74
  -4  -2   2  105.62    7.13
  -4   2  -2  103.50   10.01
  -4  -2   3 1642.57   61.05
  -4  -2   3 1604.20   50.90
  -4   2  -3 1652.12   56.34
  -4  -2   4  100.57   12.07
  -4  -2   4  124.07    9.26
  -4  -2   5 1154.72   48.92
  -4  -2   5 1076.64   39.80
  -4  -2   6  939.86   44.37
  -4  -2   6  923.03   36.60
   4  -2  -7  312.31   20.07
  -4  -2   7  288.48   22.97
  -4  -2   7  297.85   18.60
   4  -2  -8 1622.27   62.69
  -4  -2   8 1674.36   60.94
  -4  -2   8 1793.82   70.47
  -4  -2   9  764.05   42.93
  -4  -2  10  138.82   17.34
  -4  -2  11   19.63    7.05
  -4   2 -11   22.01    4.02
  -4  -2  11   29.73    4.35
  -4  -2  12   25.77    4.16
  -4  -2  12   18.74    6.82
  -4   2 -12   18.96    3.93
  -4   2 -12   21.87    2.53
  -4  -2  13   23.84    4.32
  -4  -2  13   36.94    9.80
  -4   2 -14   23.31    3.82
  -4   2 -14   17.68    3.48
  -4  -2  14   20.19    3.94
  -4  -2  14   20.04    7.64
  -4  -2  15  351.85   17.18
  -4   2 -15  320.43   15.98
  -4   2 -15  329.90   16.19
   4   2  15  301.40   14.32
  -4   2 -16  456.52   18.22
  -4   2 -16  451.67   19.23
   4   2  16  458.75   18.49
  -4  -2  16  466.92   20.62
   4   2  17  375.56   15.82
  -4   2 -17  395.59   17.45
  -4  -2  17  371.81   17.52
   4   2  18   39.88    4.05
  -4   2 -18   33.97    4.13
  -4  -2  18   37.24    4.61
   4   2  19  248.48   10.72
  -4  -2  19  251.57   12.04
  -4   2 -19  248.98   11.02
  -4   2 -20   40.07    3.15
  -4  -2  20   47.27    3.93
  -4  -2  20   42.87    3.93
   4  -2 -20   52.16    4.30
   4  -2 -21   40.08    3.10
  -4  -2  21   47.26    3.08
  -4  -3 -21  103.44    5.13
   4  -3  20  166.83    7.70
  -4   3  20  141.38    6.55
  -4   3  19  455.30   16.99
  -4   3  19  493.76   18.97
   4   3 -19  455.12   16.81
  -4  -3 -19  495.85   17.58
  -4   3  18   54.91    5.04
  -4   3  18   66.62    6.29
   4   3 -18   60.47    5.29
  -4  -3 -18   50.50    5.04
  -4   3  17   85.11    6.87
  -4   3  17   93.29    8.04
  -4  -3 -17   87.11    5.51
   4   3 -17   89.65    7.06
  -4  -3 -17   95.34    7.42
  -4   3  16  161.97   10.18
  -4   3  16  162.71   11.34
  -4  -3 -16  156.15   10.71
  -4  -3 -16  146.23   10.06
  -4   3  15  319.12   15.70
  -4  -3 -15  309.76   15.95
  -4   3  15  308.67   16.99
  -4  -3 -15  301.31   16.26
  -4  -3 -14   37.62    5.36
  -4   3  14   46.28    6.17
  -4   3  14   44.42    5.38
  -4  -3 -14   43.45    5.57
  -4   3  14   43.74    5.94
  -4   3  13  243.80   15.42
  -4   3  13  259.89   14.06
  -4  -3 -13  282.81   15.39
  -4   3  13  244.75   12.62
  -4  -3 -13  263.85   12.58
  -4  -3 -13  258.45   14.53
  -4   3  13  252.30   15.22
  -4   3  13  245.49   25.70
  -4   3  13  262.70   24.94
  -4   3  12  545.73   25.45
  -4   3  12  554.21   22.94
  -4  -3 -12  588.52   24.36
  -4   3  12  552.44   21.88
  -4  -3 -12  554.95   21.17
  -4  -3 -12  558.71   23.60
  -4   3  12  575.20   25.04
  -4   3  12  544.80   37.01
  -4   3  12  524.60   38.72
  -4  -3 -12  548.72   20.64
  -4   3  11  522.96   21.58
  -4  -3 -11  569.61   21.41
  -4  -3 -11  574.59   23.55
  -4  -3 -11  544.10   22.22
  -4  -3 -11  577.41   23.93
  -4  -3 -11  585.72   36.43
  -4  -3 -11  568.25   21.08
  -4   3  11  575.57   26.01
  -4   3  11  569.92   22.93
  -4   3  11  578.65   37.12
  -4   3  11  594.65   39.79
  -4   3  11  565.82   24.59
  -4  -3 -10  352.27   15.05
  -4   3  10  340.35   17.45
  -4  -3 -10  320.01   25.45
  -4   3  10  309.28   25.97
  -4   3  10  363.56   29.31
  -4  -3  -9  173.17   17.52
  -4   3   9  151.88   17.03
  -4   3   9  167.38   18.78
  -4  -3  -8  150.97   15.42
  -4   3   8  134.89   15.42
  -4   3   8  137.70   16.38
   4  -3   7   39.63    7.24
  -4  -3  -7   28.93    3.50
  -4   3   7   33.91    7.32
  -4   3   7   31.97    7.74
  -4  -3  -7   38.73    7.33
  -4  -3  -6  208.47   10.51
  -4   3   6  221.44   18.51
   4  -3   6  224.73   16.85
  -4   3   6  226.62   19.58
  -4  -3  -5  204.33   10.29
  -4   3   5  192.48   16.61
  -4   3   5  198.64   17.71
   4  -3   5  200.91   15.14
  -4  -3  -4  954.59   31.37
  -4   3   4  990.11   42.34
   4  -3   4  975.68   39.10
  -4  -3  -3   97.21    6.64
   4  -3   3  100.45    9.75
  -4   3   3  104.31   11.05
   4   3  -3   99.39    9.18
  -4  -3  -2  252.81   15.88
  -4  -3  -2  250.02   11.59
  -4   3   2  250.20   17.17
   4   3  -2  224.97   14.91
  -4  -3  -1  156.07   12.42
  -4  -3  -1  142.48    8.30
  -4   3   1  169.40   13.38
   4   3  -1  136.51   11.48
  -4  -3   0  179.56    9.51
  -4  -3   0  176.88   13.78
  -4   3   0  173.97   13.42
   4   3   0  185.61   13.67
  -4   3  -1  122.02   10.72
  -4  -3   1  131.89   10.56
  -4  -3   1  117.59   11.30
   4   3   1  121.90   11.16
  -4   3  -2  260.60   16.03
  -4  -3   2  261.68   12.21
  -4  -3   2  263.64   16.09
  -4  -3   2  278.10   18.56
   4   3   2  293.79   18.46
  -4  -3   3  127.60   12.63
  -4  -3   3  107.71    7.13
  -4  -3   3  110.85   10.14
  -4  -3   4 1025.08   43.66
  -4  -3   4  983.39   38.99
  -4  -3   4  975.96   32.02
  -4  -3   5  199.35   14.74
  -4  -3   5  186.37   16.68
  -4  -3   5  188.67    9.98
  -4  -3   6  209.10   18.29
  -4  -3   6  208.29   15.83
  -4  -3   6  188.92   10.02
  -4  -3   7   29.39    7.28
  -4  -3   7   34.13    6.48
  -4  -3   7   34.80    3.92
  -4  -3   8  124.92   15.10
  -4  -3   8  156.07   14.83
  -4  -3   9  164.82   17.82
  -4  -3   9  204.29   17.79
  -4  -3  10  318.24   16.19
  -4  -3  10  309.91   15.15
  -4  -3  10  324.60   26.31
  -4  -3  10  299.01   22.96
  -4  -3  10  290.38   14.13
  -4   3 -10  326.82   16.69
  -4  -3  11  596.15   24.72
  -4  -3  11  568.37   23.13
  -4   3 -11  613.69   19.35
  -4   3 -11  599.27   25.56
  -4  -3  11  553.37   23.05
  -4  -3  11  580.97   37.67
   4   3  12  550.30   32.58
  -4   3 -12  537.01   24.51
  -4  -3  12  552.28   22.70
  -4  -3  12  573.36   23.90
  -4  -3  12  560.98   37.47
   4   3  13  226.42   19.30
  -4  -3  13  226.80   12.83
  -4  -3  13  225.51   23.21
  -4  -3  14   42.74    5.14
  -4   3 -14   37.64    4.99
  -4  -3  15  285.45   14.43
  -4   3 -15  262.15   15.48
  -4  -3  16  153.62    9.84
  -4  -3  17  100.33    7.28
  -4   3 -17   96.87    6.91
  -4   3 -17   98.52    7.56
   4  -3 -18   67.40    5.58
  -4   3 -18   56.61    5.08
   4  -3 -19  498.43   17.75
  -4   3 -19  461.39   16.69
   4  -3 -20  147.68    6.68
  -4  -3  20  153.42    7.16
  -4  -3  21   99.36    4.58
  -4  -4 -20  136.66    6.47
   4  -4  20  136.71    6.10
  -4  -4 -19   20.11    2.81
   4   4 -19   22.38    2.48
   4   4 -18   25.15    3.15
  -4  -4 -18   25.18    2.33
  -4  -4 -17   40.21    4.49
  -4   4  17   45.45    4.21
  -4   4  17   42.36    3.93
   4   4 -17   43.71    4.70
  -4  -4 -17   39.64    3.48
  -4   4  16   85.77    6.31
  -4  -4 -16   89.43    5.82
  -4  -4 -16   96.85    7.38
  -4   4  15  108.76    7.51
  -4   4  15   98.18    8.17
  -4  -4 -15   99.21    7.97
  -4   4  14  120.36    9.53
  -4  -4 -14  120.05    9.07
  -4   4  13  321.95   16.18
  -4  -4 -13  361.29   17.35
  -4   4  13  352.99   18.09
  -4   4  12  709.22   45.98
  -4   4  12  605.38   24.99
  -4  -4 -12  622.12   25.19
  -4  -4 -12  648.58   25.95
  -4   4  12  670.94   27.52
  -4   4  11  174.71   21.68
  -4   4  11  181.06   11.52
  -4  -4 -11  201.75   12.05
  -4  -4 -11  191.82   12.01
  -4   4  11  208.24   13.42
  -4  -4 -11  208.11   10.17
  -4  -4 -10    9.20    2.16
  -4   4  10   14.10    3.51
  -4   4  10   13.04    5.94
  -4  -4 -10    9.04    2.59
  -4   4  10   13.95    3.17
  -4  -4  -9  237.32   11.48
  -4   4   9  255.46   14.79
  -4   4   9  239.47   24.17
  -4   4   8  278.23   25.70
  -4   4   7   10.99    5.01
  -4  -4  -7   14.23    2.77
  -4   4   6  152.80   17.70
  -4  -4  -6  148.90    9.22
  -4  -4  -5  204.49   11.15
  -4  -4  -4  439.65   18.52
   4  -4   4  483.52   27.27
  -4  -4  -3  255.89   13.00
   4  -4   3  288.60   20.00
   4   4  -2  379.57   21.55
  -4  -4  -2  351.39   16.00
   4  -4   2  358.59   22.62
   4   4  -1  366.49   21.24
   4  -4   1  320.63   21.44
  -4  -4  -1  345.59   15.75
   4   4   0 2183.20   71.75
  -4  -4   0 2073.62   67.69
  -4  -4   0 2062.73   62.50
   4   4   1  333.25   20.54
  -4  -4   1  327.59   18.74
  -4  -4   1  307.71   20.50
   4   4   2  353.52   21.57
  -4  -4   2  320.98   19.38
  -4  -4   2  325.78   21.06
  -4  -4   2  339.52   15.59
   4   4   3  266.29   19.12
  -4  -4   3  259.09   13.12
  -4  -4   3  242.88   18.04
  -4  -4   3  264.61   17.80
   4   4   4  401.09   24.34
  -4  -4   4  387.02   17.34
  -4  -4   4  439.05   25.17
  -4  -4   4  423.66   24.23
  -4  -4   5  175.27   10.35
  -4  -4   5  171.25   15.44
  -4  -4   5  180.62   15.54
   4   4   6  169.50   15.80
  -4  -4   6  172.57   10.22
  -4  -4   6  187.07   16.44
  -4  -4   6  145.16   14.98
   4   4   7   16.04    4.94
  -4  -4   7   16.80    5.18
  -4  -4   7    9.81    2.43
  -4  -4   7   15.64    5.04
   4   4   8  246.51   19.92
  -4  -4   8  246.73   12.50
  -4  -4   8  267.46   21.45
  -4  -4   8  260.65   21.06
  -4  -4   9  231.62   20.64
  -4  -4   9  214.77   19.83
  -4   4  -9  236.84   12.45
  -4  -4   9  249.32   13.41
  -4  -4   9  235.39   12.26
  -4  -4   9  236.30   14.08
   4   4   9  200.53   18.28
  -4   4  -9  221.69   13.90
  -4   4 -10    9.78    3.10
  -4   4 -10   10.91    2.61
  -4  -4  10   17.22    3.41
  -4  -4  10   16.01    2.95
  -4  -4  10   18.54    4.05
   4   4  10   18.60    5.50
  -4  -4  10   12.75    5.22
  -4  -4  11  200.53   12.86
  -4   4 -11  193.37    8.04
   4   4  11  181.43   17.12
  -4   4 -11  175.68   12.57
  -4  -4  11  186.82   11.36
  -4   4 -12  584.10   24.00
   4   4  12  637.62   34.00
  -4  -4  12  584.53   25.30
  -4   4 -12  598.56   26.56
  -4   4 -12  640.77   24.81
  -4   4 -13  330.19   16.21
  -4  -4  13  318.44   15.06
  -4  -4  13  356.82   17.41
  -4   4 -13  315.14   16.08
   4  -4 -13  347.65   16.09
   4  -4 -14  148.80    9.69
   4  -4 -15   89.92    7.35
  -4   4 -15  108.87    9.15
  -4  -4  15  105.33    7.80
   4  -4 -16   81.87    6.55
  -4   4 -17   40.63    4.26
   4  -4 -17   48.09    4.64
   4  -4 -18   27.18    3.25
  -4   4 -18   29.30    3.26
   4  -4 -19   22.95    2.51
  -4   4 -19   19.47    2.09
   4   4  20   99.23    4.65
  -4  -4  20  120.71    5.60
   4  -5  19   61.83    3.62
  -4  -5 -19   70.53    4.18
  -4  -5 -18  212.17    9.77
   4   5 -18  209.32    9.08
  -4  -5 -17  189.39    8.11
  -4  -5 -17  195.15   10.23
  -4  -5 -16   85.14    5.39
  -4  -5 -16   76.95    6.68
  -4  -5 -15  102.49    6.39
  -4  -5 -15   87.52    7.56
  -4  -5 -14   73.07    5.67
  -4  -5 -14   77.36    7.43
  -4   5  13  104.67    8.95
  -4  -5 -13  100.18    7.01
  -4   5  13   92.53    7.71
  -4  -5 -13  118.16    8.69
  -4   5  12   81.54    7.93
  -4  -5 -12   73.99    7.06
  -4   5  12   69.28    6.81
  -4  -5 -11   17.43    2.61
  -4   5  11   20.18    4.27
  -4  -5 -11   14.05    3.33
  -4   5  11   16.59    3.50
  -4   5  10   21.90    4.09
  -4   5  10   19.39    3.49
  -4   5  10   26.20    8.88
  -4  -5 -10   19.51    3.83
  -4  -5 -10   27.67    4.76
  -4   5  10   25.68    4.74
  -4  -5 -10   17.88    2.77
  -4   5   9  273.46   15.41
  -4   5   9  221.03   13.23
  -4  -5  -9  224.31   13.11
  -4   5   9  230.31   25.30
  -4  -5  -9  228.45   10.96
  -4   5   9  210.45   12.13
  -4   5   8   57.01    6.84
  -4  -5  -8   54.00    6.03
  -4   5   8   59.41    5.88
  -4  -5  -8   55.35    4.89
  -4   5   8   56.41   12.19
  -4   5   8   55.82    6.27
  -4   5   7 1511.48   71.16
  -4   5   7 1422.77   47.78
  -4   5   7 1431.42   46.41
  -4  -5  -7 1432.68   44.16
  -4   5   7 1522.83   49.88
  -4  -5  -7 1475.02   47.06
  -4   5   7 1475.31   47.17
  -4  -5  -6  519.94   21.87
  -4  -5  -6  506.97   19.20
  -4  -5  -5  294.54   15.51
  -4  -5  -4  507.90   22.33
  -4  -5  -3   16.01    3.62
  -4  -5  -2  526.64   24.09
  -4  -5  -1   -0.72    2.47
   4   5   0   62.91    8.95
  -4  -5   0   56.01    7.29
   4   5   1    5.69    3.32
  -4  -5   1    5.37    3.10
   4   5   2  521.01   29.01
  -4  -5   2  530.01   31.04
  -4  -5   2  507.95   24.10
   4   5   3   16.57    5.05
  -4  -5   3   14.72    5.18
  -4  -5   3   12.35    3.51
  -4  -5   4  483.95   21.68
  -4  -5   4  421.64   27.94
  -4  -5   5  298.24   15.94
  -4  -5   5  302.24   23.05
  -4  -5   6  561.52   24.18
  -4  -5   6  508.30   22.60
  -4  -5   6  567.93   23.36
  -4  -5   6  585.10   33.79
  -4   5  -6  522.55   21.77
   4   5   6  542.77   31.55
  -4   5  -6  562.26   22.86
  -4  -5   6  568.20   21.92
  -4   5  -6  521.49   23.80
  -4  -5   7 1414.96   48.70
  -4  -5   7 1449.89   47.15
  -4   5  -7 1492.98   46.36
   4   5   7 1450.01   59.18
  -4   5  -7 1401.56   46.99
  -4  -5   7 1450.03   45.83
  -4   5  -7 1454.17   49.63
  -4  -5   8   49.48    5.74
  -4  -5   8   43.87    5.91
  -4   5  -8   43.55    4.98
  -4  -5   8   43.64    5.19
   4   5   8   54.16    9.02
  -4  -5   8   44.42    4.96
  -4   5  -8   49.18    6.33
  -4   5  -9  207.99   11.54
  -4  -5   9  234.57   14.52
  -4   5  -9  215.16   14.16
   4   5   9  220.27   19.01
  -4  -5   9  215.97   11.72
  -4  -5   9  217.33   12.72
  -4   5 -10   21.72    3.44
  -4  -5  10   27.10    4.72
  -4   5 -10   19.68    4.33
  -4  -5  10   25.72    4.14
  -4  -5  10   21.25    3.41
  -4   5 -11   19.98    3.67
  -4  -5  11   24.56    3.84
  -4  -5  11    8.96    3.06
  -4   5 -11   18.70    3.65
  -4   5 -11   25.30    4.78
  -4   5 -12   75.83    7.01
  -4   5 -12   62.94    6.50
  -4  -5  12   68.86    7.19
  -4  -5  13  102.52    8.60
  -4   5 -14   62.21    6.99
   4  -5 -14   57.72    5.46
  -4  -5  15   86.83    6.99
  -4   5 -15   85.70    7.90
   4  -5 -15   88.00    6.48
  -4  -5  16   75.33    5.58
  -4  -5  16   74.44    5.66
  -4   5 -16   67.98    6.48
   4  -5 -16   71.63    5.41
   4  -5 -17  166.78    8.22
   4   5  17  190.48    8.88
  -4   5 -18  181.50    7.77
   4   5  18  188.97    7.96
   4   5  19   76.85    4.38
  -4  -6 -18  108.32    5.27
  -4  -6 -18  114.15    5.10
  -4  -6 -17  155.89    7.47
   4   6 -17  139.72    6.84
  -4  -6 -16   81.78    5.82
  -4  -6 -16   76.61    4.70
  -4  -6 -15   59.75    5.48
  -4  -6 -15   58.68    4.46
  -4  -6 -14  571.22   22.39
  -4  -6 -14  567.01   20.03
  -4  -6 -13   46.02    5.41
  -4   6  13   45.46    5.07
  -4  -6 -13   42.77    4.23
  -4  -6 -12   72.75    7.11
  -4   6  12   59.64    6.13
  -4  -6 -12   64.31    5.46
  -4  -6 -11   46.50    5.82
  -4   6  11   41.65    5.38
  -4  -6 -11   40.24    4.42
  -4  -6 -10  143.75   10.61
  -4   6  10  134.22   10.04
  -4  -6 -10  149.79    8.89
  -4  -6  -9  363.87   18.39
  -4   6   9  356.13   17.91
  -4   6   8  396.66   18.14
  -4  -6  -8  397.27   19.58
  -4  -6  -8  416.66   18.39
  -4  -6  -8  405.93   16.84
  -4   6   8  415.07   18.68
  -4   6   8  382.98   18.19
  -4  -6  -7   46.98    5.98
  -4   6   7   38.00    5.19
  -4  -6  -7   35.28    4.97
  -4   6   7   45.85   11.19
  -4  -6  -7   38.45    4.40
  -4  -6  -6  535.76   23.54
  -4  -6  -6  577.77   23.99
  -4   6   6  512.79   23.28
  -4   6   6  514.39   22.92
  -4  -6  -6  549.26   20.51
  -4  -6  -5  515.14   22.92
  -4   6   5  522.08   23.84
  -4   6   5  512.70   22.74
  -4  -6  -5  532.40   20.01
  -4  -6  -5  573.89   24.51
  -4  -6  -4   61.66    7.26
  -4   6   4   44.36    5.65
  -4   6   4   50.96    6.60
  -4  -6  -4   45.30    4.46
  -4  -6  -4   48.31    5.85
  -4   6   3  141.85   10.24
  -4   6   3  140.59   11.62
  -4  -6  -3  138.06    8.04
  -4  -6  -3  117.56    9.40
  -4  -6  -2   98.64    6.53
  -4  -6  -2  112.49   10.64
  -4   6   2   87.95    7.66
  -4   6   2   93.18    9.69
  -4   6   2   99.60    8.52
  -4  -6  -2  105.91    8.58
  -4   6   1   69.62    6.40
  -4  -6  -1   79.91    7.26
  -4  -6  -1   70.50    5.33
  -4   6   1   76.61    7.09
  -4   6   1   67.32    8.52
  -4   6   1   72.43    6.98
  -4  -6  -1   69.92    6.45
  -4   6   1   72.99    7.25
  -4  -6  -1   87.43    9.48
  -4  -6   0  825.12   30.27
  -4  -6   0  827.82   31.71
  -4   6   0  780.73   30.47
  -4   6   0  814.89   31.43
  -4  -6   0  769.19   29.56
  -4   6   0  843.69   31.28
  -4   6   0  805.37   29.13
  -4   6  -1   63.52    6.80
  -4  -6   1   67.30    6.51
  -4   6  -1   57.53    5.53
  -4  -6   1   74.32    7.26
  -4   6  -1   62.86    6.61
  -4  -6   1   66.41    7.02
  -4   6  -1   65.59    8.61
  -4   6  -1   59.08    6.61
  -4   6  -2   82.83    7.90
  -4  -6   2   79.79    7.04
  -4  -6   2   81.49    7.65
  -4  -6   2   92.92    9.63
  -4   6  -2   74.32    6.28
  -4   6  -2   78.18    7.57
  -4  -6   2   88.95    8.16
  -4   6  -2   94.54    9.67
  -4   6  -2   67.38    7.04
  -4   6  -2   87.91    8.19
  -4  -6   3  160.47   10.16
  -4  -6   3  187.69   13.24
  -4  -6   3  161.85   11.14
  -4  -6   3  143.36   11.13
  -4   6  -3  150.29   10.92
  -4   6  -3  150.10   10.61
  -4   6  -3  161.25   12.48
  -4   6  -3  147.10    9.11
  -4   6  -3  166.43   11.72
  -4  -6   3  158.59   11.12
  -4  -6   4   54.18    6.88
  -4  -6   4   63.89    6.07
  -4   6  -4   56.21    6.17
  -4   6  -4   64.47    7.49
  -4   6  -4   54.47    6.49
  -4  -6   4   58.51    6.44
  -4  -6   4   47.52    6.26
  -4   6  -4   57.29    6.85
  -4  -6   5  514.52   23.47
  -4  -6   5  502.70   20.75
  -4   6  -5  514.27   21.98
  -4   6  -5  515.55   23.57
   4   6   5  541.53   31.57
  -4  -6   5  502.27   23.38
  -4   6  -5  514.32   23.32
  -4  -6   5  505.66   22.28
  -4   6  -5  524.98   23.94
  -4   6  -6  513.59   21.33
  -4  -6   6  528.36   23.44
  -4   6  -6  534.37   24.59
  -4   6  -6  516.61   23.43
   4   6   6  518.31   31.36
  -4   6  -6  553.84   22.59
  -4  -6   6  542.39   24.25
  -4  -6   6  544.05   21.31
  -4   6  -7   35.85    4.38
  -4  -6   7   29.42    4.63
  -4   6  -7   26.57    5.01
  -4  -6   7   28.44    4.88
  -4  -6   7   36.26    5.04
  -4  -6   7   26.21    3.81
  -4   6  -7   32.21    4.93
  -4  -6   8  452.07   17.82
  -4  -6   8  404.13   18.56
  -4   6  -8  403.52   18.66
  -4  -6   8  412.86   20.26
  -4  -6   8  414.18   18.87
  -4   6  -8  406.88   20.94
  -4   6  -8  409.11   17.35
  -4   6  -8  402.03   18.70
  -4   6  -9  354.10   17.15
  -4   6  -9  363.71   15.54
  -4   6  -9  368.02   19.42
  -4  -6   9  372.78   16.51
  -4  -6   9  320.47   15.04
  -4  -6   9  391.44   17.32
  -4  -6   9  384.46   19.52
  -4  -6  10  131.24   10.47
  -4   6 -10  119.28    9.05
  -4  -6  10  142.02    9.08
  -4   6 -10  130.26   10.92
  -4   6 -10  129.41    9.33
  -4  -6  11   49.91    6.10
  -4  -6  11   42.42    4.63
  -4   6 -11   46.03    6.19
  -4  -6  12   86.70    7.71
  -4  -6  13   47.76    5.23
   4   6  13   37.60    4.15
   4   6  14  543.39   20.00
  -4   6 -14  601.53   23.61
  -4  -6  15   58.45    5.14
  -4  -6  15   67.09    5.43
   4   6  15   56.04    4.37
  -4   6 -15   56.88    5.70
   4   6  16   50.52    3.72
  -4  -6  16   62.50    4.54
  -4  -6  16   60.26    4.20
  -4   6 -17  137.33    6.13
  -4  -6  17  114.39    5.18
  -4   6 -17  128.02    5.86
   4   6  17  151.29    6.65
   4   6  18   95.53    4.26
  -4  -7 -16    4.25    1.13
  -4  -7 -16    4.53    1.15
   4   7 -16    3.03    0.98
  -4  -7 -15  344.24   13.19
  -4  -7 -15  354.77   13.32
  -4  -7 -15  349.38   13.51
  -4  -7 -14  109.92    6.71
  -4  -7 -14   96.11    5.74
  -4  -7 -14   95.66    6.48
  -4  -7 -13  105.54    7.13
  -4  -7 -13   96.82    6.12
  -4  -7 -13   98.16    6.94
  -4  -7 -12  106.80    7.78
  -4   7  12  110.95    7.67
  -4  -7 -12  119.74    7.16
  -4  -7 -12  111.29    7.96
  -4  -7 -11  156.55   10.04
  -4   7  11  168.21   10.13
  -4  -7 -11  171.23    9.17
  -4  -7 -11  172.26   10.53
  -4  -7 -10  394.95   18.11
  -4  -7 -10  421.06   18.47
  -4   7  10  385.50   17.80
  -4  -7  -9   33.15    4.68
  -4   7   9   35.54    4.84
  -4  -7  -9   32.06    4.68
  -4  -7  -8   81.84    6.46
  -4  -7  -8   91.17    7.98
  -4   7   8   93.04    7.40
  -4   7   8   84.66    7.15
  -4  -7  -8  103.69    8.37
  -4   7   8  100.53    8.32
  -4  -7  -8   95.30    7.30
  -4   7   7  183.58   11.91
  -4  -7  -7  193.27   12.12
  -4   7   7  188.40   11.55
  -4   7   7  169.05   11.03
  -4  -7  -7  200.17   11.67
  -4   7   7  192.34   11.53
  -4  -7  -7  181.16   11.60
  -4  -7  -7  183.32   10.07
  -4  -7  -6   28.05    3.76
  -4  -7  -6   23.31    4.20
  -4  -7  -6   29.68    4.44
  -4  -7  -6   21.34    4.04
  -4   7   6   22.22    4.19
  -4   7   6   22.36    4.17
  -4  -7  -6   24.63    4.47
  -4  -7  -5  153.69    9.15
  -4  -7  -5  171.90   11.43
  -4  -7  -5  155.43   11.05
  -4  -7  -5  178.34   11.32
  -4   7   5  172.81   11.68
  -4   7   5  151.88   11.00
  -4  -7  -5  184.39   12.11
  -4   7   4  185.67   12.46
  -4  -7  -4  188.12   10.14
  -4  -7  -4  205.66   12.23
  -4  -7  -4  193.22   12.56
  -4   7   4  187.76   11.25
  -4   7   4  186.75   12.35
  -4  -7  -4  175.96   12.02
  -4   7   3  278.16   15.84
  -4  -7  -3  268.43   12.58
  -4  -7  -3  273.02   14.57
  -4   7   3  271.28   14.77
  -4  -7  -3  271.19   15.51
  -4   7   3  269.25   14.29
  -4   7   3  274.57   15.47
  -4  -7  -3  260.81   15.16
  -4   7   2   64.41    7.33
  -4  -7  -2   69.87    5.66
  -4  -7  -2   87.85    7.47
  -4   7   2   61.96    6.61
  -4  -7  -2   72.30    7.68
  -4   7   2   65.85    6.69
  -4   7   2   64.82    7.15
  -4  -7  -2   69.35    7.30
  -4  -7  -1  442.80   17.75
  -4  -7  -1  491.26   21.86
  -4  -7  -1  445.95   21.59
  -4  -7  -1  476.57   20.22
  -4   7   1  436.44   20.50
  -4  -7  -1  454.38   21.40
  -4   7   1  469.48   20.80
  -4   7   1  475.68   21.80
  -4   7   0  109.79    9.07
  -4   7   0  109.75    9.07
  -4  -7   0  127.47    9.95
  -4  -7   0  124.58   10.17
  -4  -7   0  112.50    9.38
  -4  -7   0  116.83    8.64
  -4   7   0  121.84    9.61
  -4  -7   0  117.62    8.50
  -4   7   0  128.92   10.12
  -4  -7   1  485.39   21.99
  -4   7  -1  496.82   22.07
  -4   7  -1  464.03   22.43
  -4   7  -1  474.40   21.63
  -4  -7   1  475.12   20.21
  -4  -7   1  533.15   22.72
  -4  -7   1  450.78   20.09
  -4   7  -1  492.89   22.61
  -4   7  -1  502.76   22.16
  -4   7  -2   62.06    6.96
  -4  -7   2   87.55    8.09
  -4  -7   2   76.36    7.74
  -4  -7   2   81.07    7.80
  -4  -7   2   68.68    7.53
  -4   7  -2   80.27    7.78
  -4  -7   2   81.24    6.78
  -4   7  -2   71.73    7.12
  -4   7  -2   72.32    7.79
  -4  -7   3  282.48   13.68
  -4   7  -3  259.10   15.24
  -4  -7   3  260.34   15.22
  -4  -7   3  283.49   15.27
  -4  -7   3  287.41   16.19
  -4   7  -3  249.77   15.08
  -4   7  -3  275.75   14.79
  -4   7  -3  271.14   15.67
  -4  -7   4  185.50   10.54
  -4   7  -4  197.70   12.99
  -4  -7   4  189.73   12.45
  -4  -7   4  188.03   12.04
  -4  -7   4  205.62   13.38
  -4   7  -4  191.72   12.69
  -4   7  -4  190.16   11.72
  -4   7  -4  187.00   12.46
  -4   7  -5  168.03   10.00
  -4  -7   5  169.68    9.75
  -4   7  -5  185.66   12.55
  -4  -7   5  156.76   11.17
  -4  -7   5  175.53   12.09
  -4  -7   5  158.17   10.79
  -4   7  -5  176.80   10.90
  -4   7  -5  169.17   11.56
  -4   7  -6   24.18    3.44
  -4   7  -6   24.61    3.95
  -4  -7   6   20.66    3.23
  -4  -7   6   22.41    4.25
  -4  -7   6   19.97    3.84
  -4   7  -6   19.65    3.84
  -4   7  -6   28.86    4.92
  -4   7  -7  190.12   12.93
  -4   7  -7  197.30   11.67
  -4   7  -7  202.47   11.78
  -4   7  -7  202.39   11.59
  -4  -7   7  188.76   11.55
  -4  -7   7  202.68   12.78
  -4  -7   7  188.24   11.27
  -4   7  -7  195.02   11.82
  -4  -7   7  179.01    9.75
  -4  -7   8  112.98    6.94
  -4   7  -8  109.41    8.04
  -4  -7   8  109.26    7.91
  -4  -7   8   92.19    7.50
  -4   7  -8  113.79    9.62
  -4  -7   8  104.64    9.18
  -4   7  -8  104.77    7.71
  -4   7  -8  109.05    7.83
  -4  -7   9   43.96    5.71
  -4   7  -9   46.66    6.08
  -4  -7   9   33.78    4.09
  -4  -7  10  414.56   19.20
  -4   7 -10  409.66   19.71
  -4  -7  10  420.98   16.41
  -4  -7  11  168.27   10.62
  -4  -7  12  115.68    8.04
   4   7  13   75.97    5.10
  -4  -7  13   93.90    6.34
  -4   7 -14   86.79    6.45
   4   7  14   72.85    4.71
  -4  -7  14   89.63    6.03
  -4  -7  15  381.09   12.88
  -4  -7  15  369.95   12.61
  -4   7 -15  371.83   13.73
  -4   7 -16    1.50    0.71
  -4   7 -16    2.65    0.82
  -4  -7  16    2.51    0.80
  -4  -8 -14   10.11    1.19
  -4  -8 -14    8.71    1.40
  -4  -8 -13  276.15   10.24
  -4  -8 -12  121.42    7.12
  -4  -8 -12  116.06    6.33
  -4  -8 -11   28.69    3.66
  -4   8  11   26.39    3.35
  -4  -8 -11   28.39    3.22
  -4  -8 -10    3.13    1.72
  -4  -8 -10    5.46    1.85
  -4   8  10    5.99    2.12
  -4  -8  -9   74.38    6.56
  -4  -8  -9   80.70    6.10
  -4  -8  -9   79.75    5.78
  -4   8   9   69.59    6.19
  -4  -8  -8  501.25   20.77
  -4  -8  -8  509.03   19.60
  -4  -8  -8  510.83   19.01
  -4   8   8  497.44   20.65
  -4  -8  -7   91.39    6.70
  -4  -8  -7   75.06    6.27
  -4  -8  -7   91.31    7.58
  -4   8   7   71.09    6.73
  -4  -8  -7   79.07    6.07
  -4   8   6   23.27    4.04
  -4  -8  -6   20.18    3.37
  -4  -8  -6   26.16    3.43
  -4  -8  -6   24.09    4.07
  -4   8   6   20.86    3.69
  -4   8   6   23.96    3.82
  -4  -8  -6   23.64    3.67
  -4   8   6   19.01    3.48
  -4   8   6   24.41    3.78
  -4   8   5   68.18    6.38
  -4  -8  -5   82.04    6.59
  -4   8   5   80.29    7.53
  -4  -8  -5   81.26    7.04
  -4  -8  -5   82.51    7.42
  -4   8   5   65.89    6.48
  -4   8   4  329.91   16.00
  -4  -8  -4  327.14   16.78
  -4  -8  -4  320.24   14.97
  -4   8   4  356.48   17.27
  -4  -8  -4  351.26   16.69
  -4   8   4  323.14   16.28
  -4  -8  -4  340.28   16.82
  -4  -8  -3  239.89   13.47
  -4  -8  -3  224.32   11.74
  -4   8   3  227.45   12.77
  -4  -8  -3  228.27   13.48
  -4   8   3  228.99   13.47
  -4   8   3  207.37   11.92
  -4   8   3  215.62   12.90
  -4  -8  -3  236.08   13.36
  -4  -8  -2   25.95    4.30
  -4   8   2   17.91    3.85
  -4   8   2   18.13    3.47
  -4   8   2   22.01    3.90
  -4  -8  -2   17.89    3.77
  -4  -8  -2   18.44    3.12
  -4   8   2   15.11    3.47
  -4   8   2   20.89    3.99
  -4  -8  -2   24.34    4.11
  -4   8   1  108.45    8.63
  -4  -8  -1  109.85    8.86
  -4   8   1  101.16    8.44
  -4   8   1  102.82    8.86
  -4  -8  -1  109.78    7.60
  -4  -8  -1  126.34    9.42
  -4  -8  -1  110.43    8.88
  -4   8   1  126.87    9.02
  -4  -8   0  164.53   11.67
  -4   8   0  185.05   11.61
  -4  -8   0  171.81   11.31
  -4  -8   0  180.70   11.70
  -4  -8   0  175.42    9.80
  -4   8   0  184.69   11.39
  -4  -8   0  176.82   11.51
  -4   8   0  184.04   11.43
  -4  -8   1  105.40    7.13
  -4   8  -1  101.85    8.49
  -4  -8   1  105.12    8.48
  -4  -8   1   95.27    8.58
  -4   8  -1  118.20    8.69
  -4   8  -1  112.52    9.10
  -4   8  -1  112.29    8.78
   4   8   1   98.24    7.37
  -4  -8   2   17.03    2.80
  -4   8  -2   19.09    3.83
  -4  -8   2   18.97    3.74
  -4  -8   2   29.68    4.81
  -4  -8   2   19.81    3.30
  -4   8  -2   13.37    3.04
  -4   8  -2   16.86    3.56
  -4  -8   2   18.77    3.89
  -4   8  -2   20.03    3.75
  -4  -8   3  192.50    9.94
  -4  -8   3  225.12   12.99
  -4  -8   3  203.82   11.48
  -4   8  -3  209.16   12.73
  -4   8  -3  215.90   10.85
  -4   8  -3  221.74   11.87
  -4   8  -3  192.77   12.27
  -4  -8   3  221.77   13.42
  -4  -8   3  225.15   12.40
  -4   8  -3  206.48   12.69
  -4   8  -4  331.74   16.83
  -4   8  -4  320.56   14.93
  -4   8  -4  366.18   17.04
  -4  -8   4  355.29   16.00
  -4  -8   4  349.89   17.30
  -4   8  -5   91.83    7.64
  -4   8  -5   95.40    8.24
  -4  -8   5   93.19    7.61
  -4  -8   5   81.64    7.54
  -4  -8   6   16.78    3.21
  -4   8  -6   22.52    3.62
  -4   8  -6   16.44    3.18
  -4   8  -6   19.69    3.41
  -4   8  -6   17.64    3.76
  -4  -8   6   15.97    3.40
  -4  -8   6   29.36    3.82
  -4   8  -7   68.32    5.86
  -4   8  -7   69.07    5.94
  -4   8  -7   71.96    6.12
  -4   8  -7   77.35    7.25
   4  -8  -7   77.37    4.89
  -4  -8   7   81.38    6.48
  -4  -8   7   77.58    5.87
  -4   8  -8  468.69   18.01
  -4   8  -8  460.41   17.84
  -4  -8   8  522.90   21.17
  -4  -8   8  471.67   17.48
  -4   8  -8  503.93   18.58
  -4   8  -8  507.98   21.16
  -4   8  -9   85.79    7.29
  -4  -8   9   81.00    6.86
  -4   8 -10    3.45    2.04
  -4  -8  10    2.35    1.46
  -4   8 -11   30.48    3.10
  -4  -8  11   34.14    3.78
  -4  -8  12  117.25    6.91
  -4  -8  12  109.66    6.30
  -4  -8  13  308.32   12.11
  -4  -8  13  324.77   12.36
  -4   8 -14   10.69    1.67
  -4  -8  14   13.07    1.69
  -4  -8  14   15.02    1.71
  -4  -9 -12    3.36    0.74
  -4   9  12    4.69    0.86
  -4  -9 -11   98.09    4.95
  -4   9  11   87.95    4.89
  -4   9  10   87.92    5.45
  -4  -9 -10  108.53    5.76
  -4   9  10   94.49    5.35
  -4  -9 -10   89.72    5.47
  -4   9   9   68.95    5.00
  -4   9   9   68.44    4.86
  -4  -9  -9   68.76    4.88
  -4  -9  -9   60.26    4.74
  -4   9   8  128.86    7.42
  -4   9   8  149.97    7.86
  -4  -9  -8  126.88    7.30
  -4  -9  -8  139.31    7.76
  -4  -9  -7  127.09    6.08
  -4   9   7  125.80    7.68
  -4   9   7  139.27    8.14
  -4  -9  -7  133.57    7.85
  -4  -9  -7  133.58    7.99
  -4  -9  -6  508.03   18.69
  -4   9   6  548.55   20.09
  -4  -9  -6  503.52   17.19
  -4   9   6  557.03   20.48
  -4  -9  -6  544.99   20.29
  -4  -9  -6  549.80   20.10
  -4  -9  -5   48.20    4.84
  -4   9   5   45.07    4.53
  -4   9   5   45.87    4.58
  -4   9   5   44.43    4.83
  -4  -9  -5   50.09    4.97
  -4   9   5   37.05    4.14
  -4   9   5   45.42    4.67
   4  -9   5   43.47    3.62
  -4  -9  -5   47.60    4.55
  -4  -9  -4  106.57    7.52
   4  -9   4  107.30    6.11
  -4  -9  -4  113.06    7.54
  -4   9   4  124.94    8.34
  -4  -9  -4  106.57    7.54
  -4   9   4  108.30    7.42
  -4   9   4  104.75    7.37
  -4   9   4  118.95    7.83
  -4   9   4  103.70    7.41
  -4  -9  -3    5.67    2.18
  -4   9   3    2.31    1.65
  -4  -9  -3    3.23    1.78
   4  -9   3    7.57    1.66
  -4  -9  -3    5.65    2.00
  -4   9   3    7.63    2.23
  -4   9   3    4.93    2.04
  -4   9   3    5.35    2.21
  -4   9   3    2.48    1.96
  -4  -9  -2  108.37    7.83
  -4   9   2  106.68    7.53
  -4  -9  -2  117.72    7.90
  -4  -9  -2  111.17    8.25
  -4   9   2  107.40    7.35
  -4   9   2  101.91    7.65
  -4  -9  -1  176.06   10.32
  -4  -9  -1  177.73   10.05
  -4  -9  -1  193.65   11.07
  -4   9   1  165.09    9.90
  -4   9   1  173.58    9.65
  -4   9   0    2.02    1.61
  -4   9   0   -0.35    1.31
  -4   9   0    0.43    1.46
  -4  -9   0   -0.93    1.51
  -4  -9   0   -0.39    1.39
  -4  -9   0    0.44    1.35
  -4   9  -1  178.88   10.13
   4   9   1  169.47    8.70
  -4   9  -1  164.58    8.97
  -4   9  -1  174.23   10.35
  -4   9  -1  180.04   10.33
  -4  -9   1  160.49   10.29
  -4  -9   1  159.23    9.31
  -4   9  -2  110.28    7.83
   4   9   2  105.64    6.73
  -4  -9   2  114.10    8.28
  -4   9  -2  119.12    8.23
  -4   9  -2  110.94    6.88
  -4  -9   2  124.84    8.32
  -4   9  -3    2.02    1.67
  -4   9  -3    2.82    1.76
  -4   9  -3    1.26    1.63
   4   9   3    2.82    1.37
  -4   9  -3    3.71    1.95
  -4  -9   3    5.60    2.04
   4  -9  -3    3.64    1.20
  -4  -9   3    4.06    2.06
  -4   9  -4  102.91    7.48
  -4   9  -4   98.50    7.04
  -4   9  -4  106.57    7.38
   4   9   4   99.49    6.47
  -4   9  -4  105.27    7.28
  -4  -9   4  110.02    7.59
  -4  -9   4   92.30    6.07
   4  -9  -4  100.43    5.82
  -4  -9   4  105.76    7.33
  -4   9  -5   56.82    5.38
   4  -9  -5   47.24    3.72
  -4  -9   5   55.69    4.97
  -4   9  -5   55.93    4.94
  -4   9  -5   53.18    4.83
   4   9   5   51.51    4.49
  -4  -9   5   49.23    3.93
  -4  -9   5   47.20    4.81
  -4   9  -5   49.37    4.80
   4  -9  -6  529.19   18.06
  -4  -9   6  573.11   21.52
  -4   9  -6  586.75   20.17
  -4   9  -6  558.39   19.66
  -4   9  -6  573.39   19.84
  -4   9  -6  569.02   21.30
  -4  -9   7  151.20    7.84
  -4  -9   7  149.36    8.62
  -4   9  -7  138.15    7.11
  -4   9  -7  124.97    6.73
  -4   9  -7  135.65    6.91
  -4   9  -7  150.20    8.66
  -4  -9   8  130.59    7.14
  -4   9  -8  136.95    7.95
  -4  -9   8  125.72    7.52
  -4  -9   9   66.73    4.62
  -4  -9   9   67.32    4.83
  -4   9  -9   63.62    4.97
  -4  -9  10   93.80    5.20
  -4  -9  10   95.98    5.15
  -4   9 -10   98.59    5.59
  -4  -9  11   89.41    4.65
  -4  -9  12    4.81    0.88
  -4 -10  -7   54.32    3.11
  -4 -10  -7   52.66    3.27
  -4  10   6   33.03    2.36
  -4 -10  -6   32.09    2.57
  -4  10   5  116.07    5.48
  -4 -10  -5  156.28    6.43
  -4  10   4   65.17    3.82
  -4 -10  -4   77.51    4.42
  -4  10   3   22.01    2.53
  -4  10   3   13.34    2.11
  -4  10   3   18.86    2.39
  -4  10   3   17.68    1.89
  -4 -10  -3   16.62    2.06
  -4 -10  -3   16.16    2.44
   4 -10   2   97.72    5.23
  -4 -10  -2   95.99    5.83
  -4  10   2  108.59    6.16
  -4  10   2  101.38    6.00
  -4  10   2  110.91    6.21
  -4 -10  -2  111.30    6.39
  -4 -10  -1  257.33   10.72
  -4 -10  -1  265.38   10.96
  -4  10   0   11.77    2.17
  -4  10   0   12.34    2.15
   4 -10   0    9.72    1.56
  -4 -10   0   10.77    1.95
  -4 -10   0    9.06    1.94
  -4 -10   0    8.40    1.43
   4 -10  -1  228.78    9.15
  -4 -10   1  249.79   10.41
  -4  10  -1  253.12   10.47
  -4  10  -1  263.18   10.61
  -4  10  -1  274.11   10.77
   4 -10  -2   96.14    5.20
  -4 -10   2  109.28    6.19
  -4  10  -2  109.97    6.22
  -4  10  -2  103.03    6.05
  -4  10  -2  107.11    6.13
  -4 -10   2  109.56    6.18
  -4 -10   2  105.00    6.21
  -4 -10   3   18.41    2.54
  -4  10  -3   20.29    2.44
  -4  10  -3   16.26    2.23
  -4  10  -3   14.43    2.20
  -4  10  -4   88.03    5.02
  -4  10  -4   94.53    5.11
  -4  10  -4   92.28    5.18
  -4  10  -5  115.14    5.27
  -4  10  -5  108.72    5.17
  -4 -10   6   53.00    3.60
  -4  10  -6   43.60    3.24
  -4 -10   7   57.54    3.37
  -4  10  -7   57.08    3.32
  -5   0   0    1.24    2.87
  -5   0  -1 2391.09   83.43
  -5   0   1 2382.05   85.23
  -5   0  -2  195.94   16.72
  -5   0   2  204.07   18.51
  -5   0  -3  146.06   14.00
  -5   0   3  122.03   14.74
  -5   0   4    1.61    3.33
  -5   0   4    9.10    2.90
  -5   0   5   51.10    7.16
  -5   0   5   51.21   10.40
  -5   0   6  288.27   25.98
  -5   0   6  227.79   17.18
  -5   0   7   61.30    9.17
  -5   0   7   73.52   13.71
  -5   0   8   73.45   10.83
  -5   0   8   75.30   15.05
  -5   0   9  445.39   41.32
  -5   0   9  428.40   28.79
  -5   0 -10  248.50   10.32
  -5   0 -10  243.46   13.57
  -5   0  10  292.39   19.48
  -5   0  10  267.04   35.42
  -5   0  10  226.46   21.32
  -5   0 -11  442.10   15.33
  -5   0  11  422.53   48.80
  -5   0  11  402.00   30.38
  -5   0  11  450.30   27.65
  -5   0 -11  395.30   18.94
  -5   0  12   90.72   13.08
  -5   0 -12   96.29    7.99
  -5   0  12   89.17   13.90
  -5   0  12   81.94   23.51
  -5   0 -12   84.90    7.81
  -5   0  13  414.18   24.21
  -5   0 -13  436.10   20.09
  -5   0  13  478.89   28.31
  -5   0 -13  421.53   19.33
  -5   0  13  451.55   50.60
  -5   0  13  394.40   31.57
  -5   0 -13  454.40   19.37
  -5   0 -14  506.73   22.38
  -5   0  14  562.32   29.16
  -5   0 -14  526.42   21.63
  -5   0 -14  527.42   21.37
  -5   0  14  521.87   26.25
  -5   0 -15   97.34    8.14
  -5   0  15  111.48   10.09
  -5   0  15  106.76   10.82
  -5   0 -15  101.95    7.58
  -5   0 -15   92.65    7.18
  -5   0 -16   52.53    4.94
  -5   0  16   51.29    7.02
  -5   0  16   52.77    5.82
  -5   0 -16   54.74    5.73
  -5   0 -16   56.96    5.09
  -5   0 -17    5.44    2.08
  -5   0  17    6.22    2.15
  -5   0 -17    3.45    1.46
  -5   0  17    6.32    2.92
  -5   0 -18  212.35   10.54
   5   0  18  191.78    9.78
  -5   0  18  222.01   10.74
  -5   0  18  215.18   12.39
  -5   0 -18  196.57    8.53
   5   0  19   29.21    3.11
  -5   0  19   31.96    3.23
  -5   0 -19   36.39    4.06
  -5   0  19   36.69    4.43
  -5   0  20    5.20    1.69
   5   0  20    3.50    1.22
  -5   0 -20    2.28    1.36
  -5   0  21   -0.17    0.76
  -5   0 -21    2.62    0.86
  -5   1  21   15.83    1.69
  -5   1  21   17.04    1.66
  -5   1  21   16.98    1.76
  -5  -1 -21   17.25    1.68
  -5   1  20  401.33   14.95
   5  -1  20  385.07   13.79
  -5  -1 -20  411.73   14.56
  -5   1  19   88.50    6.61
  -5  -1 -19   90.29    6.28
   5  -1  19   84.20    5.62
  -5   1  18  163.50   10.24
  -5   1  18  151.49    8.11
  -5  -1 -18  165.47    9.72
  -5  -1 -17  146.63    7.81
  -5  -1 -17  164.00    9.49
  -5  -1 -17  150.73    9.91
  -5   1  17  149.74   10.56
  -5   1  17  153.10    9.02
  -5   1  16    2.40    2.06
  -5  -1 -16    2.28    1.56
  -5  -1 -16    4.04    1.70
  -5   1  16    1.28    2.29
  -5  -1 -16    2.18    1.40
  -5   1  16    3.66    2.17
  -5   1  15  253.28   15.73
  -5  -1 -15  235.03   12.12
  -5  -1 -15  262.63   13.84
  -5  -1 -15  233.95   13.19
  -5  -1 -15  264.00   12.44
  -5   1  15  254.64   13.82
  -5   1  15  278.14   15.67
  -5   1  14  250.47   16.22
  -5  -1 -14  270.92   14.26
  -5  -1 -14  304.13   13.94
  -5  -1 -14  268.61   14.46
  -5  -1 -14  262.76   13.22
  -5   1  14  252.30   15.69
  -5   1  14  253.26   14.45
  -5   1  13  267.53   16.62
  -5  -1 -13  247.58   13.56
  -5   1  13  272.70   16.10
  -5  -1 -13  252.13   14.04
  -5   1  13  284.52   31.20
  -5   1  13  209.69   23.08
  -5  -1 -13  255.02   13.29
  -5  -1 -13  247.33   13.08
  -5   1  13  236.78   13.99
  -5   1  12  768.76   31.77
  -5   1  12  710.40   51.58
  -5   1  12  703.05   44.16
  -5  -1 -12  792.52   28.99
  -5  -1 -12  811.57   28.89
  -5   1  12  783.08   30.22
  -5   1  12  815.72   33.52
  -5   1  11  326.47   18.15
  -5  -1 -11  286.11   14.65
  -5  -1 -11  325.15   11.97
  -5   1  11  270.07   15.33
  -5  -1 -11  315.68   15.42
  -5   1  11  344.48   33.10
  -5   1  11  278.50   25.28
  -5   1  11  319.32   17.34
  -5   1  10   61.63   13.29
  -5   1  10   40.83    9.22
  -5  -1 -10   54.14    3.87
  -5  -1 -10   50.78    5.67
  -5   1  10   59.66    7.02
  -5   1  10   52.09    5.89
  -5  -1 -10   44.85    5.34
  -5   1   9   94.43   13.02
  -5   1   9   95.55   15.77
  -5   1   8  570.81   33.10
  -5   1   8  583.26   39.63
  -5   1   7   19.21    6.90
  -5   1   7   32.20    6.92
  -5   1   6 1933.36   69.02
  -5   1   6 1907.36   78.77
  -5   1   5    9.78    5.05
  -5   1   5    8.48    3.24
  -5  -1  -5    8.58    1.98
  -5   1   4  698.90   39.21
  -5   1   4  746.24   31.52
  -5  -1  -4  707.15   24.41
  -5  -1  -3  602.14   31.46
   5   1  -3  641.15   25.71
  -5   1   3  648.81   35.81
  -5   1   3  596.51   26.31
  -5  -1  -3  597.68   21.53
  -5  -1  -2  357.36   23.13
  -5   1   2  339.88   24.10
  -5  -1  -2  337.32   14.14
  -5  -1  -1  275.04   20.16
  -5   1   1  260.29   20.07
  -5  -1  -1  215.92   10.69
  -5   1   0   95.65   11.70
  -5  -1   0   82.09   10.79
  -5  -1   0   78.41    5.82
  -5   1  -1  253.84   19.28
  -5  -1   1  245.14   20.08
  -5   1  -2  309.88   21.33
  -5  -1   2  316.32   23.55
  -5  -1   2  307.56   13.33
  -5   1  -3  647.75   32.03
  -5  -1   3  636.79   36.26
  -5  -1   3  606.97   21.80
  -5  -1   4  832.26   43.03
  -5  -1   4  768.27   26.16
  -5  -1   5    6.73    4.26
  -5  -1   5    7.80    1.94
  -5  -1   6 1809.54   76.56
  -5  -1   7   37.86    9.48
  -5  -1   8  569.62   39.44
  -5  -1   8  496.99   29.93
  -5  -1   9   92.43   16.03
  -5   1 -10   50.48    4.04
  -5  -1  10   56.48   12.77
  -5  -1  10   48.01    6.32
  -5   1 -10   40.79    5.28
  -5  -1  11  295.30   14.63
  -5   1 -11  280.84   11.51
  -5  -1  11  310.62   31.71
  -5  -1  11  302.79   17.29
  -5   1 -12  813.89   25.38
  -5  -1  12  769.45   32.47
  -5   1 -13  262.33   14.73
  -5  -1  13  237.33   28.52
  -5  -1  13  275.25   16.49
  -5  -1  14  243.01   15.28
  -5   1 -14  232.92   13.91
  -5   1 -14  253.37   13.87
  -5   1 -15  273.43   13.44
  -5   1 -15  261.31   13.67
  -5  -1  15  256.29   15.51
  -5   1 -15  264.91   14.54
  -5   1 -16    3.96    2.04
  -5   1 -16    6.34    2.00
  -5   1 -16    1.22    1.51
  -5  -1  16    0.61    1.99
   5   1  16    2.17    1.45
  -5   1 -17  158.90    9.68
   5   1  17  155.85    8.51
  -5  -1  17  157.43   10.62
  -5   1 -17  144.56    8.15
  -5   1 -17  154.75    8.13
  -5   1 -18  173.66    9.43
  -5  -1  18  172.17   10.48
  -5  -1  18  194.97   10.30
   5   1  18  173.45    8.59
  -5   1 -18  168.95    7.63
  -5   1 -19   88.89    5.63
  -5  -1  19   85.01    5.35
  -5  -1  19   85.77    5.74
  -5  -1  19   85.27    6.39
   5   1  19   73.29    4.66
  -5  -1  20  418.41   14.20
  -5   1 -20  401.57   14.09
  -5  -1  20  321.89   11.98
   5  -1 -20  338.01   12.29
  -5   1 -21   21.05    1.96
  -5  -1  21   22.53    1.97
  -5  -1  21   18.26    1.83
  -5   2  20   15.50    1.96
  -5   2  20   18.46    2.12
   5  -2  20   18.62    2.15
  -5   2  20   16.93    2.09
  -5  -2 -20   19.00    2.23
  -5  -2 -20   17.86    2.25
   5  -2  19   88.31    5.66
  -5   2  19   90.73    5.98
  -5  -2 -19   98.04    6.17
  -5  -2 -18  608.40   19.64
  -5   2  18  677.84   23.68
  -5  -2 -18  675.59   23.49
  -5   2  17   18.20    3.43
  -5  -2 -17   17.69    3.37
  -5   2  17   10.95    2.17
  -5   2  17   15.20    3.32
  -5  -2 -16  670.88   26.08
  -5   2  16  663.68   26.84
  -5   2  16  715.58   26.81
  -5   2  16  642.62   23.80
  -5  -2 -15   87.67    7.63
  -5  -2 -15   98.61    6.88
  -5  -2 -15  112.04    8.83
  -5  -2 -15  104.87    8.00
  -5  -2 -15  105.37    6.69
  -5   2  15  100.00    8.84
  -5   2  15  102.95    8.60
  -5   2  15   90.26    7.25
  -5  -2 -14   72.38    7.02
  -5  -2 -14   74.86    6.20
  -5  -2 -14   79.51    7.16
  -5  -2 -14   77.98    6.10
  -5   2  14   92.40    8.50
  -5   2  14   84.10    7.96
  -5   2  14   78.67    6.99
  -5  -2 -13  311.83   15.84
  -5  -2 -13  311.89   14.52
  -5  -2 -13  310.64   15.60
  -5  -2 -13  322.50   14.57
  -5   2  13  306.42   16.66
  -5   2  13  303.91   17.08
  -5   2  13  282.79   15.16
  -5   2  12    5.29    2.56
  -5   2  12    3.68    2.20
  -5  -2 -12    5.82    2.38
  -5   2  12    2.30    2.37
  -5   2  12    2.05    3.00
  -5   2  12    8.97    2.78
  -5  -2 -12    4.82    1.92
  -5  -2 -12    6.13    2.07
  -5   2  11   79.25    7.65
  -5  -2 -11   70.54    6.74
  -5  -2 -11   77.66    6.62
  -5  -2 -11   79.75    6.70
  -5   2  11   79.06    7.29
  -5   2  11   79.19    7.98
  -5   2  11   73.09   13.86
  -5   2  11   86.04   13.98
  -5   2  10 1381.56   64.74
  -5   2  10 1489.41   69.75
  -5  -2 -10 1509.40   45.98
  -5  -2 -10 1482.74   46.69
  -5   2  10 1440.41   47.92
  -5  -2 -10 1393.10   45.59
  -5   2  10 1399.09   46.72
  -5   2  10 1434.41   48.71
  -5  -2  -9  183.18   10.78
  -5  -2  -9  176.22   10.28
  -5   2   9  196.74   21.44
  -5   2   9  186.98   19.46
  -5   2   8  231.38   22.83
  -5   2   8  207.14   19.62
  -5   2   7  574.24   36.37
  -5   2   7  568.00   33.11
  -5  -2  -7  563.95   20.76
  -5   2   6  279.93   23.84
  -5   2   6  266.50   20.58
  -5  -2  -6  283.53   12.86
  -5   2   5  100.34   13.46
  -5   2   5   92.14   11.04
  -5  -2  -5   98.11    6.88
  -5   2   4 1265.93   55.38
  -5   2   4 1266.46   49.35
  -5  -2  -4 1259.61   39.65
  -5  -2  -3  368.51   22.64
   5   2  -3  353.36   18.67
  -5   2   3  341.57   20.28
  -5   2   3  360.97   25.20
  -5  -2  -3  361.61   15.28
  -5  -2  -2   69.02    9.47
   5   2  -2   60.03    7.30
  -5   2   2   60.56    9.55
  -5   2   2   63.98    7.53
  -5  -2  -2   74.76    5.87
  -5  -2  -1  418.70   25.23
   5   2  -1  401.63   21.79
  -5  -2  -1  387.80   16.37
  -5   2   1  440.49   26.37
  -5  -2   0   10.80    2.38
  -5   2   0    7.97    3.54
  -5  -2   0   10.60    4.22
  -5   2  -1  438.90   25.79
  -5  -2   1  448.95   27.56
  -5  -2   2   69.29   10.36
  -5   2  -2   64.74    9.08
  -5  -2   2   76.92    5.99
  -5  -2   3  379.81   26.07
  -5   2  -3  387.88   22.98
  -5  -2   3  377.88   15.98
  -5  -2   4 1279.86   39.56
  -5  -2   4 1121.12   54.14
  -5  -2   5   64.77    5.65
  -5  -2   5   66.06   10.90
  -5  -2   6  267.97   12.73
  -5  -2   6  311.06   25.31
  -5  -2   7  558.78   20.92
  -5  -2   7  610.51   37.94
  -5  -2   8  161.52    8.88
  -5  -2   8  155.08   18.68
  -5   2  -9  187.69   10.74
  -5  -2   9  196.71   11.99
  -5  -2   9  167.70   10.74
  -5  -2   9  172.80   20.68
  -5  -2   9  190.19   10.59
  -5  -2  10 1409.84   47.57
  -5  -2  10 1447.26   47.49
  -5  -2  10 1462.62   46.64
  -5  -2  10 1378.86   68.61
  -5   2 -10 1421.24   47.88
  -5  -2  10 1445.90   47.81
  -5  -2  10 1412.90   46.16
  -5   2 -10 1475.13   42.40
  -5   2 -11   72.91    4.93
  -5  -2  11   89.78    7.74
  -5  -2  11   78.46   14.76
  -5   2 -11   67.58    7.20
  -5  -2  11   73.62    7.34
  -5   2 -12    4.28    1.37
  -5  -2  12    4.19    2.10
  -5  -2  12    3.58    2.23
  -5  -2  12   -2.31    3.37
  -5   2 -12    4.98    2.23
  -5  -2  13  295.51   16.31
  -5  -2  13  346.88   16.09
  -5  -2  14   86.26    8.02
  -5  -2  15  103.77    8.53
  -5   2 -15   86.01    7.54
  -5   2 -16  731.10   25.18
  -5  -2  16  640.27   26.34
  -5   2 -16  727.39   27.13
  -5   2 -16  729.60   26.08
  -5   2 -17   16.01    2.46
  -5   2 -17   18.46    3.27
  -5  -2  17   16.76    3.22
  -5   2 -17   15.92    2.71
  -5   2 -18  652.92   23.05
  -5  -2  18  666.05   23.63
  -5   2 -19   93.97    5.55
  -5  -2  19   91.13    5.80
  -5  -2  19   82.84    5.78
   5  -2 -19   82.82    5.05
  -5  -2  20   15.18    1.77
  -5  -2  20   14.17    1.80
  -5  -3 -20  161.23    6.92
   5  -3  20  173.14    6.88
  -5   3  19   49.52    3.53
  -5   3  19   45.93    3.19
  -5  -3 -19   58.15    4.53
  -5  -3 -19   56.04    4.14
  -5   3  19   58.39    3.67
  -5  -3 -18   36.06    2.74
  -5   3  18   37.83    3.93
  -5   3  18   36.92    3.57
  -5   3  18   35.77    3.46
  -5  -3 -18   38.19    4.03
  -5  -3 -17   52.82    3.95
  -5   3  17   49.64    4.73
  -5  -3 -17   55.46    5.26
  -5   3  16   47.41    5.67
  -5   3  16   45.94    4.91
  -5  -3 -16   45.26    5.17
  -5  -3 -15   17.16    3.65
  -5   3  15   19.97    3.92
  -5   3  15   23.11    3.78
  -5  -3 -14  232.43   13.27
  -5  -3 -14  222.05   10.58
  -5   3  14  241.50   14.28
  -5   3  14  205.82   12.35
  -5   3  14  224.84   11.60
  -5   3  13   17.52    3.61
  -5  -3 -13   12.99    2.63
  -5   3  13   11.81    3.40
  -5  -3 -13   12.74    2.50
  -5   3  13   14.24    2.93
  -5  -3 -12  190.02   10.56
  -5  -3 -12  190.63   10.25
  -5   3  12  170.47   10.67
  -5   3  12  198.51   12.03
  -5   3  12  179.73   12.70
  -5   3  11  354.98   29.83
  -5   3  11  390.80   31.85
  -5  -3 -11  400.65   17.06
  -5  -3 -11  414.88   19.17
  -5  -3 -11  395.89   16.82
  -5   3  11  365.30   17.33
  -5   3  11  400.29   18.49
  -5   3  11  392.03   19.99
  -5   3  10   34.49    8.66
  -5   3  10   35.80    8.99
  -5  -3 -10   31.83    4.09
  -5  -3 -10   28.50    4.50
  -5  -3 -10   37.00    4.70
  -5  -3 -10   31.02    4.07
  -5   3  10   33.78    4.48
  -5   3  10   39.97    5.67
  -5   3  10   30.04    4.39
  -5   3   9 1363.97   62.97
  -5   3   9 1424.40   64.51
  -5   3   9 1342.70   46.21
  -5  -3  -9 1338.97   43.32
  -5  -3  -9 1376.53   44.74
  -5  -3  -9 1410.25   42.81
  -5   3   9 1279.25   43.29
  -5   3   9 1325.68   43.94
  -5  -3  -9 1309.68   42.50
  -5  -3  -8  192.89   10.98
  -5  -3  -8  208.40   12.00
  -5   3   8  195.87   12.61
  -5  -3  -8  203.01   10.93
  -5   3   8  215.65   21.09
  -5   3   8  181.13   19.53
  -5   3   8  190.95   11.19
  -5   3   7   60.04   10.66
  -5   3   7   40.19    8.86
  -5  -3  -7   43.16    4.68
  -5   3   6  816.84   42.49
  -5   3   6  737.62   40.47
  -5  -3  -6  818.23   28.33
  -5   3   5  138.30   14.98
  -5   3   5  158.18   16.18
  -5  -3  -5  134.53    8.76
  -5   3   4    8.00    4.13
  -5   3   4    2.48    2.57
  -5  -3  -4    6.81    2.16
   5   3  -4    5.28    2.47
  -5   3   3  855.12   39.88
  -5   3   3  890.08   42.06
  -5  -3  -3  897.66   30.87
   5   3  -3  892.66   36.46
  -5  -3  -2  505.62   27.09
  -5   3   2  528.35   27.97
  -5   3   2  513.37   29.18
  -5  -3  -2  512.80   20.44
   5   3  -2  486.50   25.17
  -5  -3  -1  692.75   25.15
  -5  -3  -1  684.41   33.16
  -5   3   1  626.27   32.80
   5   3  -1  670.58   31.21
  -5  -3   0 1426.36   45.63
  -5   3   0 1555.17   56.77
  -5  -3   0 1389.32   55.59
   5   3   0 1476.70   54.52
  -5   3  -1  643.71   31.18
  -5  -3   1  665.16   33.57
   5   3   1  583.07   30.35
  -5  -3   2  538.18   21.50
  -5  -3   2  596.91   31.83
   5   3   2  545.77   29.52
  -5  -3   3  914.48   32.13
  -5  -3   3  966.20   44.70
   5   3   3  997.83   43.13
  -5  -3   4   12.51    4.76
  -5  -3   4    3.93    1.86
  -5  -3   5  161.59   16.83
  -5  -3   5  125.83    8.59
  -5  -3   6  755.66   41.24
  -5  -3   6  760.21   27.33
  -5  -3   7   48.66   10.03
  -5  -3   7   50.09    5.10
  -5   3  -8  230.64   10.40
  -5  -3   8  202.45   12.23
  -5   3  -8  212.57   11.09
  -5  -3   8  221.96   21.90
  -5   3  -8  216.54   12.07
  -5  -3   8  194.38   10.76
  -5   3  -8  210.16    9.77
  -5  -3   8  200.59   11.53
  -5  -3   9 1319.06   43.97
  -5   3  -9 1336.29   45.53
  -5  -3   9 1392.92   63.79
  -5   3  -9 1333.46   43.65
  -5  -3   9 1381.13   44.83
  -5   3  -9 1335.24   39.85
  -5  -3   9 1323.01   45.70
  -5  -3   9 1341.12   43.37
  -5   3  -9 1371.21   44.50
  -5  -3  10   33.09    4.62
  -5   3 -10   43.70    5.13
  -5   3 -10   33.90    5.10
  -5   3 -10   38.85    4.78
  -5  -3  10   33.20    9.29
  -5  -3  10   31.76    4.98
  -5  -3  10   42.11    5.30
  -5   3 -10   38.34    3.46
  -5  -3  10   36.95    4.83
  -5   3 -11  440.52   15.08
  -5   3 -11  412.43   20.32
  -5  -3  11  387.64   18.44
  -5  -3  11  427.96   20.25
  -5  -3  11  382.66   18.39
  -5  -3  11  382.42   31.06
   5   3  11  404.51   28.69
  -5  -3  11  431.19   19.81
  -5   3 -12  178.03    8.03
  -5  -3  12  165.61   11.44
  -5  -3  12  169.02   11.18
  -5   3 -12  174.51   12.18
  -5  -3  12  165.69   10.92
  -5   3 -13   14.13    3.59
  -5  -3  13   10.26    2.77
  -5  -3  13   18.36    3.42
  -5  -3  13   14.61    3.28
  -5   3 -14  217.23   13.65
  -5  -3  14  243.45   12.76
  -5  -3  14  208.64   12.14
  -5  -3  15   19.85    3.52
   5  -3 -16   45.48    4.50
  -5  -3  16   52.07    5.06
  -5   3 -16   47.26    5.09
   5  -3 -17   43.66    4.11
  -5   3 -17   55.34    5.24
  -5   3 -17   59.29    4.31
  -5   3 -17   55.16    4.74
   5  -3 -18   39.32    3.39
  -5   3 -18   40.96    3.28
  -5   3 -18   47.93    4.31
  -5   3 -19   60.02    4.02
  -5  -3  19   60.18    4.56
  -5  -3  20  149.37    5.94
  -5  -3  20  129.87    5.71
   5  -4  19   81.62    4.43
  -5  -4 -18   11.85    2.23
  -5  -4 -18    6.86    1.13
  -5   4  17   47.88    3.96
  -5  -4 -17   55.61    3.77
  -5  -4 -17   59.37    5.27
  -5   4  16  120.46    6.97
  -5  -4 -16  140.79    7.22
  -5  -4 -16  139.70    8.60
  -5  -4 -16  150.37    9.51
  -5   4  16  138.84    8.06
  -5   4  15   19.85    2.92
  -5  -4 -15   15.57    3.25
  -5   4  15   21.83    3.44
  -5   4  14  122.40    8.69
  -5   4  14  112.11    7.57
  -5  -4 -14  108.17    8.39
  -5  -4 -13  867.47   28.85
  -5   4  13  920.45   31.19
  -5  -4 -12  163.81    8.88
  -5  -4 -11  156.60    8.91
  -5  -4 -10  134.26    8.35
  -5  -4 -10  144.55   10.20
  -5   4  10  151.67   19.44
  -5  -4  -9  484.96   19.33
  -5   4   9  488.50   35.91
  -5  -4  -9  505.87   21.64
  -5  -4  -8  107.65    8.55
  -5  -4  -8  127.47    9.79
  -5  -4  -8  112.88    8.03
  -5  -4  -8  110.74    7.60
  -5   4   8  115.28    9.11
  -5   4   7  626.17   39.46
  -5  -4  -7  614.98   24.29
  -5  -4  -7  616.36   25.26
  -5  -4  -7  595.26   23.47
  -5  -4  -7  607.54   22.40
  -5   4   7  609.42   23.86
  -5   4   7  577.82   23.48
  -5   4   7  602.37   24.77
  -5   4   6   64.21   11.69
  -5  -4  -6   89.89    7.37
  -5  -4  -6   74.27    7.23
  -5   4   6   81.31    7.38
  -5  -4  -6   85.35    7.22
  -5  -4  -6   87.86    6.49
  -5   4   5  464.33   31.77
  -5  -4  -5  446.15   19.57
  -5   4   4   56.96   10.44
  -5  -4  -4   57.72    6.14
  -5  -4  -3    9.74    2.96
   5   4  -2  342.42   21.60
  -5  -4  -2  363.06   17.19
   5   4  -1 1453.54   54.32
  -5  -4  -1 1356.17   45.53
   5   4   0    4.30    2.49
  -5  -4   0    8.42    3.21
  -5  -4   0    6.31    2.49
   5   4   1 1380.03   54.07
  -5  -4   1 1322.71   51.91
   5   4   2  345.41   22.99
  -5  -4   2  304.15   21.34
   5   4   3   15.77    4.86
  -5  -4   3   11.55    4.14
  -5  -4   3   11.57    2.94
   5   4   4   69.59   10.17
  -5  -4   4   59.39    9.27
  -5  -4   4   63.72    6.45
   5   4   5  445.24   28.30
  -5  -4   5  489.50   20.67
  -5  -4   5  436.04   27.91
  -5  -4   6   71.97   11.00
  -5   4  -6   72.05    6.85
  -5   4  -6   81.92    5.87
  -5  -4   6   78.14    7.57
  -5   4  -6   80.90    6.59
  -5  -4   6   82.83    7.23
  -5  -4   6   85.64    7.19
  -5  -4   6   79.13    7.80
  -5  -4   7  564.56   22.95
  -5   4  -7  595.25   20.50
  -5   4  -7  583.15   21.92
  -5  -4   7  543.20   24.02
  -5   4  -7  565.02   24.45
  -5  -4   7  574.75   34.24
  -5   4  -7  626.62   24.03
  -5   4  -7  523.95   22.49
  -5  -4   7  585.10   23.15
  -5   4  -7  581.17   20.02
  -5  -4   8  111.98    8.20
   5   4   8  125.49   14.73
  -5   4  -8  115.95    9.56
  -5  -4   8  107.11   14.11
  -5  -4   8  115.63    8.52
  -5   4  -8  114.09    6.47
  -5   4  -8  113.22    7.51
  -5  -4   8  120.78    9.41
  -5   4  -8  107.47    8.49
  -5  -4   9  535.15   21.38
  -5   4  -9  505.22   17.46
   5   4   9  544.06   32.48
  -5   4  -9  509.52   23.37
  -5  -4   9  521.00   23.62
  -5  -4   9  475.11   21.80
  -5   4  -9  511.74   21.38
  -5   4 -10  125.59    6.29
  -5  -4  10  119.46    8.55
  -5  -4  10  133.86    9.67
   5   4  10  106.18   13.60
  -5  -4  10  123.51   10.10
  -5   4 -10  114.28    9.78
  -5   4 -10   93.27    8.25
  -5   4 -10  115.77    8.58
  -5   4 -11  135.43    6.49
  -5  -4  11  133.99   10.37
  -5  -4  11  126.95    8.61
  -5   4 -11  123.36    8.95
  -5   4 -11  130.91   10.61
  -5  -4  11  127.83    9.41
  -5   4 -12  152.15   11.46
  -5  -4  12  136.72    8.97
  -5  -4  12  153.27   11.07
  -5  -4  12  161.91   11.70
  -5   4 -13  996.40   37.50
  -5  -4  13 1051.22   37.00
  -5  -4  13 1017.26   36.64
  -5   4 -14  122.53    9.81
  -5  -4  14  131.73    9.05
  -5  -4  14  123.71    8.96
  -5  -4  15   14.95    2.76
  -5  -4  15   18.55    3.13
  -5   4 -16  132.12    8.48
  -5   4 -17   50.86    4.68
  -5   4 -17   50.82    4.32
  -5   4 -18    8.17    1.72
  -5   4 -18    6.94    1.20
  -5  -4  19   90.92    4.78
  -5  -4  19   92.00    4.93
  -5  -5 -18  132.19    6.13
  -5  -5 -17  216.19    9.80
  -5  -5 -17  211.87    8.11
   5   5 -16   17.20    2.37
  -5  -5 -16   17.90    2.29
  -5   5  15  325.28   13.10
  -5  -5 -15  384.92   13.85
  -5   5  14   65.39    5.18
  -5  -5 -14   56.66    4.74
  -5   5  13   41.14    4.48
  -5  -5 -13   41.23    4.25
  -5  -5 -12   32.43    3.34
  -5   5  12   21.66    3.53
  -5  -5 -12   23.32    4.29
  -5  -5 -11   67.59    5.20
  -5   5  11   60.63    6.06
  -5  -5 -10    6.10    2.89
  -5   5  10    3.96    2.34
  -5  -5 -10    5.01    1.69
  -5   5  10    2.40    1.65
  -5  -5  -9    9.22    3.11
  -5   5   9    3.51    1.80
  -5   5   9    8.66    2.74
  -5  -5  -9   10.19    2.27
  -5   5   8  596.38   23.70
  -5   5   8  610.00   23.83
  -5   5   8  542.51   23.30
  -5  -5  -8  631.54   23.75
  -5   5   8  558.81   23.50
  -5  -5  -8  577.37   25.10
  -5  -5  -8  588.65   21.71
  -5   5   8  678.69   43.81
  -5   5   7  858.51   50.75
  -5   5   7  853.91   31.95
  -5   5   7  854.21   31.96
  -5   5   7  871.84   31.52
  -5  -5  -7  856.34   31.58
  -5   5   7  860.52   31.72
  -5  -5  -7  901.45   33.16
  -5  -5  -7  851.62   28.94
  -5   5   7  837.71   31.42
  -5   5   6  622.33   41.81
  -5   5   6  590.11   25.52
  -5   5   6  615.81   25.82
  -5   5   6  642.34   24.99
  -5  -5  -6  685.61   26.28
  -5   5   6  598.04   25.46
  -5  -5  -6  646.61   26.21
  -5  -5  -6  610.67   22.59
  -5   5   6  609.31   25.09
  -5  -5  -5  378.54   16.07
  -5   5   5  397.11   19.40
  -5   5   5  394.93   31.84
  -5   5   5  403.90   19.58
  -5   5   5  370.45   19.07
  -5   5   5  395.84   18.05
  -5  -5  -5  415.10   19.62
  -5  -5  -5  383.17   18.70
  -5  -5  -5  403.10   19.52
  -5   5   5  409.84   18.73
  -5  -5  -4  302.93   16.48
  -5  -5  -4  330.92   14.39
  -5  -5  -4  328.03   16.72
  -5  -5  -4  325.34   17.54
  -5   5   4  335.26   17.74
  -5   5   4  352.17   29.12
  -5   5   4  317.92   17.54
  -5   5   4  322.07   17.59
  -5   5   4  322.07   16.44
  -5   5   4  351.34   16.34
  -5   5   4  344.78   15.97
  -5  -5  -4  323.89   17.07
  -5   5   3  361.99   16.24
  -5  -5  -3  359.44   17.66
  -5  -5  -3  329.39   14.50
  -5  -5  -3  345.05   17.46
  -5   5   3  349.99   18.72
  -5   5   3  343.50   18.65
  -5  -5  -3  348.36   17.04
  -5  -5  -3  367.12   18.85
  -5   5   3  322.42   15.81
  -5   5   3  314.94   17.89
  -5   5   3  316.85   16.56
  -5  -5  -3  329.09   15.64
  -5   5   2   71.13    8.06
  -5  -5  -2   77.04    7.52
  -5  -5  -2   85.53    7.26
  -5   5   2   72.83    5.74
  -5   5   2   83.15    7.56
  -5  -5  -2   69.96    7.87
  -5  -5  -2   81.84    7.37
  -5   5   2   73.71    6.75
  -5  -5  -2   69.30    7.06
  -5   5   2   70.81    6.40
  -5  -5  -1 1266.61   43.58
  -5   5   1 1274.54   43.54
  -5  -5  -1 1225.39   42.64
  -5   5   1 1263.24   39.63
  -5  -5  -1 1312.79   44.92
  -5  -5  -1 1371.05   47.29
  -5   5   1 1312.02   47.22
  -5  -5  -1 1312.52   40.04
  -5  -5  -1 1253.79   43.51
  -5  -5   0   36.39    5.11
  -5  -5   0   30.53    4.76
  -5   5   0   34.21    3.85
  -5   5   0   37.28    5.10
  -5  -5   0   38.13    4.03
  -5  -5   0   31.55    4.86
  -5  -5   0   43.60    6.64
  -5   5   0   38.34    5.45
   5   5   0   31.89    6.88
  -5   5   0   31.79    4.64
  -5   5  -1 1272.83   42.60
  -5  -5   1 1321.32   44.28
  -5  -5   1 1256.79   44.20
  -5   5  -1 1242.80   39.52
  -5   5  -1 1328.58   44.97
  -5   5  -1 1339.94   47.98
   5   5   1 1271.86   53.83
  -5  -5   1 1312.86   43.63
  -5  -5   1 1357.49   45.88
  -5  -5   2   86.57    7.87
  -5  -5   2   79.01    8.69
  -5  -5   2   91.85    8.57
  -5   5  -2   87.03    5.97
  -5  -5   2   77.67    7.32
  -5   5  -2   84.34    6.31
  -5  -5   2   79.95    6.72
  -5   5  -2   73.50    6.82
  -5  -5   2   73.84    7.66
  -5  -5   2   88.64    8.54
  -5   5  -2   76.05    7.59
  -5   5  -2   81.93    8.80
   5   5   2   78.88   11.05
  -5   5  -3  376.13   19.71
  -5   5  -3  357.51   17.97
   5   5   3  338.54   24.27
  -5   5  -3  376.16   19.60
  -5   5  -3  369.74   19.38
  -5  -5   3  346.98   19.05
  -5  -5   3  340.52   18.60
  -5   5  -3  364.65   14.29
  -5   5  -3  356.66   18.00
  -5   5  -3  337.58   14.59
  -5  -5   3  337.92   15.98
  -5   5  -3  350.65   16.42
  -5  -5   3  346.11   16.92
  -5   5  -3  347.46   17.30
  -5  -5   3  365.44   18.48
  -5  -5   3  335.08   18.28
   5   5   4  339.43   24.37
  -5   5  -4  354.51   17.61
  -5   5  -4  324.89   18.03
  -5   5  -4  349.23   18.38
  -5   5  -4  347.92   18.32
  -5  -5   4  305.43   17.48
  -5   5  -4  320.39   13.25
  -5   5  -4  328.89   13.92
  -5   5  -4  340.12   15.83
  -5  -5   4  326.12   15.82
  -5  -5   4  325.58   16.22
  -5   5  -4  357.06   18.02
  -5  -5   4  339.70   17.63
  -5  -5   4  335.22   18.08
  -5   5  -4  334.00   15.55
  -5   5  -5  385.98   19.47
  -5   5  -5  397.54   19.59
  -5   5  -5  401.65   19.64
  -5  -5   5  407.54   20.28
  -5   5  -5  377.06   15.23
  -5   5  -5  393.42   17.02
  -5  -5   5  375.43   19.02
  -5  -5   5  381.02   19.27
  -5   5  -5  403.96   19.22
  -5   5  -5  409.70   19.96
   5   5   5  409.64   27.14
  -5  -5   5  388.47   17.96
  -5  -5   5  395.47   18.05
  -5   5  -6  684.67   28.04
  -5   5  -6  664.31   28.51
  -5   5  -6  694.59   27.88
  -5   5  -6  678.06   27.64
  -5   5  -6  684.46   26.86
  -5   5  -6  705.32   23.21
  -5   5  -6  689.79   24.94
  -5  -5   6  691.67   27.87
  -5  -5   6  665.23   29.14
  -5  -5   6  726.70   26.82
  -5   5  -7  872.24   32.98
  -5   5  -7  877.78   34.72
  -5   5  -7  929.74   33.26
  -5   5  -7  871.37   32.67
  -5   5  -7  919.82   32.66
  -5   5  -7  908.97   30.06
  -5  -5   7  932.79   33.36
  -5  -5   7  910.76   34.02
  -5  -5   7  926.30   32.23
  -5  -5   8  547.55   22.28
  -5   5  -8  564.70   22.65
  -5  -5   8  577.22   24.16
  -5  -5   8  539.70   22.52
  -5  -5   8  545.49   25.29
   5   5   8  538.78   32.56
  -5   5  -8  574.49   25.44
  -5   5  -9   10.35    3.35
  -5  -5   9    7.63    3.04
  -5  -5   9   15.04    3.46
  -5   5  -9    8.73    2.52
  -5  -5   9    7.22    2.29
  -5  -5   9    5.77    2.06
  -5  -5  10    9.92    2.76
  -5  -5  10   10.75    2.63
  -5  -5  10    4.69    2.60
  -5   5 -10    5.48    2.56
  -5   5 -10   12.39    2.73
  -5   5 -11   60.12    6.07
  -5  -5  11   54.43    6.56
  -5   5 -11   56.17    6.74
  -5  -5  11   51.22    5.58
  -5   5 -12   32.61    5.16
  -5  -5  12   22.67    4.22
  -5  -5  12   28.15    4.88
  -5  -5  13   52.76    6.12
  -5   5 -13   48.74    6.11
  -5  -5  13   44.65    5.47
  -5  -5  14   53.30    5.54
  -5   5 -14   52.89    5.99
  -5  -5  14   62.08    5.88
  -5  -5  15  383.36   15.58
  -5  -5  15  362.65   15.11
  -5  -5  16   22.26    2.56
  -5   5 -16   21.73    3.08
  -5  -5  16   15.52    2.34
  -5   5 -17  240.50    9.86
  -5   5 -17  215.86    9.11
  -5  -5  17  236.35   10.13
   5   5  18  119.31    5.26
  -5   5 -18  121.41    5.06
  -5  -6 -17   65.45    3.67
  -5  -6 -16   67.31    3.82
  -5  -6 -16   64.67    4.59
  -5  -6 -16   69.70    4.60
  -5  -6 -15  297.81   11.18
  -5  -6 -15  290.58   12.59
  -5  -6 -15  297.15   12.61
  -5  -6 -14    8.27    1.82
  -5  -6 -14    9.71    2.45
  -5  -6 -14    8.73    2.36
  -5  -6 -13  144.33    7.76
  -5  -6 -12  143.43    8.06
  -5  -6 -11   82.29    6.07
  -5   6  10   70.03    5.65
  -5   6   9  200.91   10.69
  -5  -6  -9  210.20   10.68
  -5   6   9  190.55   11.49
  -5   6   8  460.90   20.18
  -5   6   8  499.15   20.77
  -5   6   8  465.04   19.16
  -5   6   8  500.55   21.10
  -5  -6  -8  478.83   20.18
  -5  -6  -8  499.21   18.98
  -5  -6  -8  472.61   21.80
  -5   6   7   18.89    3.75
  -5   6   7   16.06    3.48
  -5  -6  -7   16.46    3.72
  -5   6   7   15.52    3.69
  -5   6   7   13.75    3.32
  -5   6   7   21.69    3.52
  -5  -6  -7   16.07    3.56
  -5  -6  -7   19.33    4.07
  -5  -6  -7   23.21    3.30
  -5   6   6  188.05   12.76
  -5   6   6  215.51   12.80
  -5  -6  -6  206.28   12.92
  -5   6   6  204.66   13.35
  -5   6   6  209.51   13.37
  -5   6   6  201.84   11.30
  -5  -6  -6  182.91   12.45
  -5  -6  -6  217.04   13.44
  -5  -6  -6  207.32   13.11
  -5  -6  -6  224.67   10.94
  -5  -6  -5  822.16   28.09
  -5  -6  -5  840.31   31.90
  -5   6   5  834.67   33.46
  -5   6   5  819.66   33.35
  -5  -6  -5  820.91   32.00
  -5   6   5  847.26   33.46
  -5  -6  -5  928.07   34.34
  -5   6   5  794.17   31.10
  -5  -6  -5  850.61   32.28
  -5  -6  -4  518.56   22.53
  -5   6   4  470.36   36.39
  -5   6   4  449.27   23.55
  -5   6   4  489.71   24.29
  -5   6   4  465.94   21.30
  -5  -6  -4  471.68   21.52
  -5  -6  -4  502.07   24.30
  -5   6   4  466.44   23.47
  -5  -6  -4  490.30   22.03
  -5  -6  -4  475.22   18.34
  -5   6   3  596.80   28.73
  -5   6   3  587.19   28.67
  -5   6   3  581.85   24.75
  -5  -6  -3  609.30   25.26
  -5  -6  -3  549.44   20.81
  -5  -6  -3  673.19   29.82
  -5   6   3  631.61   28.92
  -5  -6  -3  562.51   24.83
  -5   6   2  295.30   19.78
  -5  -6  -2  297.25   12.92
  -5  -6  -2  312.25   16.29
  -5  -6  -2  274.60   14.34
  -5   6   2  302.97   16.37
  -5  -6  -2  322.42   16.86
  -5  -6  -2  354.52   21.59
  -5   6   2  317.57   15.76
  -5  -6  -1  263.19   14.52
  -5  -6  -1  244.42   13.51
  -5   6   1  255.04   14.68
  -5  -6  -1  214.84   14.20
  -5  -6  -1  253.90   14.76
  -5  -6  -1  296.75   20.32
  -5   6   1  255.66   13.77
  -5  -6   0   31.25    7.46
  -5   6   0   20.68    3.87
  -5  -6   0   19.45    4.05
  -5  -6   0   22.75    4.40
  -5  -6   0   21.34    4.21
  -5  -6   0   28.86    4.44
  -5   6   0   21.11    2.67
  -5   6   0   25.03    4.45
  -5  -6   0   23.21    4.02
  -5   6   0   15.85    3.63
  -5   6   0   20.14    3.52
  -5   6  -1  254.75   13.34
  -5   6  -1  244.14   10.53
  -5  -6   1  278.40   14.82
  -5  -6   1  255.09   14.10
  -5   6  -1  218.89   13.50
  -5  -6   1  240.18   14.72
  -5  -6   1  249.39   15.29
  -5  -6   1  264.57   14.95
  -5   6  -1  254.88   14.92
  -5   6  -1  227.15   18.26
  -5   6  -1  248.80   14.85
  -5   6  -2  310.52   17.31
  -5   6  -2  311.84   15.10
  -5  -6   2  304.87   16.50
  -5  -6   2  332.74   16.34
  -5   6  -2  298.36   16.28
  -5  -6   2  314.09   17.15
  -5  -6   2  340.39   18.13
  -5  -6   2  318.11   16.92
  -5   6  -2  301.46   16.68
  -5   6  -2  338.45   21.19
  -5  -6   2  337.70   21.19
  -5   6  -3  611.12   26.66
  -5   6  -3  659.37   29.76
  -5   6  -3  708.94   30.67
  -5   6  -3  582.36   23.13
  -5  -6   3  579.06   25.71
  -5  -6   3  606.56   26.84
  -5   6  -3  593.85   25.61
  -5  -6   3  621.49   24.79
  -5  -6   3  621.55   26.09
  -5   6  -3  603.14   23.46
  -5   6  -3  623.56   26.03
  -5   6  -3  610.37   29.42
  -5  -6   3  719.08   30.94
  -5   6  -4  442.25   22.02
  -5   6  -4  485.46   23.83
  -5   6  -4  474.57   23.62
  -5  -6   4  475.31   21.91
  -5  -6   4  478.51   22.14
  -5  -6   4  436.67   18.82
  -5   6  -4  493.40   21.76
  -5   6  -4  480.54   24.10
   5   6   4  496.10   30.41
  -5  -6   4  465.53   20.26
  -5  -6   4  520.92   24.64
  -5   6  -5  876.48   33.84
  -5   6  -5  867.71   33.81
  -5   6  -5  835.47   30.96
  -5  -6   5  804.86   30.24
  -5   6  -5  852.87   31.92
  -5   6  -5  862.36   34.05
  -5  -6   5  854.74   29.89
  -5  -6   5  829.09   33.54
  -5   6  -5  845.51   33.42
  -5   6  -6  206.89   13.88
  -5   6  -6  216.89   13.61
  -5   6  -6  240.86   14.23
  -5   6  -6  221.07   12.46
  -5  -6   6  206.88   11.84
  -5  -6   6  241.22   14.29
  -5  -6   6  209.81   11.86
  -5  -6   6  226.73   14.40
  -5   6  -6  216.80   13.78
  -5   6  -7   17.88    3.77
  -5  -6   7   26.83    4.45
  -5   6  -7   20.62    4.47
  -5   6  -7   19.43    3.76
  -5   6  -7   32.07    4.68
  -5  -6   7   21.67    3.59
  -5  -6   7   30.02    5.03
  -5  -6   7   27.18    4.53
  -5   6  -7   25.16    3.89
  -5  -6   7   25.51    3.85
  -5   6  -8  473.21   22.69
  -5  -6   8  438.02   19.82
  -5   6  -8  462.05   19.24
  -5  -6   8  513.01   21.41
  -5  -6   8  507.64   23.46
  -5  -6   8  464.63   19.79
  -5  -6   8  473.14   19.33
  -5   6  -8  510.30   20.85
  -5  -6   9  181.49   11.21
  -5  -6   9  200.07   13.24
  -5  -6   9  201.97   10.73
  -5   6  -9  182.42   12.75
  -5   6  -9  204.46   10.68
  -5   6 -10   90.26    8.49
  -5  -6  10   86.55    6.97
  -5  -6  10   72.91    7.52
  -5  -6  11   79.35    7.40
  -5   6 -11   83.40    7.92
  -5  -6  11   86.63    6.60
  -5   6 -11   79.86    6.75
  -5  -6  11   82.70    7.75
  -5  -6  12  148.90    9.90
  -5   6 -12  154.07    8.52
  -5  -6  12  160.62   10.22
  -5   6 -12  134.63    9.97
  -5  -6  13  162.21    9.65
  -5   6 -13  148.90   10.02
  -5  -6  13  163.30   10.01
  -5  -6  14    9.55    2.26
  -5  -6  14    7.38    2.09
  -5  -6  14    7.05    1.91
  -5   6 -14   10.18    2.57
  -5  -6  15  282.22   11.31
  -5  -6  15  283.22   11.35
  -5  -6  15  302.26   11.43
  -5   6 -16   73.70    4.44
  -5  -6  16   66.22    4.05
  -5  -6  16   50.83    3.07
  -5   6 -16   66.55    4.17
   5   6  16   51.35    3.09
  -5  -6  16   51.02    2.97
  -5  -6  17   65.59    3.59
  -5  -7 -15   24.20    2.22
  -5  -7 -14   53.21    3.90
  -5   7  14   44.61    2.90
  -5  -7 -13   93.81    6.07
  -5  -7 -13  100.13    6.30
  -5  -7 -13  101.34    6.32
  -5  -7 -13   93.43    5.47
  -5  -7 -12  219.33   10.91
  -5  -7 -12  232.58   11.12
  -5  -7 -12  222.73   11.01
  -5  -7 -12  225.81    9.92
  -5  -7 -11  208.72   11.07
  -5  -7 -11  209.89   11.03
  -5  -7 -11  207.94   11.06
  -5  -7 -10  105.49    7.94
  -5  -7 -10  128.23    8.68
  -5  -7 -10  125.41    8.50
  -5  -7 -10  121.94    7.26
  -5  -7  -9  195.64   11.60
  -5  -7  -9  212.44   10.17
  -5  -7  -9  202.93   11.59
  -5  -7  -9  185.42   11.25
  -5  -7  -8   33.53    4.67
  -5  -7  -8   25.72    4.19
  -5  -7  -8   32.42    3.76
  -5  -7  -8   31.96    4.50
  -5   7   8   31.68    4.24
  -5   7   7  369.41   16.63
  -5  -7  -7  376.44   15.20
  -5  -7  -7  398.58   17.86
  -5   7   7  378.48   17.25
  -5  -7  -7  361.97   16.54
  -5  -7  -7  372.25   17.74
  -5   7   7  349.30   16.56
  -5   7   7  335.04   16.37
  -5   7   6   60.51    6.36
  -5  -7  -6   69.26    5.58
  -5  -7  -6   73.23    6.92
  -5   7   6   67.78    6.12
  -5   7   6   67.40    6.70
  -5  -7  -6   59.45    6.26
  -5  -7  -6   76.41    7.28
  -5   7   6   60.17    6.44
  -5   7   6   79.32    7.24
  -5   7   5   10.41    3.00
  -5  -7  -5   11.91    2.35
  -5  -7  -5   12.71    3.25
  -5   7   5   13.78    2.95
  -5   7   5   14.57    3.40
  -5  -7  -5   10.30    2.91
  -5  -7  -5   12.51    3.12
  -5   7   5   10.62    3.29
  -5   7   5    8.80    2.86
  -5   7   4   94.29    8.60
  -5  -7  -4  106.00    8.96
  -5  -7  -4   92.76    6.52
  -5  -7  -4   89.71    7.78
  -5   7   4  102.92    7.65
  -5  -7  -4   92.68    8.26
  -5   7   4   89.09    8.03
  -5   7   4   99.48    8.91
  -5   7   4   88.26    8.46
  -5   7   3  303.25   16.89
  -5  -7  -3  313.75   17.03
  -5  -7  -3  287.95   12.94
  -5  -7  -3  315.55   15.74
  -5   7   3  297.28   14.38
  -5  -7  -3  310.55   16.35
  -5   7   3  311.25   15.02
  -5  -7  -3  289.55   16.18
  -5   7   3  299.12   15.90
  -5   7   3  301.73   16.94
  -5   7   3  286.94   16.64
  -5  -7  -2  304.84   16.57
  -5  -7  -2  249.92   11.70
  -5   7   2  254.23   13.80
  -5  -7  -2  268.69   15.34
  -5   7   2  270.86   14.97
  -5   7   2  267.24   15.87
  -5   7   2  274.31   16.11
  -5   7   2  261.42   13.11
  -5  -7  -2  270.61   14.37
  -5   7   2  257.63   15.62
  -5   7   2  264.50   15.24
  -5   7   1   16.49    3.47
  -5  -7  -1   19.08    4.09
  -5  -7  -1   17.59    4.07
  -5  -7  -1   17.05    4.06
  -5  -7  -1    9.71    2.46
  -5   7   1   20.94    3.40
  -5  -7  -1   16.39    3.45
  -5   7   1   10.27    3.01
  -5   7   0   12.18    3.11
  -5   7   0   16.48    3.40
  -5  -7   0   10.40    3.24
  -5  -7   0   12.09    3.37
  -5  -7   0   10.32    3.50
  -5   7   0   13.37    2.76
  -5   7   0   14.90    3.65
  -5  -7   0   17.02    3.33
  -5  -7   0   13.86    2.96
  -5   7  -1   13.83    3.27
  -5   7  -1   29.46    4.50
  -5  -7   1   16.30    3.88
  -5  -7   1   26.92    4.80
  -5  -7   1   20.23    3.71
  -5   7  -1   27.26    3.63
  -5   7  -1   21.00    4.03
  -5   7  -1   14.47    3.87
  -5  -7   1   17.98    3.55
  -5   7  -2  276.08   16.17
  -5   7  -2  285.68   16.31
  -5  -7   2  302.95   14.59
  -5   7  -2  269.48   14.86
  -5  -7   2  265.92   15.16
  -5  -7   2  272.28   16.12
  -5   7  -2  300.76   15.73
  -5   7  -2  281.33   16.29
  -5  -7   2  276.83   14.58
  -5   7  -2  296.61   15.70
  -5   7  -3  319.75   17.36
  -5   7  -3  331.24   17.57
  -5  -7   3  328.78   15.33
  -5  -7   3  319.48   16.67
  -5  -7   3  333.26   17.61
  -5   7  -3  308.50   16.08
  -5   7  -3  330.81   17.67
  -5  -7   3  327.45   16.26
  -5   7  -3  307.42   16.39
  -5   7  -4   89.65    8.13
  -5   7  -4   78.48    7.87
  -5   7  -4   96.18    8.57
  -5   7  -4   90.26    7.25
  -5  -7   4   89.99    8.31
  -5   7  -4  102.67    8.19
  -5   7  -4   98.53    8.74
  -5  -7   4   74.86    7.91
  -5  -7   4   88.89    7.90
  -5  -7   4   81.29    6.72
  -5  -7   4   90.21    7.88
  -5  -7   5   13.66    3.16
  -5   7  -5    9.54    2.97
  -5   7  -5   12.79    2.73
  -5  -7   5   12.12    2.62
  -5  -7   5   13.50    3.54
  -5  -7   5   10.34    3.04
  -5   7  -5   16.83    3.80
  -5   7  -5   11.91    3.17
  -5   7  -5    9.03    2.93
  -5   7  -6   73.44    6.93
  -5   7  -6   74.54    6.94
  -5   7  -6   84.66    7.38
  -5   7  -6   65.62    5.77
  -5  -7   6   67.56    6.73
  -5   7  -6   68.70    7.16
  -5  -7   6   78.11    7.09
  -5  -7   6   69.26    7.18
  -5  -7   6   59.69    6.50
  -5  -7   6   78.13    6.17
  -5   7  -7  374.58   16.90
  -5   7  -7  388.79   18.51
  -5   7  -7  370.86   16.57
  -5   7  -7  354.56   16.40
  -5   7  -7  365.89   15.20
  -5  -7   7  347.04   16.50
  -5  -7   7  349.54   17.33
  -5  -7   7  374.13   15.27
  -5  -7   7  364.62   16.85
  -5   7  -8   30.36    3.45
  -5   7  -8   25.60    3.50
  -5   7  -8   29.34    3.73
  -5  -7   8   29.37    3.46
  -5  -7   8   22.96    4.25
  -5  -7   8   23.07    3.51
  -5   7  -8   30.21    4.60
  -5   7  -9  201.86   12.23
  -5  -7   9  203.03   10.53
  -5  -7   9  209.53   12.42
  -5  -7  10  123.06    8.61
  -5   7 -10  137.06    9.32
  -5   7 -10  122.85    8.19
  -5  -7  10  124.75    7.38
  -5  -7  10  136.00    9.28
  -5  -7  11  210.27   11.12
  -5  -7  11  197.08   10.90
  -5   7 -11  192.02    9.66
  -5   7 -11  201.28   11.30
  -5  -7  12  222.32   10.87
  -5  -7  12  205.39   10.99
  -5  -7  12  231.23   11.09
  -5   7 -12  214.20   11.21
  -5  -7  13   96.63    6.32
  -5  -7  13   99.04    6.22
  -5   7 -13   97.01    6.48
  -5  -7  14   64.52    4.40
  -5   7 -14   69.44    4.82
  -5  -7  14   72.03    4.58
  -5  -7  15   23.66    1.88
  -5   7 -15   22.81    2.16
  -5   8  13  134.32    5.54
  -5  -8 -13  127.11    5.44
  -5   8  12   63.76    4.16
  -5  -8 -12   53.89    3.79
  -5  -8 -12   55.96    3.55
  -5  -8 -12   60.78    4.00
  -5   8  11    6.64    1.72
  -5  -8 -11    4.47    1.46
  -5  -8 -11    6.22    1.63
  -5  -8 -11    5.29    1.63
  -5  -8 -10   36.17    3.52
  -5  -8 -10   40.73    3.97
  -5  -8 -10   40.28    3.98
  -5  -8  -9  111.21    7.52
  -5  -8  -9  146.76    7.71
  -5  -8  -8   14.58    2.60
  -5   8   7   82.32    6.37
  -5  -8  -7   80.53    6.13
  -5  -8  -7   79.33    5.67
  -5  -8  -6   30.47    3.80
  -5   8   6   32.07    4.11
  -5  -8  -6   30.77    3.84
  -5   8   6   34.20    4.15
  -5   8   6   29.22    3.84
  -5   8   5  103.65    7.67
  -5   8   5   91.30    7.25
  -5   8   5  100.59    7.52
  -5   8   5   96.61    7.72
  -5  -8  -5  108.40    7.71
  -5  -8  -5  112.52    8.32
  -5   8   5   94.27    7.41
  -5  -8  -5  100.71    7.08
  -5   8   4   87.29    7.42
  -5   8   4   95.77    7.65
  -5   8   4   94.80    7.73
  -5   8   4  109.06    8.09
  -5  -8  -4   86.09    7.25
  -5  -8  -4  102.09    7.95
  -5  -8  -4   94.18    7.81
  -5   8   4   93.06    7.49
  -5  -8  -4   87.59    6.75
  -5  -8  -3   60.42    6.23
  -5  -8  -3   48.44    5.68
  -5   8   3   52.03    5.74
  -5   8   3   50.97    5.67
  -5   8   3   63.18    6.32
  -5   8   3   60.00    6.28
  -5  -8  -3   62.77    5.55
  -5  -8  -3   55.49    5.89
  -5  -8  -2  114.38    8.68
  -5  -8  -2  115.63    8.84
  -5  -8  -2  117.24    8.64
  -5   8   2  112.85    8.76
  -5   8   2   99.22    8.11
  -5   8   2  100.81    8.30
  -5   8   2   91.41    8.05
  -5  -8  -2  110.87    8.52
  -5  -8  -2  117.07    7.68
  -5   8   1   60.44    6.18
  -5  -8  -1   59.87    6.17
  -5  -8  -1   56.30    5.97
  -5  -8  -1   51.04    5.87
  -5  -8  -1   46.51    5.62
  -5  -8  -1   50.21    5.00
  -5  -8   0  172.20   11.06
  -5   8   0  177.38   10.75
  -5   8   0  175.80   11.16
  -5   8   0  170.93   11.05
  -5  -8   0  158.19    9.21
  -5  -8   0  166.06   10.66
  -5  -8   0  170.33   11.26
  -5   8  -1   52.56    5.58
  -5   8  -1   44.64    5.48
  -5  -8   1   48.11    5.47
  -5   8  -1   41.67    5.33
  -5   8  -1   47.73    5.68
  -5  -8   1   45.72    4.52
  -5   8  -2   94.53    6.83
  -5  -8   2   92.89    6.43
  -5  -8   2   98.15    7.71
  -5  -8   2   98.15    8.01
  -5   8  -2   97.01    8.10
  -5   8  -2   98.99    7.48
  -5   8  -2   92.39    7.88
  -5   8  -2   88.81    7.76
  -5   8  -3   38.81    4.51
  -5   8  -3   50.90    5.67
  -5   8  -3   51.35    5.61
  -5   8  -3   40.81    5.11
  -5   8  -3   45.12    4.48
  -5  -8   3   42.85    5.22
  -5   8  -3   43.84    5.04
  -5  -8   3   52.24    5.80
  -5  -8   3   44.92    4.68
  -5  -8   3   49.23    4.41
  -5   8  -4   92.80    7.46
  -5   8  -4   87.07    7.14
  -5   8  -4   85.01    7.17
  -5   8  -4  106.14    7.85
  -5   8  -4   83.62    5.90
  -5  -8   4   83.92    7.11
  -5  -8   4   97.51    7.92
  -5  -8   4   88.30    5.86
  -5  -8   4   90.77    6.89
  -5   8  -5  114.17    8.09
  -5   8  -5  118.34    8.32
  -5   8  -5  116.88    8.08
  -5   8  -5  116.03    8.09
  -5   8  -5  113.56    6.59
  -5  -8   5  115.05    8.10
  -5  -8   5  111.18    7.74
  -5  -8   5  125.76    8.83
  -5  -8   5  119.42    6.64
  -5  -8   5  111.49    8.53
  -5  -8   5  104.84    7.62
  -5   8  -6   37.12    4.36
  -5   8  -6   31.28    4.25
  -5   8  -6   25.60    3.55
  -5   8  -6   30.71    3.84
  -5   8  -6   32.76    3.12
  -5  -8   6   33.88    4.08
  -5  -8   6   35.17    3.99
  -5  -8   6   35.41    3.23
  -5  -8   6   36.91    4.37
  -5  -8   7   66.36    6.29
  -5   8  -7   68.27    5.25
  -5   8  -7   73.22    5.41
  -5  -8   7   68.11    5.25
  -5  -8   7   79.12    6.24
  -5   8  -7   75.66    6.39
  -5  -8   8   11.07    2.76
  -5   8  -8   11.37    2.58
  -5  -8   8   12.24    2.11
  -5  -8   8   15.25    2.92
  -5   8  -9  147.27    8.10
  -5  -8   9  135.20    8.32
  -5  -8   9  132.46    7.97
  -5   8  -9  139.93    8.37
  -5   8 -10   35.16    3.37
  -5  -8  10   38.25    3.92
  -5   8 -10   42.14    4.20
  -5   8 -11    3.44    1.47
  -5   8 -11    4.44    1.04
  -5  -8  11    3.24    1.39
  -5  -8  11    5.87    1.70
  -5  -8  11    2.70    1.39
  -5  -8  12   65.64    4.23
  -5   8 -12   70.77    4.44
  -5  -8  12   65.84    4.34
  -5  -8  13  153.87    6.17
  -5  -8  13  153.60    6.12
  -5  -9 -10    6.76    1.11
  -5   9  10    8.59    1.20
  -5   9   9   11.45    1.68
  -5   9   8   16.22    2.17
  -5  -9  -8   17.14    2.28
  -5  -9  -8   10.87    1.23
  -5  -9  -8   16.50    2.21
  -5   9   7  284.71   11.13
  -5  -9  -7  274.94   11.05
  -5  -9  -7  300.29   11.31
  -5   9   6   39.33    3.79
  -5  -9  -6   38.21    3.83
  -5  -9  -6   40.88    3.73
  -5  -9  -6   33.30    2.69
  -5  -9  -6   44.57    4.01
  -5  -9  -5  268.38   11.07
   5  -9   5  267.26    9.96
  -5  -9  -5  298.50   12.30
  -5  -9  -5  278.13   11.87
  -5   9   5  284.92   11.98
  -5   9   4   85.85    5.96
   5  -9   4   81.80    4.68
  -5  -9  -4   79.76    5.59
  -5  -9  -4   77.72    4.57
  -5  -9  -4   81.32    5.90
  -5  -9  -4   90.52    6.25
  -5   9   4   88.42    5.95
  -5   9   4   87.05    5.96
  -5   9   3  199.55    9.65
  -5   9   3  192.56    9.67
   5  -9   3  175.43    7.83
  -5  -9  -3  177.00    9.36
  -5  -9  -3  179.49    7.73
  -5  -9  -3  178.20    9.46
  -5  -9  -3  186.95    9.77
  -5   9   3  197.18    9.86
  -5   9   3  185.10    9.59
  -5   9   2   52.08    4.62
  -5   9   2   59.45    5.12
  -5  -9  -2   56.98    4.97
  -5  -9  -2   46.98    3.46
  -5  -9  -2   52.80    4.76
  -5  -9  -2   46.50    4.73
  -5   9   2   58.51    5.23
  -5   9   2   53.45    4.89
  -5   9   1  135.30    7.79
  -5  -9  -1  145.33    8.42
  -5  -9  -1  134.63    6.30
  -5   9   1  131.02    6.82
  -5  -9  -1  150.28    8.31
  -5   9   0   34.21    4.01
  -5   9   0   31.77    3.94
  -5   9   0   32.78    3.54
  -5  -9   0   30.44    3.78
  -5  -9   0   32.59    2.71
  -5   9   0   33.66    3.02
  -5  -9   0   34.02    3.82
  -5   9  -1  121.44    6.11
  -5   9  -1  135.77    8.30
  -5   9  -1  129.43    8.12
  -5   9  -1  137.43    8.28
  -5  -9   1  135.21    8.37
  -5  -9   2   54.03    5.08
  -5  -9   2   56.03    4.65
  -5   9  -2   63.69    5.39
  -5   9  -2   56.32    5.04
  -5  -9   2   54.47    4.93
  -5  -9   2   51.75    4.88
  -5   9  -2   59.40    5.18
  -5  -9   3  191.43   10.03
  -5  -9   3  193.77    9.10
  -5   9  -3  198.95    9.84
  -5   9  -3  196.22    9.83
  -5  -9   3  193.91   10.01
   5  -9  -3  188.56    8.04
  -5  -9   3  181.49    9.56
  -5   9  -3  172.14    9.41
  -5  -9   4   77.90    5.06
  -5   9  -4   80.34    5.58
  -5   9  -4   89.45    5.83
  -5  -9   4   81.89    6.07
   5  -9  -4   82.77    4.60
  -5  -9   4   70.17    5.31
  -5   9  -4   74.44    5.51
  -5  -9   5  285.90   12.45
   5  -9  -5  263.46    9.97
  -5   9  -5  293.28   11.46
  -5   9  -5  282.58   11.38
  -5  -9   5  271.12   10.51
  -5   9  -6   38.78    3.09
  -5   9  -6   34.59    2.99
  -5  -9   6   32.51    2.59
  -5   9  -7  301.04   11.95
  -5  -9   7  293.56   12.08
  -5   9  -8   10.83    1.76
  -5  -9   8   13.78    2.09
  -5  -9   8   13.49    1.91
  -5  -9   9   11.73    1.64
  -5  -9   9   11.36    1.60
  -5   9  -9    7.10    1.11
  -5  -9   9    8.53    1.33
  -5  -9  10    4.25    0.79
  -5  -9  10    6.47    1.01
  -5 -10  -4   65.05    3.42
  -5  10   3  209.22    7.43
  -5  10   3  207.20    7.43
  -5 -10  -2   38.64    2.49
  -5  10   2   42.21    2.94
  -5  10   2   45.05    3.01
  -5 -10  -1   45.47    2.65
  -5  10   0   94.94    4.99
  -5  10   0  100.75    5.10
  -5  10  -1   54.66    3.51
  -5  10  -1   54.86    3.54
  -5  10  -2   43.99    2.93
  -5  10  -2   43.01    2.92
  -5  10  -2   42.33    2.93
  -5  10  -3  182.39    7.00
  -5  10  -3  195.41    7.11
  -5  10  -3  199.09    7.62
  -5 -10   4   53.64    3.05
  -6   0   0  689.88   39.31
  -6   0  -1  456.60   30.33
  -6   0   1  498.98   32.89
  -6   0  -2  440.29   28.75
  -6   0   2  354.78   28.48
  -6   0  -3  335.04   24.49
  -6   0   3  306.95   26.81
  -6   0   4   60.25   12.01
  -6   0   5   17.42    6.76
  -6   0   6  171.94   21.94
  -6   0  -7    5.78    1.67
  -6   0   7    4.32    2.47
  -6   0   8   76.88    8.79
  -6   0   8   67.97    6.95
  -6   0   8   63.84   14.83
  -6   0  -8   70.78    5.11
  -6   0  -8   77.68    7.16
  -6   0  -8   67.42    5.90
  -6   0   8   66.05    6.50
  -6   0   8   74.97    6.63
  -6   0  -8   64.00    4.43
  -6   0  -9  593.55   22.81
  -6   0  -9  634.77   25.47
  -6   0   9  689.71   54.57
  -6   0  -9  634.53   21.13
  -6   0   9  663.61   31.12
  -6   0   9  601.71   24.72
  -6   0   9  617.51   24.13
  -6   0  -9  629.36   25.03
  -6   0 -10   25.16    2.90
  -6   0  10   25.97    6.52
  -6   0 -10   16.84    3.53
  -6   0  10   25.13    3.79
  -6   0 -10   24.06    4.15
  -6   0  10   21.22   11.61
  -6   0  11  174.69   17.15
  -6   0  11  185.97   12.36
  -6   0 -11  175.58    8.34
  -6   0  11  168.75   10.19
  -6   0 -11  184.08   11.71
  -6   0 -11  178.66   11.63
  -6   0  12 1176.73   41.91
  -6   0  12 1262.33   56.21
  -6   0 -12 1233.02   41.10
  -6   0 -12 1172.33   40.90
  -6   0 -12 1165.58   40.08
  -6   0 -13  116.90    8.54
  -6   0  13   97.59    7.48
  -6   0  13  110.00    8.43
  -6   0 -13  105.96    8.37
  -6   0  13  104.28    8.95
  -6   0 -14  716.99   26.45
  -6   0  14  725.34   34.17
  -6   0  14  695.65   27.75
  -6   0  14  695.83   26.11
  -6   0 -14  694.59   25.95
  -6   0 -15   21.85    3.31
  -6   0  15   26.69    5.63
  -6   0  15   27.60    4.29
  -6   0  15   21.46    3.33
  -6   0 -15   23.42    3.79
  -6   0 -15   18.22    3.19
  -6   0 -16   45.82    4.33
  -6   0 -16   47.52    4.42
  -6   0 -16   42.73    4.78
  -6   0  16   53.40    6.59
  -6   0  16   52.05    5.41
  -6   0  16   46.36    4.35
  -6   0 -17   50.70    3.95
   6   0  17   42.57    3.69
  -6   0 -17   42.00    3.49
  -6   0 -17   45.70    4.83
  -6   0 -17   48.13    4.56
  -6   0  17   38.36    5.20
  -6   0  17   40.69    4.34
  -6   0  18    0.76    1.53
   6   0  18   -0.18    0.73
  -6   0  18    0.53    1.02
  -6   0 -18    0.64    1.19
  -6   0  19    1.60    1.32
  -6   0  19   -0.27    1.18
  -6   0  20  188.39    7.70
  -6   0  20  236.27    8.39
  -6   1  20    9.20    1.23
  -6  -1 -20   11.26    1.34
  -6   1  20   11.64    1.30
  -6   1  19  315.26   11.58
  -6   1  19  325.87   11.71
   6  -1  18   22.21    2.53
  -6   1  18   19.16    3.04
  -6   1  18   19.07    3.05
  -6  -1 -17   33.14    2.77
  -6   1  17   28.82    3.35
  -6   1  17   29.25    4.17
  -6   1  16  280.41   13.26
  -6  -1 -16  293.33   12.19
  -6   1  16  296.84   15.39
  -6  -1 -16  249.93   13.46
  -6  -1 -16  294.02   13.48
  -6  -1 -16  275.71   11.64
  -6   1  15   66.96    6.35
  -6  -1 -15   82.59    6.11
  -6   1  15   93.41    8.58
  -6  -1 -15   71.45    6.83
  -6  -1 -15   87.19    6.98
  -6  -1 -15   74.14    5.80
  -6  -1 -14   34.68    4.27
  -6  -1 -14   37.47    4.42
  -6   1  14   43.85    5.41
  -6   1  14   30.89    5.41
  -6   1  13  345.74   19.20
  -6  -1 -13  324.79   15.34
  -6   1  13  324.19   16.65
  -6  -1 -13  335.77   15.72
  -6   1  12   94.33    9.65
  -6  -1 -12   85.86    7.51
  -6  -1 -12   79.98    7.01
  -6   1  12   89.20    8.07
  -6  -1 -12   88.49    7.45
  -6   1  11   68.13   15.08
  -6  -1 -11   77.55    7.17
  -6  -1 -11   75.56    4.88
  -6  -1 -11   74.52    6.86
  -6   1  11   76.99    7.50
  -6   1  11   87.22    9.13
  -6  -1 -11   83.21    7.31
  -6   1  10  572.73   44.33
  -6  -1 -10  568.17   23.52
  -6  -1 -10  569.49   23.19
  -6  -1 -10  587.37   19.28
  -6  -1 -10  580.63   23.68
  -6   1  10  567.75   26.43
  -6   1  10  576.00   24.46
  -6   1   9  142.11   20.91
  -6  -1  -9  154.35    8.83
  -6  -1  -9  162.80    7.78
  -6  -1  -9  169.07   10.78
  -6   1   9  162.04    9.59
  -6   1   9  161.28   11.09
  -6   1   9  159.38   12.13
  -6  -1  -9  171.20   10.70
  -6  -1  -8   98.91    6.87
  -6  -1  -8   93.52    7.53
  -6   1   8   82.61   15.45
  -6   1   8   94.95    8.91
  -6  -1  -8   92.92    5.62
  -6  -1  -8   95.69    7.86
  -6   1   8  100.97    7.32
  -6  -1  -7  570.07   19.42
  -6  -1  -7  579.16   19.58
  -6   1   7  574.68   41.17
  -6  -1  -7  579.34   20.35
  -6   1   7  593.64   25.15
  -6  -1  -7  579.79   23.19
  -6   1   6   68.04   13.10
  -6   1   5 1308.45   63.79
  -6   1   4  300.69   26.37
  -6   1   3  332.85   26.84
  -6  -1  -3  316.25   23.37
  -6   1   2  862.71   45.86
  -6  -1  -2  850.16   43.02
  -6  -1  -1  108.94    7.64
  -6  -1  -1  118.48   14.47
  -6   1   1  120.11   14.96
  -6   1   0    1.51    3.12
  -6  -1   0    1.55    2.77
  -6  -1   0    2.85    1.51
  -6   1  -1   82.32   11.82
  -6  -1   1   74.70   12.26
  -6   1  -2  930.83   45.12
  -6  -1   2  974.93   49.45
  -6   1  -3  320.58   23.37
  -6  -1   3  297.71   25.98
  -6  -1   4  213.94   22.48
  -6  -1   5 1446.09   68.64
  -6  -1   6   63.94   12.98
  -6   1  -7  557.38   22.07
  -6   1  -7  588.40   20.34
  -6   1  -7  601.81   21.24
  -6  -1   7  596.05   22.96
  -6  -1   7  554.21   23.30
  -6  -1   7  558.67   24.77
  -6  -1   7  586.37   42.16
  -6  -1   8   90.92    8.84
  -6   1  -8  126.55    8.62
  -6  -1   8  124.34   19.27
  -6   1  -8  107.89    7.83
  -6  -1   8  107.63    7.59
  -6  -1   8  110.90    8.60
  -6  -1   8  108.01    7.82
  -6  -1   8  102.83    7.81
  -6   1  -8  106.42    6.85
  -6  -1   8  110.55    8.14
  -6   1  -9  156.66    8.17
  -6  -1   9  152.65   11.70
  -6  -1   9  153.66   10.34
  -6   1  -9  144.85    9.38
  -6  -1   9  151.27    9.54
  -6  -1   9  127.28   20.34
  -6   1 -10  595.24   20.12
  -6  -1  10  528.83   25.65
  -6   1 -10  573.57   22.16
  -6   1 -10  604.30   25.16
  -6  -1  10  601.77   23.94
  -6  -1  10  567.13   45.20
  -6  -1  10  576.65   22.38
  -6   1 -11   79.80    5.27
  -6  -1  11   72.21    8.23
  -6   1 -11   72.35    7.38
  -6  -1  11   74.04    6.77
  -6  -1  11   77.26   16.63
  -6  -1  11   73.82    6.26
  -6   1 -12   78.48    7.56
  -6  -1  12   78.98    6.81
  -6  -1  12   84.14    6.48
  -6  -1  12   76.66    8.52
  -6   1 -12   90.54    5.51
  -6  -1  13  338.21   18.59
  -6   1 -13  315.27   16.26
  -6  -1  14   21.87    4.49
  -6   1 -14   32.33    4.56
  -6   1 -14   25.37    4.04
  -6   1 -15   69.99    6.64
  -6   1 -15   70.89    6.23
  -6  -1  15   70.74    7.03
  -6  -1  15   70.70    7.34
  -6   1 -15   64.21    5.71
  -6   1 -16  291.27   12.83
  -6   1 -16  313.90   14.48
  -6  -1  16  314.09   14.35
  -6  -1  16  295.74   15.19
  -6  -1  16  281.24   14.48
  -6   1 -16  289.25   13.08
  -6   1 -17   26.42    2.92
  -6  -1  17   33.61    4.15
  -6  -1  17   32.57    3.64
  -6   1 -17   35.15    4.02
  -6  -1  17   33.48    4.47
  -6   1 -17   30.50    3.16
  -6  -1  18   14.24    2.52
  -6  -1  18   19.05    2.92
  -6   1 -18   10.62    1.53
  -6  -1  18   13.28    2.61
  -6  -1  18   15.94    2.14
  -6   1 -18   18.20    2.86
  -6   1 -18   16.41    2.48
  -6  -1  19  316.31   12.16
  -6  -1  19  318.68   12.05
  -6  -1  19  291.15   11.14
  -6   1 -19  321.28   12.16
  -6  -1  20   10.41    1.23
  -6  -1  20   10.60    1.42
  -6  -1  20    7.03    1.04
  -6   2  19   44.66    3.05
  -6  -2 -19   55.60    3.79
   6  -2  19   48.57    3.09
  -6   2  19   48.74    3.24
  -6   2  19   51.57    3.52
  -6  -2 -18  110.45    4.94
  -6   2  18  124.33    6.69
  -6   2  18  121.67    7.00
  -6   2  18  121.61    6.70
  -6   2  17  744.09   25.84
  -6   2  17  765.29   25.95
  -6  -2 -16   82.78    4.90
  -6   2  16   71.17    6.35
  -6  -2 -15  246.37   11.24
  -6   2  15  239.97   13.10
  -6  -2 -15  239.18   10.66
  -6  -2 -15  235.15   12.79
  -6   2  15  224.18   11.68
  -6  -2 -14   15.85    3.54
  -6  -2 -14   18.89    3.12
  -6   2  14   20.74    3.46
  -6  -2 -14   21.79    3.16
  -6   2  14   22.50    4.04
  -6  -2 -13  198.08   10.82
  -6   2  13  199.65   12.61
  -6  -2 -13  203.93   10.93
  -6  -2 -13  200.05   12.22
  -6   2  13  187.21   11.47
  -6  -2 -12   11.11    3.04
  -6  -2 -12    7.44    2.47
  -6  -2 -12   10.46    2.67
  -6   2  12    9.95    2.87
  -6  -2 -12    9.28    2.59
  -6   2  12    7.93    2.75
  -6  -2 -11   65.99    6.12
  -6   2  11   65.79    7.01
  -6  -2 -11   58.31    5.93
  -6   2  11   52.37    6.05
  -6  -2 -11   55.68    6.20
  -6  -2 -11   68.95    6.57
  -6  -2 -10  267.88   14.68
  -6  -2 -10  268.76   14.18
  -6  -2 -10  300.20   14.31
  -6  -2 -10  285.69   14.31
  -6   2  10  315.08   29.35
  -6   2  10  265.53   15.25
  -6   2  10  262.47   14.57
  -6  -2  -9  338.24   13.61
  -6  -2  -9  364.51   12.62
  -6  -2  -9  353.09   16.92
  -6  -2  -9  316.57   15.80
  -6   2   9  333.72   17.31
  -6  -2  -9  328.24   15.98
  -6   2   9  337.40   16.77
  -6   2   9  303.57   28.81
  -6  -2  -8   34.23    4.52
  -6   2   8   30.53    4.56
  -6   2   8   26.98    4.35
  -6  -2  -8   31.91    2.90
  -6   2   8   33.81    9.29
  -6  -2  -8   35.23    4.69
  -6  -2  -8   36.10    4.50
  -6  -2  -8   28.87    4.03
  -6  -2  -8   32.83    3.58
  -6   2   7   75.84    7.01
  -6   2   7   81.06    7.50
  -6  -2  -7   83.48    5.95
  -6   2   7   76.17    6.32
  -6   2   7   76.57    6.33
  -6  -2  -7   82.78    6.72
  -6  -2  -7   86.79    4.97
  -6   2   7   80.58    7.49
  -6  -2  -7   84.97    7.03
  -6   2   7   87.47    6.34
  -6   2   7   96.90   15.17
  -6  -2  -7   66.43    6.12
  -6  -2  -7   85.57    7.13
  -6  -2  -6   57.92    4.38
  -6  -2  -6   64.85    5.30
  -6   2   6   67.21   12.16
  -6  -2  -6   60.77    4.45
  -6  -2  -6   61.47    5.63
  -6   2   5  765.89   43.80
  -6  -2  -5  707.01   26.13
  -6   2   4  452.33   31.25
  -6  -2  -4  388.48   17.25
  -6   2   3 1910.80   77.89
  -6  -2  -3 1982.63   59.66
   6   2  -2   23.59    4.88
  -6  -2  -2   11.99    4.37
  -6   2   2   21.76    6.44
  -6  -2  -2   18.08    3.40
   6   2  -1  413.49   23.87
  -6  -2  -1  459.35   29.12
  -6   2   1  403.32   28.08
  -6  -2  -1  439.50   18.60
   6   2   0   50.03    7.95
  -6  -2   0   54.28    5.54
  -6   2   0   52.33    9.21
  -6  -2   0   35.18    8.25
  -6   2  -1  440.78   27.89
  -6  -2   1  373.66   27.52
  -6  -2   2   17.85    3.30
  -6   2  -2   12.87    4.81
  -6  -2   2   17.73    6.02
  -6  -2   3 1931.33   58.85
  -6  -2   3 1939.72   78.35
  -6  -2   4  389.06   17.36
  -6  -2   4  424.06   30.77
  -6  -2   5  659.96   24.73
  -6  -2   5  629.27   40.14
  -6  -2   6   77.47    6.98
  -6   2  -6   77.61    6.70
  -6   2  -6   79.62    6.23
  -6  -2   6   85.03    8.43
  -6  -2   6   79.29    7.25
  -6  -2   6   64.08    6.77
  -6  -2   6   69.95    6.70
  -6   2  -6   70.69    5.50
  -6   2  -6   70.52    6.77
  -6  -2   6   61.50   11.92
  -6   2  -6   78.22    6.75
  -6  -2   6   71.51    6.25
  -6  -2   6   81.53    6.75
  -6   2  -7   71.61    5.74
  -6  -2   7   77.18    7.02
  -6  -2   7   69.26    7.10
  -6  -2   7   67.15    5.75
  -6  -2   7   73.85    6.87
  -6   2  -7   79.19    5.54
  -6  -2   7   75.92    6.55
  -6  -2   7   65.56    6.91
  -6  -2   7   65.05    6.72
  -6  -2   7   65.60    6.71
  -6  -2   7   70.77   13.02
  -6   2  -7   68.82    6.12
  -6  -2   7   68.13    4.56
  -6   2  -7   84.37    7.32
  -6  -2   7   67.21    4.51
  -6   2  -7   71.27    6.58
  -6  -2   8   29.09    4.60
  -6  -2   8   32.70    5.00
  -6  -2   8   30.64    3.83
  -6   2  -8   38.75    4.92
  -6  -2   8   28.57    4.49
  -6   2  -8   29.01    4.32
  -6  -2   8   23.90    8.43
  -6  -2   8   27.46    4.01
  -6   2  -8   37.21    3.98
  -6  -2   8   35.36    4.84
  -6  -2   8   35.90    4.88
  -6   2  -8   38.58    3.94
  -6   2  -8   32.42    4.16
  -6  -2   9  352.47   17.80
  -6  -2   9  362.62   17.08
  -6   2  -9  384.75   14.62
  -6   2  -9  338.19   16.99
  -6  -2   9  355.56   17.91
  -6  -2   9  336.02   30.59
  -6   2  -9  334.79   16.43
  -6  -2   9  362.91   16.36
  -6   2 -10  289.31   11.86
  -6  -2  10  269.15   14.24
  -6   2 -10  245.68   14.36
  -6  -2  10  275.59   15.46
  -6  -2  10  287.92   15.46
  -6  -2  10  259.42   27.04
  -6   2 -10  286.75   14.14
  -6  -2  11   63.86    6.84
  -6  -2  11   57.79    5.84
  -6  -2  11   57.48    6.43
  -6   2 -11   69.17    4.84
  -6  -2  12    9.48    3.01
  -6  -2  12   11.30    3.01
  -6   2 -12    9.72    1.90
  -6   2 -13  186.10   12.03
  -6  -2  13  202.16   11.31
  -6  -2  13  187.03   11.97
  -6  -2  14   24.78    4.19
  -6  -2  14   23.06    3.35
  -6   2 -14   24.36    4.09
  -6   2 -14   26.93    4.39
  -6   2 -15  242.00   12.29
  -6   2 -15  262.75   13.22
  -6  -2  15  255.96   13.42
  -6   2 -15  253.17   13.46
  -6   2 -16   74.08    5.53
  -6   2 -16   75.56    6.35
  -6   2 -16   71.25    5.81
  -6  -2  16   70.83    6.06
  -6  -2  16   76.34    6.87
  -6  -2  17  785.81   26.20
  -6  -2  17  729.05   25.33
  -6   2 -17  714.10   23.25
  -6   2 -17  744.32   25.30
  -6   2 -17  747.08   23.95
  -6  -2  17  738.71   25.21
  -6  -2  17  728.47   26.08
  -6  -2  18  126.19    6.64
  -6  -2  18  117.66    6.85
  -6  -2  18  113.35    6.40
  -6   2 -18   97.29    4.60
  -6  -2  18  114.92    6.30
  -6   2 -18  132.24    6.76
  -6   2 -18   95.47    4.79
  -6   2 -19   43.53    3.44
  -6  -2  19   39.34    2.61
  -6   3  19  172.39    6.86
   6  -3  19  179.37    6.48
  -6   3  18   53.58    3.21
  -6   3  18   73.19    4.20
  -6  -3 -18   64.17    3.05
  -6  -3 -17   57.95    3.68
  -6   3  17   51.38    3.98
  -6   3  17   60.90    4.74
  -6   3  17   55.47    4.02
  -6  -3 -17   54.11    4.67
  -6   3  16   70.13    5.30
  -6  -3 -16   71.15    5.85
  -6   3  16   70.11    5.86
  -6   3  16   72.63    5.36
  -6   3  15  115.36    7.63
  -6  -3 -15  118.72    8.30
  -6   3  15  121.13    8.50
  -6   3  15  106.82    7.35
  -6  -3 -15  115.12    6.10
  -6   3  14   17.79    3.26
  -6  -3 -14   17.84    2.60
  -6  -3 -14   11.74    3.02
  -6   3  14   20.17    3.37
  -6  -3 -13  353.84   14.63
  -6  -3 -13  360.70   16.97
  -6   3  13  342.40   16.25
  -6   3  13  343.90   16.24
  -6  -3 -12    4.78    2.26
  -6  -3 -12    1.98    1.64
  -6   3  12    1.52    1.89
  -6   3  12    1.51    1.73
  -6  -3 -12    4.93    1.88
  -6   3  11  867.06   31.39
  -6  -3 -11  877.00   29.92
  -6   3  11  831.61   31.09
  -6  -3 -11  851.00   29.58
  -6   3  11  851.59   30.79
  -6  -3 -11  837.72   31.53
  -6  -3 -10  591.71   24.29
  -6  -3 -10  627.78   23.12
  -6   3  10  597.12   24.12
  -6   3  10  566.14   23.47
  -6   3  10  563.99   23.78
  -6  -3  -9  166.38    7.88
  -6  -3  -9  179.90   10.57
  -6   3   9  184.51   11.33
  -6  -3  -9  176.82   11.27
  -6  -3  -9  152.17   10.96
  -6   3   9  170.22   19.78
  -6   3   9  199.62   11.73
  -6   3   9  184.81   11.25
  -6   3   8  147.03    9.93
  -6  -3  -8  136.42    7.19
  -6   3   8  127.69    8.58
  -6   3   8  133.46    8.80
  -6   3   8  156.12   18.57
  -6  -3  -8  139.11    8.90
  -6  -3  -8  143.17    9.92
  -6  -3  -8  142.48   10.19
  -6   3   8  136.17    9.58
  -6  -3  -8  162.64    9.73
  -6   3   8  139.35    9.68
  -6  -3  -7  199.19   11.17
  -6   3   7  205.27   11.78
  -6  -3  -7  204.71   11.86
  -6  -3  -7  236.30   13.20
  -6  -3  -7  201.50   10.84
  -6   3   7  176.69   11.24
  -6   3   7  175.32   11.20
  -6  -3  -7  202.03    8.05
  -6  -3  -7  202.67    9.27
  -6   3   7  183.96   11.00
  -6  -3  -7  197.60    7.96
  -6   3   7  184.24   11.04
  -6   3   7  191.98   20.34
  -6   3   7  199.06   12.73
  -6  -3  -7  200.04   11.13
  -6  -3  -6   49.81    5.24
  -6  -3  -6   52.89    5.07
  -6   3   6   39.62    5.00
  -6   3   6   55.04    5.72
  -6  -3  -6   50.88    4.25
  -6  -3  -6   55.38    3.71
  -6  -3  -6   52.40    3.66
  -6   3   6   59.59    5.91
  -6   3   6   47.05    5.27
  -6   3   6   36.43    8.87
  -6  -3  -6   46.00    5.18
  -6  -3  -6   49.92    5.71
  -6   3   6   52.19    6.14
  -6  -3  -6   50.70    5.45
  -6  -3  -5  198.58   13.04
  -6  -3  -5  199.22   11.24
  -6  -3  -5  191.68   11.61
  -6   3   5  208.05   12.59
  -6  -3  -5  183.33    9.89
  -6   3   5  191.17   11.14
  -6  -3  -5  192.43    8.43
  -6  -3  -5  195.02    9.37
  -6   3   5  186.95   11.38
  -6  -3  -5  206.56    8.60
  -6   3   5  198.60   11.64
  -6   3   5  190.68   11.08
  -6  -3  -5  192.45    9.08
  -6   3   5  206.89   20.27
  -6  -3  -5  192.52   11.42
  -6  -3  -5  209.45   10.58
  -6  -3  -4  256.97   13.76
  -6  -3  -4  251.98   10.32
  -6  -3  -4  251.15   11.16
  -6   3   4  252.65   13.61
  -6  -3  -4  256.25   10.35
  -6   3   4  266.61   13.91
  -6   3   4  269.73   14.53
  -6  -3  -4  241.50   10.54
  -6  -3  -4  269.80   15.22
  -6  -3  -4  275.27   12.94
  -6  -3  -4  245.33   10.56
  -6   3   4  256.18   22.39
  -6  -3  -3  408.71   18.42
  -6   3   3  389.80   27.43
  -6   3   2   51.10    9.14
  -6  -3  -2   53.75    5.88
   6   3  -2   54.69    7.87
  -6  -3  -1  238.93   13.34
  -6  -3  -1  215.17   18.51
  -6   3   1  266.84   21.05
   6   3  -1  253.93   18.28
  -6   3   0   49.92    8.81
  -6  -3   0   30.79    7.11
  -6  -3   0   34.72    4.85
   6   3   0   36.66    6.94
  -6  -3   1  239.55   20.38
  -6   3  -1  226.18   18.54
   6   3   1  239.29   18.76
  -6  -3   2   35.84    4.80
   6   3   2   33.99    7.18
  -6  -3   2   43.03    8.85
  -6  -3   3  408.03   18.62
  -6  -3   3  406.75   28.66
   6   3   3  402.62   26.65
  -6  -3   4  305.66   15.07
  -6   3  -4  293.62   13.76
  -6  -3   4  273.06   15.15
  -6  -3   4  272.86   15.17
  -6   3  -4  287.74   14.71
   6   3   4  243.06   20.87
  -6   3  -4  295.01   15.15
  -6   3  -4  271.66   14.94
  -6  -3   4  266.66   10.88
  -6   3  -4  303.77   14.85
  -6  -3   4  267.99   10.86
  -6   3  -4  265.45   14.12
  -6  -3   4  244.27   13.84
  -6  -3   4  244.39   22.50
  -6  -3   4  298.63   15.67
  -6  -3   5  211.94   11.74
  -6   3  -5  199.03    9.13
  -6  -3   5  222.29   12.45
  -6  -3   5  203.12   13.05
  -6   3  -5  192.51   10.65
  -6  -3   5  194.68   12.24
  -6   3  -5  196.54   11.64
  -6  -3   5  194.35   12.35
   6   3   5  179.67   18.08
  -6  -3   5  182.58   11.03
  -6   3  -5  207.21   12.60
  -6  -3   5  199.53    8.62
  -6   3  -5  208.41   11.93
  -6  -3   5  196.50    8.57
  -6   3  -5  214.18   12.05
  -6  -3   5  197.24   11.80
  -6  -3   5  156.77   18.25
  -6  -3   5  200.86   12.65
  -6  -3   6   52.46    5.61
  -6  -3   6   47.16    5.41
  -6   3  -6   41.30    5.00
  -6  -3   6   34.21    5.20
  -6  -3   6   53.97    6.63
  -6   3  -6   56.14    5.06
  -6  -3   6   41.65    5.51
  -6  -3   6   47.43    6.17
  -6  -3   6   44.95    5.22
   6   3   6   55.23    9.96
  -6   3  -6   43.92    5.66
  -6  -3   6   45.51    3.41
  -6  -3   6   45.20    3.40
  -6   3  -6   46.86    5.27
  -6   3  -6   42.53    5.00
  -6  -3   6   54.06    5.70
  -6  -3   6   36.01    8.80
  -6  -3   6   55.58    6.45
  -6  -3   7  183.81   10.90
  -6  -3   7  204.10   11.77
  -6   3  -7  201.48   10.18
  -6  -3   7  192.70   11.56
  -6   3  -7  194.33   11.05
  -6  -3   7  183.60   12.32
   6   3   7  191.77   18.97
  -6  -3   7  171.30   10.87
  -6   3  -7  160.33   10.91
  -6   3  -7  189.53   10.89
  -6  -3   7  181.41    7.63
  -6   3  -7  191.89   10.95
  -6  -3   7  178.06   19.92
  -6   3  -7  205.23   11.98
  -6  -3   7  179.22   12.42
  -6  -3   7  188.31   12.34
  -6  -3   7  172.49    7.52
  -6   3  -7  190.08   12.05
  -6  -3   8  136.21   10.41
  -6  -3   8  148.19   11.08
  -6  -3   8  128.66    9.46
  -6  -3   8  130.32    9.36
  -6   3  -8  121.99    9.38
  -6  -3   8   97.00   15.11
  -6   3  -8  125.64    9.27
  -6   3  -8  148.32    9.11
  -6  -3   8  127.79   10.13
  -6   3  -8  137.71    7.75
  -6   3  -8  133.79    9.87
   6   3   9  173.22   18.61
  -6  -3   9  184.53   11.38
  -6   3  -9  178.42   11.77
  -6  -3   9  158.85   19.68
  -6   3  -9  190.12   11.44
  -6  -3   9  167.50   11.77
  -6   3  -9  178.67    8.88
  -6   3  -9  191.41   11.77
  -6  -3   9  194.51   12.80
  -6  -3   9  184.76   11.74
  -6  -3   9  182.83   11.57
  -6  -3  10  643.60   25.04
  -6  -3  10  608.35   25.36
  -6   3 -10  621.91   20.53
  -6  -3  10  591.81   24.22
  -6  -3  10  598.66   25.90
  -6   3 -10  554.85   24.70
  -6   3 -10  608.01   24.21
  -6  -3  10  618.77   25.08
  -6  -3  11  863.74   31.73
  -6   3 -11  811.97   31.93
  -6  -3  11  816.54   30.62
  -6   3 -11  804.24   29.67
  -6  -3  11  879.36   32.71
  -6   3 -11  896.24   26.67
  -6  -3  12    5.39    2.27
  -6  -3  12    6.66    2.63
  -6   3 -12    4.47    1.36
  -6  -3  12    8.36    2.74
  -6  -3  13  374.74   16.64
  -6  -3  13  364.14   15.99
  -6  -3  13  342.11   16.36
  -6  -3  13  371.72   17.08
  -6  -3  14   15.76    3.03
  -6   3 -14   14.54    3.29
  -6  -3  14   17.47    3.08
  -6  -3  14   21.74    3.45
  -6   3 -15  129.37    8.82
  -6  -3  15  111.67    7.55
  -6   3 -15  124.45    8.46
  -6  -3  15  107.72    6.75
  -6   3 -16   62.80    4.83
  -6   3 -16   58.71    5.47
  -6  -3  16   66.87    6.06
  -6   3 -16   61.94    5.20
  -6   3 -17   57.65    4.72
  -6   3 -17   56.79    4.15
  -6  -3  17   49.20    4.64
  -6   3 -17   48.29    3.51
  -6  -3  17   56.32    5.11
  -6  -3  18   86.51    5.34
  -6  -3  18   85.64    4.99
  -6   3 -18   86.57    4.85
  -6  -3  19  203.21    7.14
  -6   3 -19  162.05    6.68
  -6   4  18   12.32    1.38
  -6  -4 -17   80.36    4.94
  -6   4  17   77.31    4.89
  -6  -4 -17   69.13    3.74
  -6  -4 -16   69.84    4.33
  -6   4  16   65.59    4.67
  -6  -4 -16   75.83    5.48
  -6  -4 -16   64.20    5.12
  -6  -4 -15   57.14    4.30
  -6  -4 -15   57.46    5.32
  -6  -4 -15   53.73    5.20
  -6   4  15   63.06    5.16
  -6  -4 -14  500.90   16.85
  -6   4  14  480.20   17.75
  -6   4  14  498.35   19.74
  -6  -4 -14  518.41   20.52
  -6  -4 -13  159.77    7.99
  -6   4  13  147.51    8.49
  -6   4  13  151.17    9.80
  -6  -4 -13  167.46   10.19
  -6  -4 -13  149.21    9.95
  -6  -4 -12  224.87   10.43
  -6   4  12  183.38   10.34
  -6   4  12  225.17   12.63
  -6  -4 -12  218.78   12.31
  -6  -4 -12  216.38   12.71
  -6   4  11  462.35   21.00
  -6  -4 -11  494.90   18.62
  -6  -4 -11  462.83   20.53
  -6  -4 -11  503.56   21.68
  -6   4  10  126.44    9.67
  -6  -4 -10  125.72    7.97
  -6  -4 -10  115.77    8.96
  -6  -4 -10  109.61    9.16
  -6   4   9  174.27   11.63
  -6  -4  -9  173.05    9.87
  -6  -4  -9  179.45   11.35
  -6  -4  -9  161.23   11.28
  -6  -4  -8  179.01   11.25
  -6  -4  -8  197.62   12.18
  -6  -4  -8  182.35   10.25
  -6   4   8  168.59   11.58
  -6   4   8  167.76   10.34
  -6   4   8  176.72   10.55
  -6  -4  -8  153.65    9.82
  -6   4   7  220.31   13.44
  -6  -4  -7  228.77   13.47
  -6  -4  -7  220.51   12.72
  -6  -4  -7  236.52   11.90
  -6  -4  -7  230.10   13.39
  -6  -4  -7  217.74   13.89
  -6  -4  -7  227.78   12.57
  -6   4   7  206.24   12.34
  -6   4   7  210.98   12.43
  -6   4   6  170.26   11.21
  -6   4   6  167.70   11.01
  -6   4   6  165.43   11.40
  -6  -4  -6  164.33   11.16
  -6  -4  -6  188.34   14.96
  -6  -4  -6  156.40   11.63
  -6  -4  -6  191.47   11.52
  -6  -4  -6  179.06   10.13
  -6  -4  -6  173.13   11.60
  -6  -4  -5  238.25   13.97
  -6  -4  -5  248.44   12.34
  -6  -4  -5  240.88   10.19
  -6   4   5  249.26   14.09
  -6   4   5  229.04   13.65
  -6   4   5  235.69   13.82
  -6  -4  -5  264.53   14.21
  -6  -4  -5  229.29   14.34
  -6  -4  -5  268.91   14.36
  -6  -4  -5  264.57   16.89
  -6  -4  -4   76.06    5.84
  -6   4   4   71.89    7.27
  -6  -4  -4   78.89    7.44
  -6  -4  -4   67.17    4.72
  -6   4   4   82.89    7.24
  -6   4   4   79.21    7.61
  -6   4   4   70.01    7.15
  -6   4   4   72.16    7.21
  -6  -4  -4   80.54    7.39
  -6  -4  -4   72.34    7.57
  -6  -4  -4   83.93    7.68
  -6  -4  -4   73.45    8.38
  -6   4   3  661.43   26.35
  -6  -4  -3  652.13   23.70
  -6  -4  -3  667.75   23.95
  -6  -4  -3  677.75   26.90
  -6  -4  -3  651.09   25.76
  -6  -4  -3  698.74   27.75
  -6   4   3  665.98   26.40
  -6  -4  -3  644.34   21.47
  -6  -4  -3  617.50   20.51
  -6   4   3  702.75   27.40
  -6  -4  -3  674.26   20.75
  -6   4   3  668.89   27.01
  -6  -4  -3  674.15   26.98
  -6  -4  -3  698.97   29.11
  -6   4   3  645.37   26.09
  -6  -4  -2  145.64   10.10
  -6  -4  -2  155.96   10.26
  -6  -4  -2  167.89   12.13
  -6  -4  -2  148.97   10.68
  -6  -4  -2  143.14    8.64
  -6  -4  -2  158.77   10.92
  -6  -4  -2  140.86    7.16
  -6   4   2  150.96   10.25
  -6  -4  -2  146.27    9.11
  -6   4   2  168.95   12.20
  -6   4   2  170.73   11.45
   6   4  -2  144.85   13.91
  -6  -4  -2  150.79    7.48
  -6  -4  -2  143.83    6.87
  -6  -4  -2  152.46    7.00
  -6   4   2  147.98   10.76
  -6   4   2  136.80   10.48
  -6   4   2  160.88   10.52
  -6  -4  -2  163.31   11.24
  -6  -4  -2  179.78   11.79
  -6  -4  -1  657.91   26.05
  -6   4   1  635.15   23.82
  -6  -4  -1  639.86   20.84
  -6   4   1  632.18   24.67
  -6  -4  -1  639.22   20.88
  -6  -4  -1  649.80   27.33
  -6  -4  -1  596.88   25.68
  -6  -4  -1  629.70   25.25
  -6  -4  -1  647.15   26.11
  -6  -4  -1  657.38   23.02
  -6   4   1  663.02   25.43
  -6   4   1  636.52   26.10
  -6  -4  -1  609.94   23.68
  -6   4   1  690.56   28.12
  -6   4   1  610.29   26.16
   6   4  -1  700.76   34.33
  -6  -4  -1  627.21   20.21
  -6  -4  -1  626.75   20.18
  -6   4   1  652.30   25.38
  -6  -4  -1  652.72   26.69
  -6  -4  -1  596.36   25.86
  -6  -4   0  257.14   10.61
  -6  -4   0  233.92   13.97
  -6  -4   0  272.92   10.80
  -6  -4   0  267.62   15.46
  -6  -4   0  256.67   14.68
  -6  -4   0  266.68   14.63
  -6  -4   0  260.70   12.11
  -6   4   0  254.97   14.32
  -6   4   0  251.35   13.54
  -6  -4   0  239.52   12.90
   6   4   0  265.65   20.05
  -6   4   0  262.20   15.39
  -6   4   0  264.40   15.01
  -6  -4   0  257.85   10.16
  -6   4   0  247.15   14.58
  -6   4   0  270.37   15.15
  -6  -4   0  268.15   10.22
  -6  -4   0  260.58   14.96
  -6  -4   0  248.55   14.46
  -6   4   0  253.71   12.73
  -6  -4   0  268.03   14.81
   6   4   1  622.72   33.51
  -6   4  -1  596.80   25.76
  -6   4  -1  629.91   26.52
  -6  -4   1  624.52   26.49
  -6  -4   1  610.97   25.70
  -6  -4   1  616.23   26.00
  -6  -4   1  591.21   24.75
  -6  -4   1  635.47   22.15
  -6  -4   1  600.32   20.32
  -6  -4   1  570.15   31.83
  -6   4  -1  609.23   25.82
  -6   4  -1  635.58   26.13
  -6  -4   1  642.15   26.51
  -6   4  -1  637.46   23.17
  -6  -4   1  579.15   24.90
  -6  -4   1  619.56   20.42
  -6  -4   1  614.33   24.09
  -6   4  -1  642.00   24.25
  -6   4  -1  637.56   25.36
  -6   4  -2  167.87   11.10
  -6  -4   2  186.50   11.28
  -6   4  -2  174.16   10.48
  -6  -4   2  182.77   12.46
  -6  -4   2  176.50   11.68
  -6  -4   2  183.63    9.40
  -6  -4   2  176.85   12.41
  -6   4  -2  162.93    9.61
  -6  -4   2  174.76    8.26
  -6  -4   2  164.01   15.91
   6   4   2  202.42   17.76
  -6   4  -2  177.71   12.14
  -6   4  -2  185.75   12.22
  -6  -4   2  187.61    7.88
  -6   4  -2  187.71   12.23
  -6  -4   2  187.87    7.88
  -6   4  -2  175.95   11.83
  -6  -4   2  168.61    8.15
  -6  -4   2  177.80   12.29
  -6  -4   2  158.62   11.41
  -6  -4   2  161.03   11.51
  -6  -4   3  640.39   25.88
  -6   4  -3  633.07   24.32
  -6   4  -3  659.90   25.93
  -6  -4   3  627.87   26.63
  -6  -4   3  692.81   28.61
  -6   4  -3  684.08   23.93
  -6  -4   3  605.37   34.51
  -6  -4   3  671.05   21.60
  -6   4  -3  606.27   26.65
   6   4   3  684.43   36.40
  -6  -4   3  670.16   20.77
  -6  -4   3  656.86   20.68
  -6   4  -3  680.39   27.19
  -6   4  -3  685.84   27.24
  -6  -4   3  633.59   26.91
  -6  -4   3  658.63   27.55
  -6  -4   3  669.30   21.57
  -6  -4   3  673.26   27.20
  -6  -4   4  105.46    8.81
  -6   4  -4  102.26    8.66
  -6   4  -4   94.04    8.29
  -6  -4   4   81.81    7.66
  -6   4  -4  102.53    8.00
  -6   4  -4   92.72    6.98
  -6  -4   4  102.41    9.58
  -6  -4   4   89.86    8.32
  -6  -4   4   84.92    8.18
  -6   4  -4   94.33    7.85
  -6  -4   4   76.84    8.73
  -6   4  -4   97.17    6.72
   6   4   4  119.62   13.92
  -6  -4   4   91.32   12.29
   6   4   5  255.53   21.39
  -6  -4   5  215.20   13.06
  -6   4  -5  247.41   14.04
  -6   4  -5  234.01   13.71
  -6  -4   5  242.30   14.03
  -6   4  -5  259.38   13.50
  -6  -4   5  257.31   14.97
  -6  -4   5  254.21   16.12
  -6  -4   5  246.55   14.04
  -6   4  -5  244.45   11.99
  -6  -4   5  249.93   16.48
  -6   4  -5  239.93   11.28
  -6   4  -5  261.48   14.55
  -6  -4   6  191.88   14.62
  -6   4  -6  191.72    9.74
  -6   4  -6  180.87   10.65
  -6  -4   6  155.83   11.62
  -6  -4   6  156.66   11.17
   6   4   6  163.88   17.06
  -6   4  -6  158.85   10.88
  -6   4  -6  166.16   10.97
  -6   4  -6  176.93   11.23
  -6   4  -6  192.97   11.95
  -6  -4   6  139.82   10.30
  -6  -4   6  158.39   10.72
  -6  -4   7  233.10   13.08
  -6   4  -7  246.63   12.40
  -6  -4   7  223.56   11.93
  -6   4  -7  246.35   10.90
  -6  -4   7  270.24   17.92
  -6   4  -7  220.40   10.76
  -6  -4   7  234.14   14.12
  -6  -4   7  224.56   14.34
  -6  -4   7  220.66   15.13
  -6  -4   7  234.38   14.02
   6   4   7  218.15   20.11
  -6   4  -7  211.17   13.19
  -6   4  -7  234.69   12.96
  -6   4  -7  225.12   12.77
  -6   4  -7  230.42   13.36
  -6   4  -7  236.86   14.37
  -6  -4   7  217.25   12.64
  -6  -4   8  220.45   16.09
  -6   4  -8  194.17    9.16
  -6  -4   8  189.33   10.84
  -6  -4   8  193.24   13.92
  -6  -4   8  195.06   13.21
  -6   4  -8  215.09   10.96
  -6  -4   8  172.05   10.32
  -6   4  -8  199.44   12.65
  -6  -4   8  184.67   10.98
  -6   4  -8  185.01   11.70
  -6  -4   8  189.66   12.38
  -6   4  -8  190.42   12.64
  -6  -4   8  201.61   11.85
  -6  -4   9  141.94    9.29
  -6   4  -9  151.82   11.05
  -6  -4   9  169.98   10.50
  -6  -4   9  165.29   13.42
  -6   4  -9  166.54    7.82
  -6  -4   9  146.72   10.71
  -6  -4   9  157.28    9.56
  -6  -4   9  159.64   12.34
  -6   4  -9  150.76   10.78
  -6   4  -9  173.91   10.77
  -6  -4  10  112.77    8.84
  -6   4 -10  104.17    5.74
  -6  -4  10  110.41    8.13
  -6  -4  10  111.38   10.29
  -6  -4  10  107.80    9.83
  -6  -4  10   94.37    8.92
  -6   4 -10  104.58    8.98
  -6  -4  10   97.97    7.28
  -6   4 -10  109.42    8.63
  -6  -4  10  100.86    7.58
  -6  -4  11  517.16   23.69
  -6   4 -11  502.45   20.88
  -6   4 -11  507.01   22.80
  -6   4 -11  529.07   17.05
  -6  -4  11  518.88   21.66
  -6  -4  11  543.65   23.35
  -6  -4  11  477.76   23.01
  -6  -4  12  201.58   12.42
  -6   4 -12  195.05   12.36
  -6  -4  12  187.44   12.19
  -6  -4  13  164.77   10.56
  -6  -4  13  171.55   10.37
  -6  -4  14  546.81   20.78
  -6  -4  14  515.35   19.74
  -6  -4  15   58.48    4.68
  -6   4 -15   65.13    5.75
  -6  -4  15   66.26    5.82
  -6  -4  16   68.35    5.43
  -6   4 -16   69.09    5.18
  -6   4 -16   78.83    5.77
  -6   4 -16   65.02    4.45
  -6   4 -17   68.99    4.15
  -6  -4  17   74.28    4.91
  -6   4 -17   83.39    5.02
  -6   4 -18   16.64    1.64
  -6  -4  18   16.56    1.79
  -6   5  17   80.65    4.07
  -6  -5 -17   81.60    4.06
  -6  -5 -16  136.14    6.56
  -6  -5 -16  139.43    5.65
  -6  -5 -16  118.64    6.19
  -6  -5 -15  196.78    9.60
  -6   5  15  220.77    9.07
  -6  -5 -15  212.66    9.77
  -6  -5 -15  205.08    8.45
  -6  -5 -14   51.46    4.95
  -6   5  14   55.14    4.60
  -6  -5 -14   51.54    4.04
  -6   5  14   52.73    4.20
  -6  -5 -14   49.22    4.77
  -6  -5 -13   13.78    3.13
  -6  -5 -13   12.35    2.81
  -6  -5 -13   11.87    2.23
  -6   5  13   14.78    2.55
  -6  -5 -12   58.28    5.98
  -6  -5 -12   59.26    4.40
  -6  -5 -12   54.36    5.71
  -6  -5 -12   61.00    4.94
  -6   5  12   59.76    5.37
  -6  -5 -11  278.20   14.70
  -6  -5 -11  269.49   14.14
  -6  -5 -11  256.81   13.24
  -6  -5 -11  264.71   11.50
  -6   5  11  260.16   13.13
  -6  -5 -10  143.21   10.43
  -6  -5 -10  153.00   10.41
  -6   5  10  175.81   10.32
  -6  -5 -10  132.34    9.36
  -6  -5 -10  142.41    8.08
  -6  -5 -10  140.08   10.36
  -6  -5  -9  432.04   19.88
  -6  -5  -9  437.48   20.56
  -6  -5  -9  414.79   19.16
  -6  -5  -9  460.81   17.47
  -6   5   9  438.28   19.22
  -6   5   8    1.88    1.69
  -6   5   8    5.66    2.07
  -6  -5  -8    3.18    1.76
  -6   5   8    3.09    1.92
  -6  -5  -8    4.34    1.75
  -6  -5  -8    4.85    2.23
  -6  -5  -8    4.49    2.32
  -6  -5  -7  440.17   20.85
  -6   5   7  479.55   20.89
  -6  -5  -7  478.33   23.02
  -6  -5  -7  463.34   21.08
  -6  -5  -7  487.60   18.90
  -6   5   7  490.91   21.04
  -6   5   7  463.58   20.67
  -6   5   7  496.79   21.03
  -6  -5  -7  504.07   21.10
  -6  -5  -6   29.97    4.77
  -6   5   6   25.94    4.31
  -6   5   6   34.50    5.12
  -6   5   6   33.91    5.12
  -6  -5  -6   34.57    5.51
  -6  -5  -6   25.62    4.35
  -6  -5  -6   30.79    4.00
  -6   5   6   28.91    4.38
  -6  -5  -6   33.19    4.98
  -6  -5  -5  819.40   30.46
  -6   5   5  779.95   29.49
  -6   5   5  791.45   31.26
  -6   5   5  843.06   31.81
  -6  -5  -5  768.44   32.05
  -6  -5  -5  759.59   29.93
  -6  -5  -5  769.18   27.20
  -6   5   5  768.67   27.03
  -6   5   5  806.10   29.51
  -6  -5  -5  749.07   30.63
  -6   5   4  185.76   11.30
  -6  -5  -4  177.42   11.77
  -6  -5  -4  158.07    9.50
  -6   5   4  186.71   10.01
  -6   5   4  167.53   11.07
  -6   5   4  185.32   12.81
  -6   5   4  168.53   11.42
  -6   5   4  179.33   12.71
  -6   5   4  182.36   12.83
  -6  -5  -4  167.63   11.22
  -6  -5  -4  172.18   13.74
  -6  -5  -4  178.70   12.92
  -6  -5  -4  195.79   13.15
  -6  -5  -3  162.98   12.44
  -6   5   3  175.61   12.81
  -6   5   3  167.80   12.71
  -6   5   3  155.46    9.17
  -6   5   3  165.33   10.68
  -6   5   3  147.16    9.96
  -6  -5  -3  154.28   10.98
  -6  -5  -3  173.66   12.65
  -6  -5  -3  168.11   13.17
  -6   5   3  156.46   11.93
  -6   5   3  158.40   12.22
  -6   5   2   75.27    7.97
  -6   5   2   58.93    7.63
  -6   5   2   57.98    7.54
  -6   5   2   52.68    7.30
  -6  -5  -2   65.79    6.58
  -6   5   2   58.38    5.39
  -6  -5  -2   52.35    6.42
  -6  -5  -2   73.19    8.19
  -6  -5  -2   61.83    5.47
  -6  -5  -2   73.22    7.29
  -6   5   2   51.64    5.63
  -6  -5  -2   55.31    4.97
  -6   5   2   69.99    7.15
  -6  -5  -2   73.12    7.91
  -6  -5  -2   69.74    8.07
  -6  -5  -1  175.05   12.74
  -6  -5  -1  182.04   13.19
  -6  -5  -1  177.83   11.54
  -6  -5  -1  189.26   12.22
  -6  -5  -1  189.21   10.12
  -6  -5  -1  180.23   11.76
  -6   5   1  177.88    9.86
  -6  -5  -1  197.57   12.56
  -6  -5  -1  168.66   13.36
  -6   5   1  178.39   10.66
  -6   5   1  186.42   11.97
  -6  -5  -1  173.35    9.78
  -6   5   1  181.93   12.88
  -6   5   0   -0.68    1.85
   6   5   0    1.29    1.88
  -6   5   0    4.24    2.91
  -6  -5   0    3.34    2.99
  -6   5   0    0.85    2.15
  -6   5   0    0.85    2.15
  -6  -5   0    0.61    1.54
  -6   5   0    1.45    1.24
  -6  -5   0   -0.59    1.49
  -6  -5   0   -1.20    1.87
  -6  -5   0   -0.63    2.05
  -6  -5   0   -0.72    1.66
  -6  -5   0    1.38    2.25
  -6   5   0    0.88    1.58
  -6  -5   0    0.40    1.25
  -6   5   0    2.21    1.98
  -6   5  -1  172.61   10.22
  -6  -5   1  175.53   10.42
  -6   5  -1  182.22   11.56
  -6  -5   1  172.06   12.85
  -6  -5   1  181.91   13.33
  -6  -5   1  202.14   12.69
  -6   5  -1  213.94   14.98
  -6   5  -1  197.38   14.48
  -6  -5   1  187.56   12.11
  -6  -5   1  193.48   12.96
  -6   5  -1  183.83    9.84
  -6  -5   1  195.94   13.22
  -6  -5   1  201.97   13.64
  -6   5  -1  178.34   13.99
   6   5   1  162.56   16.34
  -6  -5   2   47.31    7.20
  -6   5  -2   46.42    7.04
  -6   5  -2   60.61    7.66
  -6  -5   2   69.51    7.04
  -6  -5   2   65.95    7.59
  -6   5  -2   60.33    5.12
  -6  -5   2   68.05    7.72
  -6  -5   2   65.88    7.76
  -6  -5   2   49.47    7.24
  -6   5  -2   63.59    5.68
  -6   5  -2   73.31    6.91
  -6  -5   2   60.47    5.85
  -6   5  -2   68.48    8.35
   6   5   2   55.24    9.69
  -6  -5   3  147.36   12.07
  -6   5  -3  168.28   12.76
  -6   5  -3  148.27   12.08
  -6  -5   3  158.23   10.81
  -6  -5   3  159.83   12.47
  -6   5  -3  149.64    8.38
  -6  -5   3  162.25   11.96
  -6   5  -3  162.30   10.48
  -6  -5   3  172.12   14.51
  -6  -5   3  156.20   12.24
  -6   5  -3  159.24    9.12
  -6  -5   3  152.51    9.98
  -6   5  -3  160.13   10.40
  -6   5  -3  163.23   11.63
  -6   5  -3  145.91   12.09
   6   5   3  118.25   14.36
  -6  -5   4  189.72   13.29
  -6   5  -4  206.72   13.68
  -6   5  -4  186.74   13.25
  -6  -5   4  194.84   12.10
  -6  -5   4  174.59   13.70
  -6  -5   4  193.07   13.68
  -6   5  -4  173.57   12.21
  -6   5  -4  197.20   13.69
   6   5   4  184.71   17.87
  -6  -5   4  192.86   11.64
  -6   5  -4  208.60   11.77
  -6   5  -4  200.75   10.16
  -6  -5   4  184.00   12.91
  -6   5  -4  186.92   11.22
  -6   5  -5  790.59   31.02
  -6   5  -5  803.07   31.45
  -6   5  -5  810.37   31.56
  -6   5  -5  776.81   30.04
  -6  -5   5  794.31   29.68
  -6  -5   5  762.67   31.19
  -6  -5   5  794.88   32.55
  -6  -5   5  744.71   29.03
  -6   5  -5  805.32   28.49
  -6   5  -5  766.89   26.16
  -6  -5   5  799.42   32.03
  -6   5  -6   17.86    2.68
  -6  -5   6   21.05    3.91
  -6  -5   6   20.30    4.70
  -6  -5   6   25.99    4.21
  -6  -5   6   15.22    3.54
  -6   5  -6   19.70    2.61
  -6  -5   6   29.43    6.34
  -6   5  -6   15.95    3.76
  -6   5  -6   23.20    4.05
  -6   5  -6   23.79    3.60
  -6  -5   6   15.84    3.74
  -6   5  -6   19.64    3.97
  -6   5  -6   24.39    4.46
  -6  -5   7  454.57   20.19
  -6  -5   7  457.09   22.49
  -6   5  -7  455.98   18.00
  -6  -5   7  451.20   20.29
  -6   5  -7  430.36   21.13
  -6   5  -7  439.47   19.89
  -6   5  -7  450.74   20.02
  -6   5  -7  470.39   20.19
  -6  -5   7  501.24   26.89
  -6   5  -7  445.36   15.90
  -6  -5   7  474.30   21.45
  -6  -5   7  448.75   19.60
  -6   5  -8    3.97    2.56
  -6  -5   8    6.50    2.25
  -6   5  -8    5.78    2.57
  -6  -5   8    4.60    2.31
  -6  -5   8    6.90    2.94
  -6  -5   8    7.34    3.91
  -6   5  -8    8.71    1.55
  -6  -5   8   14.69    4.85
  -6  -5   8    6.38    2.69
  -6   5  -8    9.62    2.63
  -6  -5   8    6.71    2.33
  -6   5  -9  384.32   20.08
  -6   5  -9  449.50   14.87
  -6  -5   9  485.76   19.21
  -6  -5   9  419.38   19.47
  -6  -5   9  483.59   24.90
  -6  -5   9  443.42   19.94
  -6   5  -9  449.09   20.85
  -6  -5   9  479.59   24.42
  -6   5  -9  448.76   18.85
  -6  -5  10  128.85    8.56
  -6   5 -10  136.67    6.08
  -6  -5  10  142.41    9.77
  -6  -5  10  126.43   10.15
  -6  -5  10  158.93   12.35
  -6   5 -10  136.65    9.72
  -6   5 -10  138.98   10.38
  -6  -5  10  131.55    9.28
  -6   5 -11  258.12   13.34
  -6   5 -11  282.53   15.31
  -6  -5  11  276.14   14.25
  -6  -5  11  290.84   15.48
  -6  -5  11  317.24   16.94
  -6  -5  11  283.47   15.90
  -6   5 -12   72.63    5.51
  -6  -5  12   68.70    6.23
  -6   5 -12   60.05    6.30
  -6  -5  12   68.49    6.77
  -6  -5  12   65.62    6.77
  -6   5 -13    9.35    2.71
  -6  -5  13   10.75    2.76
  -6  -5  13   14.20    2.90
  -6  -5  14   50.05    4.64
  -6  -5  14   45.63    4.47
  -6  -5  14   41.21    4.04
  -6   5 -15  218.51   10.02
  -6  -5  15  204.86    8.69
  -6  -5  15  204.84    9.55
  -6  -5  16  122.98    6.22
  -6   5 -16  131.43    6.49
  -6  -5  16  117.33    6.24
  -6   5 -16  126.21    6.09
  -6  -5  17   84.93    4.22
  -6   5 -17   89.22    4.16
  -6  -6 -15  197.39    7.34
  -6   6  15  181.26    7.50
  -6   6  15  190.99    7.89
  -6  -6 -14   22.34    2.67
  -6  -6 -14   18.05    2.12
  -6  -6 -13  120.30    7.30
  -6  -6 -13  130.07    6.57
  -6   6  12  305.05   11.70
  -6  -6 -12  311.56   13.80
  -6   6  11   11.75    2.14
  -6  -6 -11   12.51    2.51
  -6  -6 -11   14.17    2.85
  -6  -6 -10   18.21    3.33
  -6  -6 -10   22.08    3.87
  -6  -6 -10   17.32    2.74
  -6  -6 -10   19.13    3.35
  -6   6  10   12.89    2.36
  -6  -6 -10   14.77    3.07
  -6  -6  -9  549.38   22.00
  -6  -6  -9  540.63   22.33
  -6  -6  -9  525.85   19.44
  -6  -6  -9  531.82   21.48
  -6   6   9  535.93   19.92
  -6  -6  -9  544.43   22.01
  -6  -6  -8   62.61    6.37
  -6  -6  -8   62.78    6.57
  -6  -6  -8   80.06    5.75
  -6  -6  -8   69.94    6.57
  -6   6   8   66.90    5.62
  -6  -6  -8   64.39    6.53
  -6  -6  -7   11.90    3.29
  -6  -6  -7   17.54    3.56
  -6   6   7   19.20    3.57
  -6   6   7   18.71    3.64
  -6  -6  -7   18.59    3.42
  -6  -6  -7   21.01    4.14
  -6  -6  -7   20.15    3.03
  -6   6   7   14.24    2.70
  -6  -6  -7   16.08    3.54
  -6  -6  -6   53.33    6.15
  -6  -6  -6   56.40    6.41
  -6  -6  -6   52.11    5.92
  -6  -6  -6   60.02    6.54
  -6  -6  -6   57.45    4.97
  -6   6   6   63.41    6.90
  -6   6   6   65.76    6.90
  -6  -6  -6   70.16    6.99
  -6   6   6   64.49    5.62
  -6  -6  -6   64.29    6.58
  -6  -6  -5 1389.34   45.92
  -6  -6  -5 1377.34   46.34
  -6  -6  -5 1327.87   45.05
  -6   6   5 1308.17   43.94
  -6  -6  -5 1366.98   45.70
  -6   6   5 1387.15   47.40
  -6   6   5 1391.52   47.36
  -6  -6  -5 1275.14   40.89
  -6  -6  -5 1428.41   47.41
  -6   6   5 1347.19   42.37
  -6   6   4  167.66    9.79
  -6   6   4  193.38   11.83
  -6  -6  -4  200.73   12.36
  -6   6   4  171.46   11.18
  -6  -6  -4  189.92   12.13
  -6   6   4  167.42   12.00
  -6   6   4  182.16   13.26
  -6   6   4  186.18   11.87
  -6   6   4  174.12   13.16
  -6   6   4  215.17   14.46
  -6  -6  -4  175.26    9.30
  -6  -6  -4  183.75   12.47
  -6  -6  -4  194.24   12.52
  -6  -6  -4  196.44   13.80
  -6   6   3   12.82    3.61
  -6   6   3   27.21    5.58
  -6  -6  -3   30.13    5.92
  -6   6   3   22.07    5.34
  -6   6   3   23.76    5.56
  -6  -6  -3   20.91    2.89
  -6  -6  -3   19.60    4.03
  -6   6   3   22.87    2.87
  -6  -6  -3   18.45    3.90
  -6  -6  -3   27.90    4.80
  -6  -6  -3   26.22    4.61
  -6   6   3   23.10    3.35
  -6   6   3   35.17    4.86
  -6   6   2  488.77   26.14
  -6  -6  -2  536.79   27.29
  -6   6   2  457.30   25.96
  -6   6   2  477.57   26.30
  -6  -6  -2  426.18   16.53
  -6   6   2  439.65   16.47
  -6   6   2  445.10   17.88
  -6   6   2  452.88   20.10
  -6  -6  -2  444.21   20.69
  -6  -6  -2  462.05   21.88
  -6  -6  -2  481.98   22.04
  -6  -6  -2  466.80   20.88
  -6  -6  -1   15.82    3.47
  -6  -6  -1   14.34    3.12
  -6   6   1   11.76    2.10
  -6   6   1   10.77    2.34
  -6   6   1    9.20    2.71
  -6  -6  -1   13.55    3.35
  -6  -6  -1   11.91    3.36
  -6  -6  -1   13.61    3.49
  -6  -6  -1   16.31    5.90
  -6  -6   0   -1.28    3.51
  -6   6   0    5.03    3.67
  -6   6   0    6.32    4.33
  -6  -6   0    2.22    1.90
  -6  -6   0    2.66    1.82
  -6   6   0    2.95    1.24
  -6   6   0    0.68    1.12
  -6   6   0    3.98    2.05
  -6  -6   0    2.37    2.21
  -6  -6   0   -0.53    1.53
  -6   6   0    5.73    2.54
  -6   6   0    1.26    3.68
  -6  -6   0    1.34    2.07
  -6   6  -1   10.22    4.84
  -6   6  -1   19.37    5.89
  -6  -6   1    8.17    2.82
  -6  -6   1   12.40    3.09
  -6   6  -1   10.45    1.98
  -6   6  -1    7.07    1.86
  -6   6  -1    8.66    2.64
  -6  -6   1    7.62    2.85
  -6  -6   1   11.44    3.41
  -6   6  -1   11.29    3.37
  -6   6  -1    9.44    4.40
  -6  -6   2  519.00   27.10
  -6   6  -2  515.50   26.70
  -6   6  -2  507.57   26.49
  -6  -6   2  473.59   20.41
  -6  -6   2  439.20   20.69
  -6   6  -2  425.93   16.59
  -6   6  -2  447.11   19.12
  -6  -6   2  424.97   17.45
  -6  -6   2  419.08   20.91
  -6  -6   2  477.30   24.31
  -6  -6   2  432.37   21.04
  -6  -6   2  458.79   21.97
  -6   6  -2  447.14   19.13
  -6   6  -2  438.44   20.94
  -6   6  -2  473.56   26.15
  -6  -6   3   30.66    5.98
  -6   6  -3   36.62    6.39
  -6   6  -3   27.18    5.94
  -6  -6   3   19.99    3.93
  -6  -6   3   35.96    5.25
  -6  -6   3   32.09    3.97
  -6  -6   3   40.06    6.61
  -6  -6   3   32.60    5.46
  -6  -6   3   34.76    5.62
  -6   6  -3   34.36    3.47
  -6  -6   3   29.24    4.87
  -6   6  -3   31.54    4.19
  -6   6  -3   27.48    4.84
  -6   6  -3   31.11    6.00
  -6   6  -4  206.00    9.23
  -6   6  -4  215.29   11.08
  -6  -6   4  204.60   13.49
  -6  -6   4  221.71   14.62
  -6  -6   4  201.54   14.20
  -6   6  -4  199.85   12.60
  -6   6  -4  187.20   13.97
  -6   6  -4  205.68   13.45
  -6   6  -4  196.95   13.99
  -6   6  -4  195.27   13.92
  -6   6  -4  202.25   12.20
  -6  -6   4  184.51   12.56
  -6  -6   4  199.07   14.18
  -6  -6   4  177.03   10.34
  -6  -6   4  236.33   12.65
  -6  -6   5 1251.92   42.05
  -6  -6   5 1321.68   47.67
  -6  -6   5 1340.23   46.16
  -6  -6   5 1358.70   46.84
  -6   6  -5 1421.81   47.06
  -6   6  -5 1407.63   46.95
  -6   6  -5 1408.51   47.02
  -6   6  -5 1313.03   43.86
  -6  -6   5 1353.01   46.55
  -6   6  -5 1297.16   41.30
  -6  -6   5 1363.71   45.84
  -6  -6   5 1356.56   43.69
  -6  -6   6   84.13    7.78
  -6   6  -6   74.08    7.61
  -6   6  -6   79.64    7.64
  -6   6  -6   65.55    6.92
  -6   6  -6   64.54    6.26
  -6   6  -6   66.40    5.22
  -6  -6   6   69.82    7.91
  -6  -6   6   66.82    6.04
  -6  -6   6   74.63    7.29
  -6  -6   6   77.31    6.67
  -6  -6   7    8.79    2.50
  -6  -6   7   11.08    2.87
  -6   6  -7   16.90    3.43
  -6   6  -7   13.52    3.01
  -6  -6   7   15.34    3.34
  -6  -6   7   12.59    3.57
  -6  -6   7    9.24    2.55
  -6   6  -7   12.52    2.87
  -6   6  -7   11.50    3.26
  -6   6  -8   85.72    8.05
  -6   6  -8   74.02    7.36
  -6   6  -8   76.96    6.23
  -6   6  -8   71.79    6.13
  -6   6  -8   78.73    6.32
  -6  -6   8   85.15    6.52
  -6  -6   8   93.20    6.95
  -6  -6   8   82.75    7.20
  -6  -6   8   82.59    7.83
  -6  -6   9  579.19   23.95
  -6  -6   9  576.62   21.05
  -6  -6   9  543.70   21.26
  -6  -6   9  591.09   25.12
  -6   6  -9  580.59   23.45
  -6   6  -9  558.99   23.52
  -6  -6   9  567.38   22.20
  -6  -6  10   18.36    3.58
  -6  -6  10   20.89    3.17
  -6  -6  10   20.18    3.89
  -6  -6  10   20.58    4.05
  -6   6 -10   19.82    3.37
  -6   6 -10   15.53    3.27
  -6  -6  10   23.80    3.54
  -6  -6  11    9.60    2.61
  -6  -6  11    9.98    2.87
  -6  -6  11   19.33    3.58
  -6   6 -11   14.06    2.52
  -6   6 -11   17.99    3.27
  -6  -6  11   14.34    2.66
  -6  -6  12  336.87   13.53
  -6   6 -12  320.08   12.18
  -6   6 -12  311.27   14.33
  -6  -6  12  321.42   14.24
  -6  -6  12  318.13   14.70
  -6  -6  13  115.55    6.91
  -6  -6  13  127.24    7.46
  -6  -6  13  113.69    6.53
  -6   6 -14   15.41    2.46
  -6  -6  14   13.65    2.07
  -6  -6  14   12.84    1.89
  -6   6 -15  201.04    7.92
  -6   6 -15  219.60    8.23
  -6  -7 -14    5.99    0.92
  -6   7  13   59.45    3.50
  -6  -7 -13   75.59    4.26
  -6   7  12  115.32    5.85
  -6  -7 -12  123.97    6.52
  -6   7  12  110.82    5.48
  -6  -7 -11  383.25   13.30
  -6   7  11  345.68   14.01
  -6   7  11  343.52   13.17
  -6  -7 -11  372.38   14.44
  -6  -7 -10   72.00    5.58
  -6  -7 -10   70.26    4.71
  -6   7  10   67.65    5.50
  -6  -7 -10   59.89    5.01
  -6   7  10   66.09    4.88
  -6  -7 -10   61.23    5.02
  -6  -7  -9  252.97   12.09
  -6  -7  -9  253.93   10.59
  -6   7   9  245.46   12.24
  -6  -7  -9  237.04   11.67
  -6   7   9  247.19   11.23
  -6  -7  -9  239.34   11.84
  -6  -7  -8  107.18    7.67
  -6  -7  -8  103.96    6.27
  -6   7   8  108.39    7.95
  -6  -7  -8  114.71    7.69
  -6   7   8  101.20    6.90
  -6  -7  -8  103.05    7.52
  -6  -7  -7   32.13    4.34
  -6  -7  -7   35.89    4.43
  -6  -7  -7   28.75    3.59
  -6  -7  -7   23.08    2.92
  -6   7   7   26.83    4.16
  -6   7   7   30.39    3.81
  -6  -7  -7   30.03    4.17
  -6  -7  -6  218.68   11.95
  -6   7   6  205.81   11.55
  -6   7   6  204.49   11.51
  -6  -7  -6  210.15   12.15
  -6  -7  -6  225.65   12.17
  -6  -7  -6  225.88   10.09
  -6   7   6  210.75   12.30
  -6  -7  -6  216.05   11.59
  -6   7   6  235.33   11.53
  -6   7   5    3.50    2.19
  -6   7   5    1.50    1.86
  -6  -7  -5    5.85    2.19
  -6  -7  -5    1.68    1.29
  -6  -7  -5    2.39    1.78
  -6  -7  -5   -0.92    1.70
  -6  -7  -5   -0.51    1.67
  -6  -7  -5    1.39    1.73
  -6   7   5    1.19    1.35
  -6  -7  -4  113.40    8.81
  -6  -7  -4  107.28    8.19
  -6  -7  -4  103.88    8.47
  -6  -7  -4  111.41    8.41
  -6   7   4  100.58    8.51
  -6   7   4  108.64    8.76
  -6  -7  -4  117.99    8.72
  -6   7   4  104.70    7.47
  -6   7   3  416.49   19.96
  -6   7   3  443.14   20.78
  -6  -7  -3  462.59   21.01
  -6  -7  -3  466.12   19.73
  -6  -7  -3  458.23   20.16
  -6   7   3  477.48   21.40
  -6   7   3  462.84   21.17
  -6  -7  -3  495.38   20.65
  -6   7   3  469.91   18.76
  -6   7   2  581.94   24.55
  -6   7   2  580.60   25.32
  -6  -7  -2  629.58   25.89
  -6  -7  -2  591.33   23.57
  -6  -7  -2  588.35   24.34
  -6   7   2  582.81   25.40
  -6   7   2  614.12   25.80
  -6  -7  -2  575.58   23.95
  -6   7   2  625.71   22.66
  -6  -7  -1   99.06    9.07
  -6  -7  -1  127.98    9.56
  -6   7   1  118.39    7.86
  -6   7   1  123.36    9.34
  -6  -7  -1  123.98    8.80
  -6  -7   0    5.27    2.01
  -6   7   0    2.56    2.39
  -6   7   0    3.83    2.64
  -6  -7   0    4.48    2.56
  -6  -7   0    7.33    2.80
  -6  -7   0    6.11    2.81
  -6  -7   0    7.58    2.69
  -6   7   0    9.86    2.48
  -6   7   0    8.17    2.92
  -6   7   0    5.79    2.74
  -6  -7   0    4.62    2.08
  -6  -7   1  117.19    8.23
  -6  -7   1  120.03    9.38
  -6  -7   1  111.59    9.01
  -6  -7   1  105.87    8.98
  -6   7  -1  122.34    7.75
  -6   7  -1  128.99    9.42
  -6   7  -1  131.23   10.31
  -6  -7   1  128.10    8.68
  -6   7  -1  111.04    9.49
  -6   7  -1  118.13    9.78
  -6   7  -2  597.94   25.10
  -6   7  -2  599.90   25.08
  -6  -7   2  614.52   25.40
  -6  -7   2  573.13   22.67
  -6  -7   2  600.53   24.67
  -6  -7   2  542.25   23.99
  -6  -7   2  582.97   24.01
  -6   7  -2  576.18   20.87
  -6   7  -2  569.93   23.52
  -6   7  -2  561.16   24.67
  -6  -7   2  581.03   22.47
  -6  -7   2  582.29   22.81
  -6  -7   3  414.82   18.78
  -6   7  -3  447.16   20.57
  -6   7  -3  484.13   21.10
  -6   7  -3  445.80   18.99
  -6  -7   3  460.85   19.55
  -6  -7   3  468.55   20.87
  -6  -7   3  460.50   20.68
  -6   7  -3  439.65   16.66
  -6   7  -3  434.14   19.44
  -6   7  -3  448.40   20.70
  -6  -7   3  480.77   18.91
  -6  -7   3  436.54   20.42
  -6   7  -4  132.86    9.62
  -6   7  -4  125.78    9.37
  -6   7  -4  120.81    8.24
  -6  -7   4  124.70    9.55
  -6  -7   4  113.55    8.71
  -6  -7   4  133.80    9.40
  -6  -7   4  129.72    9.66
  -6  -7   4  129.42    8.26
  -6  -7   4  131.38    9.10
  -6  -7   4  118.65    9.21
  -6   7  -5   -0.48    1.78
  -6   7  -5    2.87    2.15
  -6   7  -5   -0.38    1.31
  -6  -7   5    2.21    1.98
  -6  -7   5    0.51    1.48
  -6  -7   5    1.91    1.64
  -6  -7   5    1.83    1.60
  -6  -7   5    1.90    1.90
  -6  -7   5    1.47    1.43
  -6   7  -6  235.07   11.99
  -6   7  -6  234.16   11.97
  -6   7  -6  226.02   11.02
  -6  -7   6  220.68   12.60
  -6  -7   6  210.91   12.78
  -6  -7   6  235.60   12.31
  -6  -7   6  234.52   11.07
  -6  -7   6  229.83   12.04
  -6  -7   6  206.22   12.02
  -6   7  -7   28.95    4.38
  -6   7  -7   24.40    3.13
  -6  -7   7   21.88    3.72
  -6  -7   7   27.15    3.30
  -6  -7   7   34.02    4.19
  -6   7  -7   32.29    3.76
  -6   7  -7   24.32    3.34
  -6  -7   7   31.55    4.62
  -6  -7   7   23.99    3.99
  -6   7  -8  118.22    8.23
  -6  -7   8  114.97    6.67
  -6  -7   8  105.84    7.22
  -6  -7   8  115.20    8.28
  -6   7  -8  112.94    6.46
  -6   7  -8  114.83    6.53
  -6  -7   9  252.67   12.57
  -6  -7   9  259.84   11.65
  -6   7 -10   67.69    5.06
  -6  -7  10   70.18    5.75
  -6  -7  10   71.55    5.90
  -6  -7  10   63.24    5.39
  -6   7 -11  328.97   12.30
  -6  -7  11  368.82   14.57
  -6  -7  11  361.59   14.07
  -6  -7  12  132.58    6.94
  -6  -7  12  125.95    6.63
  -6   7 -13   67.93    4.31
  -6  -7  13   67.75    4.11
  -6  -7  13   74.89    4.07
  -6   7 -14    3.02    0.70
  -6   7 -14    1.63    0.58
  -6  -8 -11   32.64    2.17
  -6   8  11   30.65    2.25
  -6   8  10  184.27    7.61
  -6  -8 -10  177.99    7.14
  -6   8   9   -0.24    0.96
  -6  -8  -9    1.11    0.97
  -6  -8  -9    1.61    0.95
  -6  -8  -9    1.53    1.10
  -6   8   8  105.53    6.47
  -6  -8  -8  109.00    6.45
  -6  -8  -8   97.41    5.84
  -6  -8  -8  119.11    6.56
  -6  -8  -7  169.98    8.70
  -6  -8  -7  169.37    8.61
  -6  -8  -7  165.78    8.15
  -6   8   7  147.51    6.46
  -6   8   6   11.28    1.69
  -6  -8  -6   14.33    2.58
  -6  -8  -6   15.99    2.52
  -6  -8  -6   10.08    1.97
  -6  -8  -6    9.89    2.38
  -6   8   5   13.60    2.53
  -6   8   5   14.58    2.55
  -6  -8  -5   16.03    2.60
  -6   8   5   12.44    1.88
  -6  -8  -5   16.34    2.58
  -6  -8  -5   16.84    2.94
  -6   8   5   13.82    2.75
  -6  -8  -4  570.13   21.01
  -6   8   4  554.61   18.46
  -6   8   4  574.67   21.60
  -6  -8  -4  565.68   20.86
  -6  -8  -4  592.06   20.56
  -6   8   4  563.07   21.15
  -6   8   4  578.11   21.26
  -6   8   3   51.30    5.17
  -6   8   3   47.68    5.00
  -6   8   3   54.09    5.20
  -6   8   3   45.35    3.85
  -6  -8  -3   46.76    4.96
  -6  -8  -3   49.42    4.86
  -6  -8  -3   47.92    4.89
  -6  -8  -3   50.29    4.55
  -6   8   2   66.16    6.07
  -6   8   2   70.46    6.22
  -6   8   2   75.79    6.28
  -6  -8  -2   63.87    5.92
  -6  -8  -2   75.73    6.31
  -6   8   2   70.47    4.73
  -6  -8  -2   70.16    6.10
  -6  -8  -2   66.95    5.36
  -6   8   1  581.15   21.67
  -6  -8  -1  560.98   21.63
  -6  -8  -1  524.79   21.23
  -6  -8  -1  564.16   21.73
  -6  -8  -1  550.35   19.99
  -6   8   0  377.86   16.66
  -6   8   0  372.51   16.58
  -6   8   0  371.13   16.01
  -6  -8   0  373.71   16.33
  -6  -8   0  364.37   16.38
  -6  -8   0  348.14   16.07
  -6  -8   0  381.85   14.94
  -6   8  -1  564.97   20.56
  -6   8  -1  547.88   21.86
  -6   8  -1  558.99   22.08
  -6   8  -1  581.86   21.52
  -6  -8   1  564.90   22.06
  -6  -8   1  584.73   20.22
  -6   8  -2   81.47    6.66
  -6   8  -2   74.36    6.41
  -6  -8   2   76.48    6.20
  -6   8  -2   77.18    5.58
  -6  -8   2   77.74    5.40
  -6  -8   2   73.87    6.45
  -6  -8   2   68.72    6.09
  -6   8  -3   44.86    4.71
  -6   8  -3   46.36    4.70
  -6   8  -3   39.21    3.83
  -6  -8   3   39.70    4.45
  -6  -8   3   39.42    3.76
  -6  -8   3   38.32    4.54
  -6  -8   3   37.68    4.39
  -6  -8   3   44.70    4.63
  -6   8  -4  587.82   21.25
  -6   8  -4  559.85   21.06
  -6   8  -4  608.91   19.73
  -6  -8   4  531.03   21.18
  -6  -8   4  569.89   20.42
  -6  -8   4  568.97   19.27
  -6  -8   4  564.06   21.13
  -6  -8   4  600.93   21.34
  -6   8  -5   17.77    3.21
  -6   8  -5   18.53    2.90
  -6   8  -5   18.85    2.86
  -6   8  -5   23.01    2.58
  -6  -8   5   21.19    3.27
  -6  -8   5   19.67    2.85
  -6  -8   5   22.06    2.52
  -6  -8   5   19.92    2.88
  -6  -8   5   17.41    2.76
  -6  -8   6   13.91    2.35
  -6  -8   6    8.63    1.99
  -6  -8   6    9.48    2.37
  -6  -8   6   11.99    2.37
  -6  -8   6    9.75    1.61
  -6   8  -6   12.67    2.14
  -6   8  -6    9.12    1.89
  -6   8  -6   14.82    2.81
  -6  -8   7  190.90    8.41
  -6  -8   7  181.37    8.82
  -6  -8   7  183.53    9.01
  -6  -8   7  189.55    9.47
  -6   8  -7  165.19    7.37
  -6   8  -7  164.38    7.35
  -6   8  -7  176.72    9.20
  -6  -8   8  112.45    6.54
  -6  -8   8  114.26    6.46
  -6   8  -8  112.71    6.45
  -6  -8   8  112.00    5.63
  -6  -8   9    0.97    1.09
  -6  -8   9    0.47    0.93
  -6  -8   9    1.11    1.02
  -6   8  -9   -0.19    0.82
  -6   8 -10  134.56    5.31
  -6  -8  11   41.29    2.70
  -6  -8  11   35.55    2.48
  -6   9   7   44.08    2.85
  -6   9   6  260.68    9.11
  -6   9   6  211.99    8.02
  -6   9   5   47.02    3.43
  -6   9   5   40.83    2.81
  -6  -9  -5   52.59    3.62
  -6   9   4  134.35    6.33
  -6  -9  -4  127.62    6.27
  -6   9   4  123.03    5.49
  -6   9   3  111.06    5.80
  -6  -9  -3  100.96    5.55
  -6   9   3   94.58    4.89
  -6   9   3  108.60    5.74
  -6   9   3  107.18    5.67
  -6   9   2  168.21    7.02
  -6   9   2  184.57    8.03
  -6   9   2  176.00    8.14
  -6   9   2  175.55    8.12
  -6  -9  -2  183.18    8.15
  -6  -9  -2  150.81    6.29
   6  -9   2  167.36    6.82
  -6  -9  -1   19.27    2.49
  -6   9   1   17.68    1.92
  -6  -9  -1   18.95    1.75
  -6  -9  -1   19.65    2.51
  -6  -9   0    1.00    0.90
  -6   9   0    3.25    1.31
  -6   9   0    3.25    1.32
  -6  -9   0    5.77    1.60
  -6  -9   0    2.83    1.33
  -6   9   0    2.14    0.78
  -6  -9   0    1.02    0.58
  -6   9  -1   25.11    2.77
   6  -9  -1   27.38    2.26
  -6   9  -1   23.16    2.74
  -6   9  -1   24.88    2.82
  -6  -9   1   28.35    2.87
  -6   9  -1   22.35    1.92
  -6  -9   1   19.00    1.64
  -6  -9   2  149.85    7.34
  -6   9  -2  169.45    7.65
  -6   9  -2  173.04    7.66
  -6  -9   2  174.37    7.40
  -6   9  -2  160.89    7.69
  -6   9  -3  101.66    5.50
  -6   9  -3  105.81    5.58
  -6  -9   3   94.66    5.11
  -6   9  -3   93.29    5.61
  -6  -9   4  122.09    5.54
  -6   9  -4  111.64    5.60
  -6   9  -4  117.94    5.68
  -6  -9   4  127.22    6.12
  -6  -9   5   38.45    2.47
  -6   9  -5   39.20    3.26
  -6   9  -5   33.66    2.37
  -6   9  -5   35.07    2.41
  -6  -9   5   39.95    3.08
  -6   9  -6  248.58    9.23
  -6  -9   6  241.12    9.09
  -6   9  -7   39.11    2.50
  -7   0   0    0.43    1.59
  -7   0   0   -1.28    1.46
  -7   0   0   -1.88    3.88
  -7   0   0    0.52    1.41
  -7   0   0    2.66    1.71
  -7   0   0    0.50    1.54
  -7   0   0    0.86    1.48
  -7   0   0    1.02    1.40
  -7   0   0   -0.43    1.26
  -7   0   0   -0.43    1.27
  -7   0   0    1.75    1.63
  -7   0   1 1583.37   51.14
  -7   0  -1 1649.73   50.66
  -7   0  -1 1595.21   49.18
  -7   0  -1 1555.68   48.92
  -7   0   1 1531.03   49.53
  -7   0   1 1656.67   51.62
  -7   0   1 1674.32   50.19
  -7   0  -1 1562.82   49.08
  -7   0  -1 1617.58   50.53
  -7   0   1 1592.90   71.88
  -7   0  -1 1567.72   69.31
  -7   0  -1 1544.51   49.12
  -7   0   1 1601.28   49.19
  -7   0  -1 1527.10   48.90
  -7   0  -1 1612.25   49.68
  -7   0   1 1616.27   49.68
  -7   0   1 1523.83   50.66
  -7   0  -1 1537.45   49.77
  -7   0  -1 1622.30   49.15
  -7   0   2  252.67   14.22
  -7   0   2  229.31   12.23
  -7   0  -2  228.69   12.25
  -7   0  -2  258.14   12.66
  -7   0   2  251.29   12.58
  -7   0  -2  234.13   12.28
  -7   0  -2  242.16   12.50
  -7   0  -2  257.92   12.40
  -7   0   2  251.28   14.21
  -7   0  -2  247.13   13.02
  -7   0  -2  231.90   21.97
  -7   0  -2  237.08   12.18
  -7   0   2  262.98   25.54
  -7   0  -2  246.02   12.77
  -7   0  -2  256.23   12.44
  -7   0   2  236.84   13.66
  -7   0   2  260.31   13.22
  -7   0   2  234.40   12.10
  -7   0  -2  255.27   12.62
  -7   0   2  237.88   12.31
  -7   0  -3   11.14    2.57
  -7   0  -3   10.95    2.65
  -7   0  -3   10.36    2.36
  -7   0   3   13.96    3.61
  -7   0  -3   10.35    2.40
  -7   0   3   10.19    2.66
  -7   0  -3   14.70    2.78
  -7   0   3   11.10    3.09
  -7   0  -3   12.63    2.73
  -7   0   3    7.13    2.21
  -7   0  -3   13.68    2.79
  -7   0   3    9.84    2.66
  -7   0   3   15.05    3.41
  -7   0   3   15.42    2.96
  -7   0  -3   13.08    2.87
  -7   0   3   13.25    2.68
  -7   0  -3    8.26    2.19
  -7   0  -3    7.43    2.15
  -7   0   3    5.80    2.02
  -7   0   3   15.46    6.46
  -7   0   3    8.48    2.69
  -7   0  -3   11.11    2.67
  -7   0   3   10.61    2.36
  -7   0  -3    8.31    2.35
  -7   0  -4 1212.70   38.14
  -7   0  -4 1222.27   37.68
  -7   0   4 1264.84   42.97
  -7   0   4 1200.65   39.90
  -7   0  -4 1175.08   38.33
  -7   0   4 1193.39   37.77
  -7   0  -4 1182.70   37.54
  -7   0   4 1064.20   39.00
  -7   0   4 1162.75   39.65
  -7   0  -4 1149.74   37.96
  -7   0   4 1184.77   41.87
  -7   0   4 1209.32   39.90
  -7   0  -4 1171.24   39.60
  -7   0   4 1255.93   42.75
  -7   0   4 1192.66   38.35
  -7   0  -4 1251.05   38.82
  -7   0  -4 1197.71   38.28
  -7   0   4 1148.79   38.01
  -7   0   4 1201.13   63.71
  -7   0  -4 1199.17   38.41
  -7   0  -4 1151.58   37.34
  -7   0   4 1145.39   41.22
  -7   0  -4 1169.01   37.62
  -7   0  -4 1179.31   38.18
  -7   0   4 1185.22   37.42
  -7   0  -4 1241.62   39.68
  -7   0   4 1161.62   38.11
  -7   0  -5  234.72   11.33
  -7   0  -5  240.44   11.21
  -7   0  -5  238.18   11.99
  -7   0   5  231.28   12.90
  -7   0  -5  251.26   12.02
  -7   0   5  228.95   12.86
  -7   0  -5  246.55   11.30
  -7   0   5  231.65   14.72
  -7   0  -5  231.82   11.50
  -7   0   5  210.89   12.65
  -7   0   5  212.12   12.49
  -7   0   5  214.92   14.28
  -7   0   5  214.85   11.42
  -7   0  -5  231.28   11.79
  -7   0  -5  253.35   12.07
  -7   0   5  230.57   11.70
  -7   0   5  217.32   25.59
  -7   0   5  248.59   14.57
  -7   0  -5  230.17   11.61
  -7   0  -5  238.65   13.12
  -7   0  -5  231.09   12.53
  -7   0   5  221.99   11.53
  -7   0  -5  234.86   11.69
  -7   0  -6   19.32    2.75
  -7   0  -6   15.95    3.11
  -7   0  -6   22.63    3.22
  -7   0  -6   18.82    2.74
  -7   0   6   27.61    5.08
  -7   0   6   19.05    3.60
  -7   0  -6   20.00    2.80
  -7   0  -6   22.52    3.15
  -7   0   6   23.35    3.92
  -7   0   6   21.52    3.77
  -7   0   6   18.59    3.74
  -7   0   6   17.71    4.27
  -7   0  -6   27.22    3.59
  -7   0   6   18.53    3.00
  -7   0   6   18.32    2.95
  -7   0  -6   17.72    2.89
  -7   0   6   23.44    3.29
  -7   0  -6   20.26    3.05
  -7   0   6    8.20    5.67
  -7   0   6   22.91    3.12
  -7   0  -6   19.66    3.67
  -7   0  -6   17.98    3.34
  -7   0  -7  228.62   10.16
  -7   0  -7  226.88   10.73
  -7   0   7  217.76   13.21
  -7   0   7  228.20   12.98
  -7   0  -7  224.47   10.11
  -7   0   7  239.61   13.24
  -7   0   7  248.15   16.23
  -7   0  -7  223.97   12.32
  -7   0  -7  228.16   10.71
  -7   0   7  266.93   16.64
  -7   0   7  229.30   10.96
  -7   0  -7  220.80   10.95
  -7   0  -7  227.04   10.84
  -7   0   7  237.38   11.12
  -7   0   7  188.90   26.18
  -7   0   7  241.33   13.09
  -7   0   7  230.03   10.98
  -7   0  -7  223.01   13.13
  -7   0  -7  203.10   10.48
  -7   0  -7  219.26   12.01
  -7   0   8    4.18    2.16
  -7   0   8    5.67    2.26
  -7   0   8    5.45    3.25
  -7   0  -8    2.95    1.90
  -7   0  -8    4.09    1.57
  -7   0   8    7.62    2.71
  -7   0   8    8.07    3.93
  -7   0   8    4.42    1.46
  -7   0   8    4.43    1.40
  -7   0   8    6.93    2.40
  -7   0  -8    3.00    1.78
  -7   0   8    6.70    6.92
  -7   0   9  129.25   10.14
  -7   0   9  148.98   10.13
  -7   0   9  148.05    9.97
  -7   0   9  150.24   13.89
  -7   0  -9  152.32   10.10
  -7   0  -9  153.68    7.82
  -7   0  -9  162.19   10.85
  -7   0  -9  147.84    8.99
  -7   0   9  162.33   14.42
  -7   0   9  142.78    9.58
  -7   0 -10  599.54   22.09
  -7   0 -10  645.55   20.66
  -7   0 -10  609.43   25.01
  -7   0  10  554.54   22.89
  -7   0  10  703.05   34.34
  -7   0  10  587.71   23.79
  -7   0 -10  607.49   24.38
  -7   0  10  634.66   32.74
  -7   0  10  626.52   24.58
  -7   0  11   12.57    2.93
  -7   0  11   17.31    3.28
  -7   0  11    9.39    5.55
  -7   0 -11   10.60    2.83
  -7   0 -11   14.57    2.14
  -7   0 -11   18.29    3.51
  -7   0  11    9.59    2.50
  -7   0 -11   13.48    2.38
  -7   0 -11   13.64    3.18
  -7   0  11    7.95    5.13
  -7   0  12  194.38    9.82
  -7   0 -12  198.84   11.54
  -7   0  12  194.00   10.70
  -7   0  12  208.14   19.40
  -7   0 -12  181.06   11.13
  -7   0 -12  169.26   10.63
  -7   0  12  180.26   11.85
  -7   0  12  194.37   11.01
  -7   0  12  206.70   18.86
  -7   0 -13  464.87   19.28
  -7   0 -13  479.48   19.15
  -7   0  13  439.99   18.33
  -7   0  13  422.33   19.70
  -7   0 -13  466.63   19.68
  -7   0 -13  460.86   19.45
  -7   0  13  524.08   27.75
  -7   0  13  512.47   27.64
  -7   0  14    6.37    3.49
  -7   0  14    2.32    1.46
  -7   0  14    4.88    3.36
  -7   0  14    1.85    1.85
  -7   0 -14    0.73    1.19
  -7   0 -14    2.28    1.57
  -7   0 -14    3.00    1.83
  -7   0 -14    4.55    1.86
  -7   0 -15  468.77   17.39
  -7   0  15  501.77   22.19
  -7   0 -15  451.84   18.27
  -7   0 -15  453.97   17.15
  -7   0  15  472.10   21.49
  -7   0  15  445.44   16.31
  -7   0  15  450.38   18.52
  -7   0  16    1.36    2.10
  -7   0 -16    1.42    1.15
  -7   0  16    1.35    1.80
  -7   0 -16    2.75    1.21
  -7   0  16    1.94    1.42
  -7   0 -16    2.25    1.44
  -7   0 -17    6.80    1.67
  -7   0  17    4.33    1.54
  -7   0  17    6.46    1.95
  -7   0 -17    4.23    0.98
  -7   0  17    7.49    2.05
  -7   0  18  123.87    6.19
  -7   0  18  111.74    6.03
  -7   0  18  125.82    6.37
  -7   0 -18  113.47    5.54
  -7   1  18   95.10    5.16
  -7  -1 -18   85.59    4.59
  -7   1  18   88.17    4.73
  -7   1  18   96.11    4.97
  -7   1  18   86.25    4.94
  -7   1  17  297.50   11.90
  -7  -1 -17  286.73   10.87
  -7   1  17  288.01   11.51
  -7   1  17  309.24   11.67
  -7  -1 -16   71.79    5.40
  -7  -1 -16   67.89    4.30
  -7   1  16   75.72    6.09
  -7   1  16   77.59    6.10
  -7   1  15   38.66    4.26
  -7   1  15   49.92    5.41
  -7  -1 -15   41.02    3.83
  -7  -1 -15   42.58    4.50
  -7  -1 -15   48.71    4.22
  -7   1  15   42.62    5.13
  -7   1  14  196.48   11.13
  -7  -1 -14  210.18   11.07
  -7  -1 -14  194.97   10.98
  -7  -1 -14  212.81   10.45
  -7  -1 -14  210.36   10.43
  -7   1  14  219.32   13.01
  -7   1  14  213.35   12.79
  -7   1  14  201.74   10.43
  -7   1  13   29.66    4.98
  -7  -1 -13   26.27    3.69
  -7   1  13   28.81    3.92
  -7   1  13   24.62    4.65
  -7  -1 -13   29.13    4.09
  -7  -1 -13   23.61    3.74
  -7   1  13   21.93    3.71
  -7  -1 -13   21.92    3.48
  -7   1  12  151.80   10.31
  -7   1  12  148.84   11.63
  -7   1  12  171.87   10.51
  -7  -1 -12  154.03    9.75
  -7  -1 -12  164.47   10.05
  -7  -1 -12  152.01   10.01
  -7   1  12  161.56   12.14
  -7  -1 -12  155.79    9.63
  -7  -1 -11  455.25   15.95
  -7  -1 -11  454.86   19.40
  -7  -1 -11  436.85   19.33
  -7  -1 -11  449.42   19.37
  -7   1  11  462.93   22.58
  -7   1  11  433.60   19.66
  -7   1  11  447.17   22.35
  -7   1  11  424.14   19.81
  -7   1  10  158.38   11.09
  -7   1  10  172.75   12.83
  -7   1  10  174.82   11.40
  -7  -1 -10  184.78   11.33
  -7   1  10  183.40    9.85
  -7  -1 -10  185.89    8.21
  -7  -1 -10  177.07   10.95
  -7  -1 -10  175.03   10.75
  -7   1  10  179.67   13.06
  -7  -1 -10  163.72    8.67
  -7  -1  -9  250.05   11.79
  -7  -1  -9  268.20   13.84
  -7  -1  -9  255.27   10.50
  -7  -1  -9  279.29   14.36
  -7   1   9  261.24   12.80
  -7   1   9  258.03   15.99
  -7   1   9  245.70   14.13
  -7   1   9  257.60   12.94
  -7  -1  -9  261.47   13.53
  -7  -1  -9  237.40   13.25
  -7   1   9  261.55   16.22
  -7  -1  -8  683.21   25.87
  -7  -1  -8  666.74   25.84
  -7   1   8  700.91   25.77
  -7   1   8  622.15   26.63
  -7   1   8  671.41   27.41
  -7   1   8  711.56   29.64
  -7   1   8  689.87   25.60
  -7   1   8  711.42   29.67
  -7   1   8  695.61   23.97
  -7   1   8  702.85   24.18
  -7   1   8  752.79   49.80
  -7  -1  -8  720.84   26.63
  -7  -1  -8  704.88   22.70
  -7  -1  -8  725.94   24.96
  -7   1   8  687.05   24.08
  -7  -1  -7   63.37    4.69
  -7  -1  -7   57.48    5.67
  -7  -1  -7   66.33    6.05
  -7   1   7   62.03    5.95
  -7   1   7   65.97    7.38
  -7   1   7   66.40    6.86
  -7   1   7   56.61    6.26
  -7   1   7   67.86    6.09
  -7   1   7   60.74    7.20
  -7   1   7   62.06    5.50
  -7   1   7   66.68    5.65
  -7  -1  -7   65.89    4.87
  -7   1   7   64.45   13.88
  -7  -1  -7   67.67    6.36
  -7  -1  -7   74.39    5.05
  -7  -1  -7   67.72    4.92
  -7   1   7   54.48    5.20
  -7  -1  -7   74.00    6.08
  -7  -1  -6  800.25   28.57
  -7  -1  -6  795.65   25.69
  -7  -1  -6  783.26   27.69
  -7  -1  -6  783.37   25.67
  -7  -1  -6  791.64   26.67
  -7   1   6  770.05   31.04
  -7  -1  -6  767.58   25.57
  -7  -1  -6  774.71   25.53
  -7   1   6  782.36   28.36
  -7  -1  -6  749.63   28.79
  -7   1   6  739.46   29.17
  -7   1   6  812.29   28.45
  -7   1   6  812.92   31.50
  -7   1   6  766.47   27.52
  -7   1   6  766.55   27.67
  -7  -1  -6  770.12   25.98
  -7   1   6  839.18   51.16
  -7   1   6  807.64   31.42
  -7  -1  -6  765.94   27.52
  -7   1   6  785.18   27.78
  -7  -1  -6  846.53   26.44
  -7  -1  -5  748.72   25.35
  -7   1   5  783.48   30.28
  -7  -1  -5  762.41   26.43
  -7  -1  -5  735.73   25.23
  -7  -1  -5  766.13   27.52
  -7  -1  -5  747.73   25.13
  -7   1   5  749.01   27.24
  -7   1   5  716.47   28.14
  -7  -1  -5  781.37   28.28
  -7   1   5  770.88   27.72
  -7   1   5  730.42   29.79
  -7  -1  -5  815.87   26.37
  -7   1   5  727.38   27.05
  -7   1   5  723.92   27.01
  -7  -1  -5  776.53   25.86
  -7   1   5  736.74   47.16
  -7   1   5  722.81   29.76
  -7   1   5  751.99   27.22
  -7  -1  -5  754.12   25.70
  -7  -1  -5  800.64   27.39
  -7  -1  -4   64.21    5.30
  -7   1   4   75.96    7.18
  -7  -1  -4   66.09    5.38
  -7   1   4   80.62    7.66
  -7  -1  -4   70.51    6.01
  -7   1   4   65.31    6.40
  -7   1   4   71.79    6.15
  -7  -1  -4   59.51    5.01
  -7  -1  -4   66.77    5.95
  -7  -1  -4   70.33    6.41
  -7   1   4   63.47    6.00
  -7   1   4   58.26    6.62
  -7  -1  -4   59.05    5.27
  -7   1   4   73.17    6.38
  -7   1   4   68.55    6.20
  -7  -1  -4   68.17    5.55
  -7   1   4   75.23   13.78
  -7   1   4   65.76    7.03
  -7   1   4   59.89    5.52
  -7   1   4   66.78    6.18
  -7  -1  -4   63.50    5.36
  -7  -1  -4   70.22    6.08
  -7   1   3  501.72   21.55
  -7   1   3  590.20   25.07
  -7   1   3  568.53   21.51
  -7  -1  -3  524.04   20.18
  -7  -1  -3  570.29   21.19
  -7   1   3  573.15   23.63
  -7  -1  -3  531.09   20.59
  -7   1   3  532.24   21.93
  -7   1   3  546.74   21.92
  -7  -1  -3  587.19   20.96
  -7   1   3  571.92   23.86
  -7   1   3  567.37   23.63
  -7   1   3  556.65   23.04
  -7  -1  -3  557.16   21.58
  -7   1   3  562.39   38.54
  -7  -1  -3  538.80   20.40
  -7  -1  -3  543.08   20.30
  -7  -1  -3  554.40   20.58
  -7  -1  -3  530.79   20.88
  -7   1   3  542.45   21.69
  -7  -1  -3  555.17   21.80
  -7  -1  -3  572.28   20.83
  -7  -1  -3  587.27   21.77
  -7   1   3  528.27   21.20
  -7   1   3  534.89   21.81
  -7   1   2  216.55   12.86
  -7  -1  -2  216.98   11.33
  -7   1   2  225.76   12.44
  -7   1   2  217.13   12.13
  -7  -1  -2  221.92   11.28
  -7   1   2  229.20   13.31
  -7  -1  -2  235.86   11.56
  -7  -1  -2  231.08   12.35
  -7   1   2  216.36   12.84
  -7   1   2  249.42   13.28
  -7   1   2  253.78   24.38
  -7  -1  -2  248.69   22.28
  -7  -1  -2  219.21   11.23
  -7   1   2  217.57   13.01
  -7  -1  -2  237.88   12.30
  -7   1   2  250.78   14.49
  -7   1   2  221.80   11.58
  -7  -1  -2  218.63   10.90
  -7  -1  -2  232.47   11.52
  -7   1   2  219.90   11.92
  -7  -1  -2  226.69   11.90
  -7  -1  -2  224.89   11.81
  -7   1   2  232.83   12.25
  -7  -1  -2  234.47   11.52
  -7   1   2  219.48   12.17
  -7   1   1   65.89    6.95
  -7   1   1   60.28    6.28
  -7   1   1   56.63    5.38
  -7  -1  -1   67.61    6.24
  -7  -1  -1   58.22    5.36
  -7  -1  -1   61.72    5.93
  -7  -1  -1   64.99    5.63
  -7  -1  -1   59.98    5.36
  -7  -1  -1   50.44   10.28
  -7   1   1   52.12   10.65
  -7  -1  -1   68.16    6.35
  -7   1   1   67.92    6.53
  -7  -1  -1   58.15    5.39
  -7   1   1   62.47    6.12
  -7  -1  -1   62.28    5.63
  -7  -1  -1   64.10    5.49
  -7   1   1   68.50    6.27
  -7   1   1   58.51    6.20
  -7  -1  -1   64.91    6.18
  -7   1   1   69.83    6.60
  -7  -1   0  552.19   22.81
  -7   1   0  587.39   23.11
  -7  -1   0  575.23   21.60
  -7   1   0  549.35   22.72
  -7  -1   0  578.78   21.49
  -7   1   0  561.06   22.58
  -7   1   0  559.49   23.07
  -7   1   0  591.16   23.15
  -7  -1   0  588.54   23.37
  -7   1   0  544.96   22.45
  -7   1   0  634.19   38.58
  -7  -1   0  564.94   36.88
  -7  -1   0  577.67   22.82
  -7   1   0  563.47   23.12
  -7   1   0  576.95   24.05
  -7  -1   0  579.52   22.89
  -7   1   0  584.27   21.55
  -7   1   0  555.80   22.50
  -7   1   0  577.59   22.86
  -7  -1   0  557.88   21.47
  -7  -1   0  590.87   21.62
  -7   1  -1   59.53    6.28
  -7   1  -1   52.49    4.90
  -7   1  -1   48.99    5.47
  -7  -1   1   62.94    6.19
  -7  -1   1   51.50    5.60
  -7   1  -1   62.45    6.23
  -7   1  -1   50.80    5.42
  -7  -1   1   53.60    5.82
  -7   1  -1   55.64    5.75
  -7   1  -1   59.07    5.85
  -7   1  -1   50.75   10.13
  -7  -1   1   65.23   11.96
  -7  -1   1   65.75    6.55
  -7   1  -1   46.82    5.17
  -7  -1   1   53.49    5.65
  -7   1  -1   56.12    5.73
  -7   1  -1   48.88    5.42
  -7   1  -1   53.69    5.67
  -7  -1   1   47.68    4.81
  -7   1  -1   52.52    5.61
  -7   1  -2  229.46   12.79
  -7  -1   2  237.99   13.12
  -7  -1   2  255.22   13.64
  -7  -1   2  233.83   12.60
  -7   1  -2  239.70   13.10
  -7   1  -2  216.20   12.24
  -7   1  -2  243.02   11.53
  -7  -1   2  242.07   13.53
  -7  -1   2  239.15   11.73
  -7   1  -2  240.32   12.94
  -7  -1   2  239.27   11.72
  -7   1  -2  229.18   12.47
  -7   1  -2  233.11   12.23
  -7   1  -2  280.52   23.36
  -7  -1   2  213.25   13.05
  -7   1  -2  242.15   12.54
  -7  -1   2  229.71   23.94
  -7   1  -2  229.57   12.09
  -7  -1   2  234.96   12.29
  -7  -1   2  229.79   11.91
  -7  -1   2  239.96   11.62
  -7   1  -2  239.44   12.69
  -7  -1   2  233.82   11.61
  -7   1  -2  217.83   12.15
  -7  -1   3  619.71   22.89
  -7   1  -3  633.39   23.14
  -7   1  -3  574.99   22.31
  -7  -1   3  587.20   24.97
  -7  -1   3  612.80   23.36
  -7  -1   3  607.15   23.06
  -7   1  -3  617.69   23.93
  -7   1  -3  639.12   23.34
  -7   1  -3  602.49   23.69
  -7   1  -3  575.18   23.01
  -7  -1   3  600.54   23.90
  -7  -1   3  549.15   23.03
  -7  -1   3  603.46   24.59
  -7  -1   3  574.57   24.56
  -7  -1   3  609.89   22.19
  -7   1  -3  586.97   23.51
  -7   1  -3  592.19   23.26
  -7  -1   3  618.71   22.24
  -7  -1   3  613.07   41.21
  -7   1  -3  588.47   23.00
  -7   1  -3  611.95   23.51
  -7   1  -3  608.44   23.87
  -7  -1   3  620.38   22.23
  -7   1  -3  632.87   24.42
  -7  -1   3  602.85   21.63
  -7  -1   4   68.64    5.97
  -7   1  -4   72.61    5.91
  -7   1  -4   68.70    5.73
  -7  -1   4   70.68    7.35
  -7   1  -4   77.27    6.20
  -7  -1   4   77.17    6.60
  -7   1  -4   72.02    6.08
  -7  -1   4   73.98    6.46
  -7   1  -4   69.96    6.45
  -7  -1   4   72.64    7.03
  -7  -1   4   66.43    6.62
  -7  -1   4   69.76    6.65
  -7   1  -4   78.48    6.66
  -7  -1   4   76.20    7.28
  -7  -1   4   63.56    6.94
  -7  -1   4   75.17    5.86
  -7   1  -4   73.18    6.52
  -7   1  -4   68.31    6.24
  -7  -1   4   78.21    5.91
  -7  -1   4   66.78   13.33
  -7   1  -4   69.96    6.27
  -7  -1   4   69.76    6.97
  -7   1  -4   65.22    6.14
  -7  -1   4   72.61    5.46
  -7  -1   4   71.38    5.74
  -7   1  -4   66.79    6.56
  -7   1  -4   80.29    7.15
  -7  -1   5  685.30   25.24
  -7   1  -5  698.74   24.22
  -7   1  -5  712.94   26.12
  -7   1  -5  725.45   24.37
  -7   1  -5  739.74   24.96
  -7  -1   5  709.20   26.31
  -7  -1   5  720.20   29.01
  -7   1  -5  707.66   24.92
  -7  -1   5  692.29   26.09
  -7  -1   5  734.57   27.82
  -7  -1   5  647.64   26.74
  -7  -1   5  664.87   27.02
  -7   1  -5  677.41   25.32
  -7  -1   5  722.42   28.15
  -7  -1   5  652.71   27.91
  -7  -1   5  632.98   23.75
  -7   1  -5  721.95   26.07
  -7   1  -5  731.66   26.01
  -7  -1   5  703.35   24.27
  -7  -1   5  741.73   47.86
  -7   1  -5  634.08   25.28
  -7   1  -5  725.22   27.65
  -7  -1   5  717.43   24.36
  -7  -1   5  699.87   23.25
  -7   1  -5  712.32   27.05
  -7   1  -5  704.59   25.72
  -7  -1   6  796.99   28.60
  -7   1  -6  868.19   27.21
  -7   1  -6  822.91   29.26
  -7   1  -6  832.08   27.62
  -7  -1   6  785.55   32.32
  -7   1  -6  836.23   27.01
  -7  -1   6  827.43   29.65
  -7   1  -6  798.32   27.48
  -7   1  -6  818.06   28.42
  -7  -1   6  860.38   30.02
  -7  -1   6  836.04   31.20
  -7  -1   6  838.81   31.86
  -7  -1   6  805.08   32.22
  -7  -1   6  780.14   30.77
  -7   1  -6  852.62   29.23
  -7   1  -6  859.25   29.04
  -7  -1   6  818.79   27.24
  -7  -1   6  904.12   54.24
  -7   1  -6  848.50   29.54
  -7  -1   6  809.71   27.14
  -7   1  -6  789.51   29.96
  -7   1  -6  843.14   31.29
  -7   1  -6  798.43   28.58
  -7  -1   7   64.77    5.76
  -7   1  -7   60.26    4.84
  -7  -1   7   53.45    6.98
  -7  -1   7   57.07    5.74
  -7   1  -7   56.52    4.38
  -7  -1   7   60.91    6.80
  -7  -1   7   61.69    6.59
  -7   1  -7   59.33    5.16
  -7  -1   7   55.46    5.74
  -7   1  -7   62.01    4.54
  -7  -1   7   56.98    6.42
  -7  -1   7   55.52    6.94
  -7   1  -7   54.50    5.24
  -7   1  -7   55.43    5.16
  -7  -1   7   55.24    4.55
  -7  -1   7   38.89   11.14
  -7   1  -7   61.89    5.85
  -7  -1   7   63.92    4.82
  -7   1  -7   64.04    6.21
  -7   1  -7   56.56    5.19
  -7   1  -7   61.32    6.58
  -7  -1   8  678.83   27.93
  -7  -1   8  654.03   28.89
  -7  -1   8  654.77   25.10
  -7   1  -8  697.52   27.54
  -7  -1   8  660.49   21.86
  -7   1  -8  720.08   26.14
  -7  -1   8  675.23   21.97
  -7   1  -8  675.95   21.54
  -7  -1   8  655.86   47.75
  -7  -1   8  691.29   26.94
  -7  -1   8  640.33   28.33
  -7  -1   8  647.98   27.19
  -7  -1   9  271.27   14.61
  -7  -1   9  283.13   17.01
  -7  -1   9  267.58   13.46
  -7  -1   9  296.63   17.00
  -7  -1   9  254.48   15.07
  -7   1  -9  282.70   14.81
  -7   1  -9  270.16   13.60
  -7  -1   9  267.07   15.55
  -7  -1  10  179.92   11.02
  -7  -1  10  183.66   13.47
  -7  -1  10  164.21    9.81
  -7  -1  10  193.16   13.33
  -7  -1  10  168.63   11.83
  -7   1 -10  174.30   11.24
  -7   1 -10  166.79   11.35
  -7   1 -10  171.81    9.89
  -7  -1  10  169.04   11.89
  -7  -1  11  435.27   18.59
  -7  -1  11  410.42   17.09
  -7  -1  11  460.83   22.65
  -7  -1  11  443.99   21.83
  -7  -1  11  414.30   20.18
  -7   1 -11  417.60   19.24
  -7   1 -11  459.32   20.24
  -7   1 -11  403.84   16.64
  -7  -1  11  466.42   20.94
  -7  -1  12  173.27    9.88
  -7  -1  12  188.08   13.18
  -7   1 -12  172.57   10.85
  -7  -1  12  172.02   12.26
  -7   1 -12  172.69   11.00
  -7  -1  12  155.09   10.94
  -7  -1  13   29.13    3.49
  -7  -1  13   22.46    4.70
  -7   1 -13   30.27    4.29
  -7   1 -13   35.15    4.48
  -7   1 -13   27.72    4.15
  -7  -1  13   34.69    5.31
  -7  -1  13   24.11    4.12
  -7   1 -14  199.57   11.14
  -7   1 -14  203.45   10.70
  -7   1 -14  195.39   10.78
  -7  -1  14  205.62   12.58
  -7  -1  14  200.71   12.19
  -7  -1  14  192.75   11.58
  -7  -1  14  196.26   11.03
  -7   1 -15   46.30    4.68
  -7   1 -15   41.70    4.16
  -7   1 -15   43.27    4.32
  -7  -1  15   46.35    5.32
  -7  -1  15   37.75    4.67
  -7  -1  15   42.05    4.30
  -7  -1  15   38.16    4.55
  -7   1 -16   68.33    5.39
  -7   1 -16   73.83    4.87
  -7   1 -16   73.69    4.96
  -7  -1  16   66.94    5.76
  -7  -1  16   64.62    5.60
  -7  -1  16   68.52    4.81
  -7  -1  16   74.48    5.73
  -7   1 -17  291.93   11.23
  -7   1 -17  277.51    9.81
  -7   1 -17  282.83    9.96
  -7  -1  17  279.73   11.40
  -7  -1  17  280.77   11.67
  -7  -1  17  295.73   11.73
  -7  -1  18   80.34    4.50
  -7  -1  18   85.07    4.54
  -7  -1  18   82.11    4.37
  -7  -1  18   79.10    4.61
  -7   2  18  314.82   10.66
  -7  -2 -17   18.75    1.75
   7  -2  17   12.38    1.53
  -7   2  17   15.84    2.01
  -7   2  17   18.37    2.40
  -7  -2 -17   17.71    2.23
  -7   2  17   20.12    2.24
  -7   2  16  265.21   11.23
  -7   2  16  257.72   11.71
  -7  -2 -16  249.36   10.93
  -7  -2 -16  232.95    8.82
  -7   2  16  261.46   11.01
  -7   2  15   26.19    3.48
  -7  -2 -15   20.18    2.39
  -7   2  15   22.06    3.57
  -7   2  15   21.47    3.15
  -7   2  15   17.92    2.81
  -7  -2 -15   18.64    2.95
  -7  -2 -14    7.03    2.10
  -7   2  14    7.18    2.48
  -7  -2 -14    6.52    1.86
  -7   2  14    5.54    2.29
  -7   2  14    4.44    1.96
  -7   2  14    8.42    2.35
  -7   2  13   17.89    3.36
  -7  -2 -13   13.38    2.97
  -7  -2 -13   12.47    2.52
  -7   2  13   11.93    2.85
  -7   2  13   11.03    2.90
  -7   2  13    9.24    2.40
  -7  -2 -13   13.68    2.52
  -7   2  12  209.29   11.89
  -7   2  12  198.60   12.26
  -7  -2 -12  213.58   11.88
  -7  -2 -12  216.19   11.13
  -7   2  12  211.64   12.51
  -7  -2 -12  229.28   11.48
  -7  -2 -11  100.59    7.92
  -7  -2 -11  107.08    7.77
  -7   2  11  100.39    8.44
  -7   2  11  100.30    8.44
  -7   2  11  102.27    8.21
  -7  -2 -10  325.92   12.42
  -7  -2 -10  335.61   15.57
  -7   2  10  321.10   16.73
  -7  -2 -10  337.16   15.52
  -7  -2 -10  328.95   15.81
  -7  -2 -10  315.70   19.41
  -7   2  10  307.85   15.98
  -7   2  10  326.00   16.85
  -7   2   9   33.79    4.81
  -7   2   9   37.51    5.32
  -7  -2  -9   33.22    4.55
  -7  -2  -9   32.29    4.24
  -7  -2  -9   30.14    4.32
  -7  -2  -9   40.48    4.67
  -7  -2  -9   40.55    6.44
  -7  -2  -9   35.31    3.04
  -7   2   9   34.49    5.09
  -7  -2  -9   33.29    3.42
  -7   2   8  450.44   20.30
  -7   2   8  449.96   20.87
  -7   2   8  449.49   17.95
  -7   2   8  458.28   18.17
  -7  -2  -8  421.63   22.36
  -7  -2  -8  475.79   15.65
  -7  -2  -8  464.09   19.63
  -7  -2  -8  461.27   19.07
  -7  -2  -8  470.09   19.86
  -7   2   8  454.02   20.85
  -7  -2  -8  467.10   19.17
  -7  -2  -8  435.84   16.99
  -7   2   8  445.79   18.02
  -7  -2  -7  182.22   12.99
  -7  -2  -7  187.78    8.19
  -7  -2  -7  176.10   10.69
  -7  -2  -7  174.07   10.28
  -7  -2  -7  180.38   10.57
  -7   2   7  197.37   12.31
  -7   2   7  173.60   11.75
  -7   2   7  178.22   10.30
  -7   2   7  195.63   10.85
  -7  -2  -7  188.57    8.30
  -7   2   7  215.22   23.14
  -7   2   7  194.10   12.83
  -7  -2  -7  199.58    9.89
  -7   2   7  184.31   10.50
  -7  -2  -7  180.22    8.22
  -7  -2  -6   54.14    6.58
  -7  -2  -6   48.34    4.05
  -7  -2  -6   42.81    4.87
  -7  -2  -6   42.92    4.68
  -7  -2  -6   50.74    5.48
  -7  -2  -6   57.80    5.51
  -7  -2  -6   46.28    3.65
  -7   2   6   54.47    6.29
  -7   2   6   46.05    5.49
  -7   2   6   51.84    5.95
  -7   2   6   42.08    4.94
  -7  -2  -6   46.20    4.24
  -7   2   6   44.33    4.96
  -7  -2  -6   50.65    3.99
  -7   2   6   37.29    9.64
  -7   2   6   44.82    5.96
  -7  -2  -6   49.34    4.73
  -7  -2  -6   56.05    4.24
  -7   2   6   45.24    5.10
  -7  -2  -5  235.84   14.41
  -7  -2  -5  248.95   13.18
  -7  -2  -5  273.52   11.42
  -7   2   5  272.92   15.33
  -7   2   5  234.28   13.72
  -7  -2  -5  257.73   11.83
  -7  -2  -5  263.88   11.32
  -7  -2  -5  239.19   12.39
  -7  -2  -5  248.39   10.44
  -7   2   5  275.57   14.60
  -7   2   5  233.74   13.04
  -7  -2  -5  260.74   11.13
  -7   2   5  260.72   13.47
  -7   2   5  258.29   25.24
  -7   2   5  243.48   14.59
  -7   2   5  259.24   13.55
  -7  -2  -5  244.93   10.97
  -7  -2  -5  277.41   12.49
  -7  -2  -4 1322.19   43.40
  -7  -2  -4 1310.21   39.89
  -7  -2  -4 1411.55   42.74
  -7   2   4 1372.46   46.35
  -7   2   4 1412.21   45.43
  -7  -2  -4 1355.58   41.11
  -7  -2  -4 1336.11   42.06
  -7  -2  -4 1408.66   41.32
  -7  -2  -4 1367.48   43.09
  -7   2   4 1318.60   44.79
  -7  -2  -4 1277.46   45.47
  -7   2   4 1396.44   44.60
  -7   2   4 1360.70   44.40
  -7  -2  -4 1349.26   40.91
  -7   2   4 1455.23   66.07
  -7   2   4 1324.09   43.19
  -7  -2  -4 1370.37   42.22
  -7  -2  -4 1372.05   40.97
  -7   2   4 1421.61   46.74
  -7  -2  -3   15.00    3.03
  -7  -2  -3   20.31    3.07
  -7  -2  -3   18.34    3.18
  -7  -2  -3   21.61    3.27
  -7   2   3   27.89    4.04
  -7   2   3   21.33    3.81
  -7   2   3   20.13    3.71
  -7  -2  -3   20.81    2.91
  -7  -2  -3   17.73    2.71
  -7   2   3   19.11    3.63
  -7   2   3   16.69    6.37
  -7   2   3   20.44    4.07
  -7  -2  -3   19.36    3.16
  -7   2   3   20.26    3.73
  -7   2   3   15.06    3.52
  -7  -2  -3   18.55    3.70
  -7  -2  -3   20.50    3.37
  -7  -2  -2  125.74    8.74
  -7  -2  -2  127.87    8.45
  -7  -2  -2  134.07    7.78
  -7   2   2  136.47    9.31
  -7   2   2  125.62    9.26
  -7   2   2  143.93    9.80
  -7  -2  -2  132.67    7.76
  -7   2   2  144.35   10.24
  -7   2   2  132.83    9.09
  -7   2   2  148.02    9.68
  -7  -2  -2  152.31    9.59
  -7  -2  -2  129.18    9.57
  -7   2   2  139.36    9.45
  -7   2   2  133.01    9.82
  -7  -2  -2  122.58    8.30
  -7   2   2  115.47   15.62
  -7  -2  -1  693.29   25.54
  -7  -2  -1  703.71   27.17
  -7  -2  -1  732.42   25.43
  -7  -2  -1  762.43   25.17
  -7   2   1  710.75   27.54
  -7  -2  -1  763.09   25.20
  -7   2   1  714.99   28.14
  -7  -2  -1  683.21   39.73
  -7  -2  -1  738.42   25.51
  -7   2   1  737.21   28.05
  -7   2   1  758.52   27.40
  -7  -2  -1  739.25   26.76
  -7   2   1  754.39   42.23
  -7   2   1  710.39   27.00
  -7   2   1  754.74   27.36
  -7   2   1  730.29   24.90
  -7   2   1  726.67   29.08
  -7  -2  -1  760.50   27.92
  -7  -2  -1  689.42   27.60
  -7  -2  -1  754.06   25.66
  -7  -2   0  689.43   24.86
  -7  -2   0  720.55   27.36
  -7   2   0  698.75   26.80
   7   2   0  731.71   35.89
  -7  -2   0  732.50   26.68
  -7   2   0  730.06   26.62
  -7  -2   0  719.36   24.91
  -7  -2   0  744.19   24.83
  -7   2   0  728.86   27.74
  -7   2   0  715.24   27.50
  -7  -2   0  691.18   24.48
  -7   2   0  718.91   27.48
  -7   2   0  731.60   27.74
  -7  -2   0  701.92   27.34
  -7  -2   0  724.89   26.73
  -7   2   0  711.45   26.40
  -7   2   0  736.26   41.23
  -7  -2   0  695.98   40.78
  -7   2   0  736.72   27.39
  -7  -2   0  721.75   25.33
  -7   2   0  705.54   24.32
  -7   2   0  737.97   28.63
  -7  -2   0  756.82   25.61
  -7   2  -1  757.36   28.79
  -7  -2   1  765.87   25.31
  -7  -2   1  717.29   28.10
  -7  -2   1  767.95   26.22
  -7  -2   1  735.36   27.53
  -7   2  -1  728.85   27.33
  -7  -2   1  713.26   42.00
  -7   2  -1  796.34   41.90
  -7   2  -1  712.24   26.44
   7   2   1  786.80   38.31
  -7  -2   1  727.82   27.28
  -7  -2   1  722.47   25.11
  -7   2  -1  739.88   28.31
  -7   2  -1  736.30   28.04
  -7   2  -1  735.85   28.05
  -7  -2   1  708.51   27.67
  -7  -2   1  723.61   27.47
  -7  -2   1  767.98   26.25
  -7   2  -2  162.01   10.70
  -7  -2   2  160.49   10.81
  -7   2  -2  155.54    9.32
  -7   2  -2  156.26    9.62
  -7  -2   2  143.83    8.93
  -7  -2   2  166.16   19.20
  -7  -2   2  150.76   10.16
  -7   2  -2  151.21    9.67
   7   2   2  141.05   15.31
  -7  -2   2  151.45   10.04
  -7  -2   2  147.35    9.99
  -7   2  -2  160.47   10.45
  -7  -2   2  147.93    8.37
  -7   2  -2  171.12   10.74
  -7   2  -2  178.71   11.27
  -7  -2   2  147.89   10.04
  -7  -2   2  173.44    8.88
  -7  -2   2  166.61    8.75
  -7   2  -2  154.95    9.97
  -7   2  -2  158.51   10.70
  -7   2  -2  171.65   10.75
  -7  -2   3   21.01    3.74
  -7   2  -3   15.67    2.78
  -7   2  -3   15.64    2.93
  -7  -2   3   18.62    3.09
  -7  -2   3   14.01    3.32
  -7   2  -3   14.18    3.07
  -7  -2   3   13.19    3.04
  -7  -2   3   14.74    3.39
  -7  -2   3   18.88    4.24
  -7   2  -3   19.51    3.62
  -7   2  -3   20.56    3.66
  -7  -2   3   17.09    2.52
  -7  -2   3   15.87    3.37
  -7   2  -3   12.58    3.06
  -7   2  -3   23.14    3.80
  -7  -2   3   11.58    2.30
  -7  -2   3   19.37    2.77
  -7   2  -3   15.36    3.24
  -7  -2   3   17.32    6.60
  -7  -2   3   15.08    3.20
  -7   2  -4 1428.92   42.80
  -7  -2   4 1391.58   45.91
  -7   2  -4 1448.88   42.91
  -7  -2   4 1361.22   43.15
  -7   2  -4 1388.39   42.37
  -7  -2   4 1259.28   44.54
  -7  -2   4 1393.79   45.86
  -7   2  -4 1347.58   43.21
  -7   2  -4 1403.30   45.03
  -7  -2   4 1398.70   47.53
  -7  -2   4 1328.57   45.04
  -7  -2   4 1344.01   45.31
  -7  -2   4 1360.98   41.33
  -7  -2   4 1336.68   40.66
  -7   2  -4 1370.12   45.68
  -7   2  -4 1387.39   45.98
  -7   2  -4 1492.37   45.52
  -7   2  -4 1380.73   44.84
  -7  -2   4 1381.02   41.40
  -7   2  -4 1359.00   44.95
  -7  -2   4 1336.02   65.09
  -7  -2   4 1335.07   44.37
  -7  -2   5  245.36   13.21
  -7   2  -5  232.03   11.20
  -7   2  -5  265.48   11.69
  -7   2  -5  267.95   11.84
  -7  -2   5  233.64   13.92
  -7  -2   5  256.06   12.55
  -7  -2   5  236.49   13.72
  -7   2  -5  252.09   12.20
  -7  -2   5  262.75   14.01
  -7  -2   5  226.02   13.90
  -7  -2   5  233.18   14.92
  -7  -2   5  227.78   13.61
  -7  -2   5  251.46   14.20
  -7   2  -5  258.20   13.60
  -7   2  -5  251.01   13.27
  -7  -2   5  259.40   11.13
  -7  -2   5  224.18   23.78
  -7   2  -5  258.12   13.79
  -7  -2   5  238.29   10.22
  -7  -2   5  268.24   11.25
  -7   2  -5  268.95   14.75
  -7   2  -5  274.65   13.76
  -7   2  -5  285.99   14.84
  -7  -2   6   39.33    4.86
  -7   2  -6   49.46    5.42
  -7  -2   6   44.01    4.68
  -7  -2   6   44.17    5.57
  -7  -2   6   53.83    5.98
  -7   2  -6   41.74    4.26
  -7  -2   6   49.42    5.66
  -7  -2   6   40.98    5.60
  -7  -2   6   36.06    5.79
  -7  -2   6   46.98    5.89
  -7  -2   6   29.33    4.64
  -7   2  -6   43.86    5.03
  -7   2  -6   47.52    5.12
  -7  -2   6   44.48    3.78
  -7   2  -6   38.20    3.86
  -7  -2   6   51.47   11.34
  -7   2  -6   49.12    5.51
  -7   2  -6   38.08    5.36
  -7  -2   6   37.20    3.50
  -7   2  -6   39.90    4.71
  -7   2  -6   37.00    5.05
  -7  -2   7  199.48   11.20
  -7   2  -7  185.99   10.82
  -7  -2   7  184.42   11.45
  -7  -2   7  180.91   12.03
  -7  -2   7  193.69   12.33
  -7  -2   7  196.34   10.33
  -7  -2   7  178.72   11.41
  -7   2  -7  183.74    9.81
  -7  -2   7  172.65   13.43
  -7  -2   7  167.53   11.39
  -7  -2   7  169.76   11.84
  -7   2  -7  181.98   10.52
  -7   2  -7  183.91   10.36
  -7  -2   7  180.71    8.17
  -7  -2   7  145.24   19.42
  -7   2  -7  167.23   10.76
  -7   2  -7  160.89    9.88
  -7   2  -7  157.56   10.86
  -7  -2   7  166.10    7.97
  -7   2  -7  202.29   12.74
  -7  -2   8  463.87   24.57
  -7  -2   8  457.66   21.20
  -7  -2   8  454.72   20.21
  -7  -2   8  492.87   21.42
  -7  -2   8  477.44   22.07
  -7  -2   8  447.13   15.35
  -7   2  -8  477.36   20.44
  -7   2  -8  482.84   21.81
  -7  -2   8  465.19   15.43
  -7   2  -8  451.45   19.70
  -7  -2   8  453.35   20.15
  -7   2  -8  468.85   17.71
  -7  -2   8  453.43   21.15
  -7  -2   8  450.37   18.14
  -7  -2   8  469.87   19.48
  -7  -2   9   32.35    4.95
  -7  -2   9   35.71    3.99
  -7  -2   9   36.00    5.29
  -7  -2   9   35.25    4.68
  -7   2  -9   34.83    3.61
  -7  -2   9   25.15    4.61
  -7  -2   9   30.71    4.75
  -7  -2   9   33.72    6.57
  -7   2  -9   28.05    4.14
  -7  -2  10  312.97   15.21
  -7   2 -10  335.32   13.18
  -7  -2  10  329.99   16.84
  -7  -2  10  341.70   18.24
  -7  -2  10  330.19   17.15
  -7   2 -10  332.10   15.30
  -7  -2  10  336.13   21.78
  -7  -2  10  357.80   17.11
  -7  -2  11  100.86    8.09
  -7  -2  11  114.22    9.14
  -7  -2  11   92.44    8.09
  -7  -2  11  103.63    9.19
  -7   2 -11  111.48    9.05
  -7   2 -11  106.41    7.25
  -7  -2  11   98.95   11.46
  -7   2 -11  104.37    5.96
  -7   2 -12  228.32    9.39
  -7   2 -12  227.70   12.95
  -7   2 -12  215.86   12.83
  -7  -2  12  234.79   12.19
  -7  -2  12  213.93   12.76
  -7  -2  12  213.05   12.53
  -7  -2  12  221.03   13.64
  -7  -2  12  202.96   15.80
  -7  -2  13   17.99    3.83
  -7  -2  13   15.42    2.77
  -7  -2  13   15.46    3.30
  -7   2 -13   17.15    3.29
  -7  -2  13   16.30    3.26
  -7   2 -13   27.02    4.10
  -7  -2  13   28.06    5.17
  -7  -2  14    9.94    2.03
  -7  -2  14   11.02    2.74
  -7   2 -14   10.18    2.71
  -7  -2  14   10.20    2.54
  -7  -2  14    8.35    2.83
  -7   2 -14    8.29    2.58
  -7   2 -14    8.71    2.26
  -7  -2  15   26.90    3.90
  -7  -2  15   26.29    3.51
  -7   2 -15   18.93    2.85
  -7   2 -15   24.91    3.41
  -7  -2  15   24.28    3.35
  -7  -2  16  263.08   11.16
  -7   2 -16  255.81   10.56
  -7  -2  16  264.25   11.40
  -7   2 -16  269.83   11.02
  -7  -2  16  269.29   11.73
  -7  -2  16  264.27   12.20
  -7   2 -17   21.50    2.50
  -7  -2  17   19.34    2.55
  -7  -2  17   21.54    2.28
  -7   2 -17   20.67    1.91
  -7   2 -17   17.31    1.88
  -7  -2  18  321.56   10.90
  -7  -3 -17    5.78    0.88
   7  -3  17    3.71    0.88
  -7   3  17    5.58    1.15
  -7   3  17    6.28    1.37
  -7   3  16   35.44    3.38
  -7  -3 -16   35.06    2.68
  -7   3  16   34.90    2.69
  -7   3  16   26.64    2.28
  -7  -3 -15  100.17    4.99
  -7   3  15  117.46    7.21
  -7   3  15  104.64    5.84
  -7   3  15   92.69    5.70
  -7   3  15  113.69    7.07
  -7  -3 -14  224.55    9.56
  -7  -3 -14  238.84   11.38
  -7   3  14  222.16   12.13
  -7   3  14  229.72   10.60
  -7   3  14  241.19   10.94
  -7   3  14  245.01   12.11
  -7  -3 -13   59.29    4.65
  -7  -3 -13   63.78    5.68
  -7   3  13   64.35    5.36
  -7   3  13   53.83    5.02
  -7   3  13   58.15    5.92
  -7  -3 -12  399.93   19.42
  -7  -3 -12  361.46   15.25
  -7  -3 -12  378.76   16.84
  -7   3  12  402.92   16.71
  -7   3  12  387.43   16.63
  -7   3  12  418.38   18.49
  -7  -3 -11  767.12   30.75
  -7   3  11  733.12   26.30
  -7  -3 -11  651.28   25.84
  -7  -3 -11  709.23   26.34
  -7  -3 -11  713.93   25.06
  -7   3  11  704.30   26.19
  -7   3  11  720.23   28.02
  -7  -3 -10  278.23   16.82
  -7   3  10  263.43   13.53
  -7  -3 -10  253.42   13.45
  -7  -3 -10  265.14   13.73
  -7  -3 -10  249.13   12.50
  -7  -3 -10  261.88   12.81
  -7   3  10  265.42   13.65
  -7   3  10  270.98   15.02
  -7  -3  -9  232.33   15.32
  -7   3   9  222.76   13.62
  -7  -3  -9  208.83   11.19
  -7  -3  -9  212.63   11.55
  -7  -3  -9  215.69   12.16
  -7  -3  -9  207.98   12.20
  -7   3   9  224.04   12.37
  -7   3   9  236.86   12.71
  -7   3   8  141.14    9.42
  -7  -3  -8  113.89    8.50
  -7  -3  -8  116.87    8.80
  -7  -3  -8  135.42    8.52
  -7  -3  -8  126.30    8.60
  -7   3   8  133.47    9.26
  -7   3   8  134.52    8.40
  -7   3   8  121.01    8.05
  -7   3   8  128.06   10.00
  -7  -3  -8  136.18   11.51
  -7  -3  -8  130.65    6.82
  -7   3   8  120.22    8.06
  -7   3   7   30.14    4.31
  -7  -3  -7   31.82    4.26
  -7  -3  -7   33.39    4.53
  -7  -3  -7   31.79    4.02
  -7  -3  -7   29.90    4.19
  -7   3   7   34.44    4.73
  -7   3   7   34.04    4.39
  -7   3   7   30.92    4.93
  -7  -3  -7   26.98    5.20
  -7  -3  -7   31.18    3.27
  -7   3   7   34.74    4.45
  -7   3   7   35.20    4.42
  -7  -3  -6  392.88   16.63
  -7   3   6  417.57   18.17
  -7   3   6  381.71   18.57
  -7   3   6  375.79   17.61
  -7  -3  -6  393.80   13.86
  -7  -3  -6  411.81   15.38
  -7  -3  -6  414.66   13.98
  -7   3   6  390.98   17.98
  -7   3   6  390.77   17.93
  -7   3   6  404.55   19.70
  -7   3   6  364.30   28.92
  -7  -3  -6  415.98   21.26
  -7  -3  -6  405.44   18.11
  -7  -3  -5   64.37    6.01
  -7  -3  -5   68.31    7.85
  -7   3   5   90.54    8.45
  -7   3   5   73.10    6.58
  -7   3   5   61.39    6.66
  -7  -3  -5   67.20    5.15
  -7  -3  -5   74.00    4.67
  -7  -3  -5   68.43    5.07
  -7  -3  -5   76.30    4.72
  -7   3   5   70.41    6.85
  -7   3   5   82.25    7.28
  -7  -3  -5   72.54    5.88
  -7   3   5   75.16    6.63
  -7   3   5   81.84   12.84
  -7  -3  -4   46.94    4.04
  -7  -3  -4   40.55    4.00
  -7   3   4   48.32    5.25
  -7   3   4   57.55    6.92
  -7  -3  -4   47.61    6.47
  -7  -3  -4   39.63    5.19
  -7   3   4   53.20    6.43
  -7  -3  -4   44.99    4.72
  -7  -3  -4   45.09    4.95
  -7   3   4   47.90    5.23
  -7   3   4   45.08    5.68
  -7  -3  -4   41.48    4.04
  -7  -3  -4   47.42    3.83
  -7   3   4   48.91    5.29
  -7   3   4   50.55    5.78
  -7  -3  -4   47.82    3.80
  -7   3   4   54.36    6.02
  -7  -3  -4   43.07    4.45
  -7   3   4   35.41    8.43
  -7  -3  -4   46.43    5.47
  -7  -3  -3  937.93   35.20
  -7  -3  -3 1052.34   34.00
  -7  -3  -3 1059.95   38.30
  -7  -3  -3 1016.94   34.07
  -7   3   3 1084.39   37.51
  -7   3   3  976.48   36.17
  -7   3   3  976.21   34.16
  -7  -3  -3 1016.74   32.08
  -7  -3  -3  987.55   30.85
  -7   3   3 1003.91   35.25
  -7   3   3  994.05   35.90
  -7  -3  -3  992.04   30.85
  -7   3   3 1014.20   36.08
  -7  -3  -3 1017.65   32.55
  -7  -3  -3 1001.11   32.37
  -7   3   3 1020.63   50.28
  -7   3   3 1013.26   34.31
  -7  -3  -3 1013.76   31.54
  -7   3   3 1080.41   37.97
  -7  -3  -3 1045.96   31.69
  -7  -3  -3 1002.95   36.00
  -7  -3  -2  858.88   27.55
  -7  -3  -2  874.51   33.25
  -7   3   2  911.24   32.87
  -7  -3  -2  874.03   30.46
  -7   3   2  855.90   33.01
  -7  -3  -2  848.19   29.19
  -7  -3  -2  817.72   30.20
  -7  -3  -2  822.06   31.35
  -7   3   2  811.31   31.69
  -7   3   2  862.78   29.79
  -7  -3  -2  848.75   27.73
  -7  -3  -2  833.36   26.80
  -7   3   2  843.73   31.35
  -7  -3  -2  887.97   27.07
  -7   3   2  835.72   31.74
  -7   3   2  799.59   31.31
  -7   3   2  815.47   29.37
  -7  -3  -2  872.35   27.70
  -7   3   2  872.85   32.52
  -7   3   2  831.08   43.97
  -7  -3  -2  869.63   28.71
  -7   3   2  825.19   31.68
  -7  -3  -2  858.75   31.93
  -7  -3  -1   92.90    6.16
  -7  -3  -1   96.29    6.87
  -7  -3  -1   92.97    6.15
  -7   3   1  100.92   13.13
  -7   3   1   90.73    6.88
  -7   3   1  103.75    8.43
  -7  -3  -1   87.79    7.82
  -7   3   1   95.42    8.26
  -7   3   1  101.33    8.81
  -7  -3  -1   96.38    7.75
  -7  -3  -1   93.55    6.76
  -7  -3  -1   95.12    7.94
  -7   3   1   85.16    7.95
  -7   3   1   93.51    7.04
  -7   3   1   93.08    8.01
  -7  -3  -1   89.43    5.72
  -7  -3  -1   86.42    5.70
  -7   3   1  101.36    8.37
  -7  -3  -1   84.95    8.21
  -7  -3  -1   86.68    7.97
  -7  -3   0   58.20    4.85
  -7  -3   0   61.21    4.98
  -7   3   0   52.18    5.82
  -7   3   0   59.25    5.35
  -7  -3   0   53.71    5.26
  -7  -3   0   72.30    7.42
  -7  -3   0   59.79    6.44
  -7   3   0   63.19    6.69
   7   3   0   65.60    9.57
  -7  -3   0   53.47    4.56
  -7   3   0   55.87    6.35
  -7  -3   0   58.79    4.54
  -7   3   0   50.15    6.04
  -7  -3   0   57.48    4.48
  -7   3   0   58.74    6.43
  -7   3   0   62.45    6.02
  -7  -3   0   55.48    5.01
  -7  -3   0   58.60    6.31
  -7   3   0   63.22   10.26
  -7  -3   0   56.05    9.98
  -7   3   0   60.81    6.76
  -7   3   0   59.37    6.31
  -7  -3   0   46.67    5.58
  -7  -3   0   60.33    6.50
  -7   3  -1  106.32    8.86
  -7   3  -1   99.78    8.21
  -7  -3   1  119.52    9.15
  -7  -3   1  106.74    6.93
  -7  -3   1   97.90    8.45
  -7   3  -1  103.32    8.69
   7   3   1   96.68   12.27
  -7  -3   1  106.04    7.54
  -7  -3   1  114.10    6.58
  -7   3  -1  112.49    9.14
  -7   3  -1  101.20    8.58
  -7   3  -1  124.41    9.36
  -7   3  -1  117.16    8.26
  -7   3  -1   98.23    6.92
  -7  -3   1   99.51   13.70
  -7  -3   1  107.00    6.82
  -7  -3   1   91.59    7.19
  -7   3  -1  102.13    7.83
  -7  -3   1  109.72    6.93
  -7  -3   1  101.15    8.73
  -7   3  -2  863.33   32.65
  -7  -3   2  865.09   30.96
  -7  -3   2  838.30   28.02
  -7  -3   2  851.66   32.55
  -7  -3   2  898.75   32.56
  -7   3  -2  853.34   31.04
  -7  -3   2  884.42   32.56
  -7   3  -2  861.79   32.12
   7   3   2  810.98   41.44
  -7  -3   2  834.92   29.81
  -7   3  -2  873.04   32.32
  -7  -3   2  844.93   27.07
  -7  -3   2  873.09   27.18
  -7   3  -2  871.49   32.74
  -7  -3   2  865.25   27.15
  -7   3  -2  832.91   31.75
  -7   3  -2  853.63   31.98
  -7  -3   2  875.60   32.87
  -7   3  -2  896.62   30.37
  -7  -3   2  850.96   30.18
  -7   3  -2  860.66   29.74
  -7  -3   2  832.21   44.77
  -7  -3   2  855.50   28.28
  -7   3  -2  853.95   28.52
  -7  -3   2  853.53   28.33
  -7  -3   2  852.26   32.11
  -7  -3   3 1028.19   33.30
  -7  -3   3 1058.38   33.45
  -7  -3   3 1018.89   35.39
  -7  -3   3  975.97   50.63
  -7   3  -3 1019.32   32.99
  -7  -3   3 1064.00   37.22
  -7  -3   3 1093.01   38.05
  -7   3  -3 1105.43   38.02
  -7   3  -3 1095.52   37.33
  -7   3  -3 1035.23   35.84
  -7  -3   3 1102.66   38.42
  -7  -3   3  982.96   36.10
  -7  -3   3 1055.15   38.21
   7   3   3  968.95   47.42
  -7  -3   3 1004.00   35.10
  -7  -3   3 1061.21   31.84
  -7  -3   3 1059.44   31.98
  -7  -3   3 1078.07   32.09
  -7   3  -3 1050.09   37.14
  -7   3  -3 1030.05   36.99
  -7  -3   3 1083.73   38.35
  -7   3  -3 1058.13   37.73
  -7  -3   3 1041.17   37.20
  -7  -3   4   48.59    6.09
  -7   3  -4   46.12    4.12
  -7  -3   4   47.56    5.32
  -7  -3   4   50.08    4.52
  -7  -3   4   46.96    5.62
  -7  -3   4   54.38    4.69
  -7  -3   4   51.54    6.14
  -7   3  -4   48.27    5.79
  -7  -3   4   53.58    6.50
  -7   3  -4   43.86    5.42
  -7   3  -4   40.56    4.83
  -7  -3   4   47.20    6.20
  -7  -3   4   43.00    5.44
   7   3   4   40.08    8.48
  -7  -3   4   54.41    5.53
  -7  -3   4   47.60    3.83
  -7   3  -4   45.07    5.96
  -7  -3   4   51.06    3.94
  -7   3  -4   45.22    5.58
  -7   3  -4   49.49    5.80
  -7  -3   4   45.75    9.69
  -7   3  -4   45.63    5.69
  -7  -3   4   49.35    5.79
  -7  -3   5   78.29    5.72
  -7  -3   5   68.10    5.40
  -7  -3   5   79.20    7.00
  -7  -3   5   75.44    7.71
  -7   3  -5   64.54    5.59
  -7  -3   5   73.55    7.37
  -7   3  -5   83.23    7.35
  -7  -3   5   64.54    6.80
  -7   3  -5   81.72    6.55
  -7  -3   5   73.46    6.66
   7   3   5   63.14   10.61
  -7  -3   5   81.24    7.82
  -7  -3   5   80.61    4.91
  -7   3  -5   89.12    8.20
  -7  -3   5   74.29    4.77
  -7   3  -5   78.51    7.13
  -7   3  -5   84.67    7.36
  -7   3  -5   75.36    7.28
  -7  -3   5   79.79   12.98
  -7  -3   5   89.61    7.66
  -7   3  -6  404.05   18.07
  -7  -3   6  381.69   15.28
  -7  -3   6  392.71   15.37
  -7  -3   6  377.77   17.65
  -7   3  -6  405.49   16.67
  -7  -3   6  389.94   18.81
  -7  -3   6  400.24   19.64
  -7   3  -6  390.83   15.66
  -7  -3   6  396.10   19.87
  -7  -3   6  406.84   19.12
  -7  -3   6  376.76   17.42
   7   3   6  325.55   26.00
  -7  -3   6  388.03   20.00
  -7   3  -6  385.13   19.01
  -7  -3   6  390.86   13.67
  -7  -3   6  383.13   13.59
  -7   3  -6  400.47   17.89
  -7   3  -6  389.75   17.68
  -7   3  -6  388.45   18.45
  -7  -3   6  378.52   29.89
  -7  -3   6  421.30   18.57
  -7  -3   7   23.50    2.99
  -7  -3   7   25.91    3.10
  -7  -3   7   28.71    4.21
  -7  -3   7   25.50    5.03
  -7  -3   7   27.28    4.08
  -7   3  -7   22.91    3.70
  -7   3  -7   23.60    3.65
  -7  -3   7   29.51    2.68
  -7   3  -7   32.07    4.22
  -7  -3   7   24.86    3.93
  -7   3  -7   23.90    3.22
  -7  -3   7   23.59    4.44
  -7   3  -7   17.18    2.93
  -7  -3   7   30.23    5.17
  -7   3  -7   28.18    4.12
  -7  -3   7   28.98    4.52
  -7   3  -7   23.17    4.15
  -7  -3   7   29.23    2.65
  -7  -3   8  121.40    9.32
  -7  -3   8  131.59   11.10
  -7  -3   8  125.16    8.92
  -7  -3   8  115.39    8.57
  -7  -3   8  117.27    9.43
  -7   3  -8  117.38    7.01
  -7  -3   8  116.06    8.61
  -7   3  -8  110.66    7.82
  -7   3  -8  125.60    9.41
  -7  -3   8  108.21    9.45
  -7  -3   9  214.16   13.03
  -7   3  -9  231.25   10.07
  -7  -3   9  223.44   15.09
  -7  -3   9  212.16   12.23
  -7  -3   9  221.77   13.72
  -7   3  -9  227.10   12.81
  -7  -3   9  234.34   12.37
  -7  -3   9  207.97   12.06
  -7  -3  10  273.75   14.24
  -7  -3  10  292.21   17.44
  -7  -3  10  258.10   13.47
  -7  -3  10  247.84   14.33
  -7   3 -10  258.15   13.32
  -7   3 -10  259.59   10.63
  -7  -3  10  241.32   12.95
  -7  -3  11  705.02   26.32
  -7  -3  11  711.43   26.03
  -7  -3  11  708.70   27.61
  -7  -3  11  682.25   26.00
  -7   3 -11  684.64   25.17
  -7   3 -11  741.08   22.58
  -7  -3  11  776.64   31.34
  -7  -3  12  387.31   17.27
  -7  -3  12  375.99   16.31
  -7  -3  12  427.33   20.19
  -7  -3  12  359.40   15.89
  -7  -3  12  379.15   19.90
  -7   3 -12  388.44   18.20
  -7   3 -12  365.16   14.76
  -7   3 -13   57.69    5.88
  -7  -3  13   65.30    5.63
  -7  -3  13   52.57    4.99
  -7   3 -13   55.33    5.90
  -7  -3  13   63.30    6.96
  -7  -3  13   65.66    6.79
  -7  -3  14  277.48   13.77
  -7  -3  14  269.45   11.52
  -7   3 -14  252.73   12.77
  -7  -3  14  267.26   14.05
  -7   3 -14  253.69   12.73
  -7  -3  15   96.09    5.10
  -7   3 -15  111.14    6.94
  -7  -3  15  124.65    7.68
  -7   3 -15  106.29    6.38
  -7  -3  15  107.33    7.57
  -7   3 -16   32.80    3.11
  -7  -3  16   32.68    3.34
  -7   3 -16   35.17    2.89
  -7  -3  17    6.83    1.25
  -7   3 -17    5.60    0.97
  -7   3 -17    7.86    1.38
  -7   4  16   18.03    1.99
  -7   4  16   16.70    1.66
  -7   4  16   19.33    2.05
  -7   4  15  213.02    9.37
  -7   4  15  202.53    9.57
  -7   4  15  204.82    8.81
  -7  -4 -15  212.14    8.31
  -7  -4 -14  126.27    5.84
  -7  -4 -14  135.28    6.67
  -7   4  14  131.14    7.79
  -7   4  14  149.54    7.84
  -7  -4 -13  168.76    7.65
  -7   4  13  162.90    9.23
  -7  -4 -13  162.98    9.33
  -7   4  12  219.68   11.63
  -7  -4 -12  214.54   11.73
  -7  -4 -12  217.98    9.77
  -7   4  12  209.23    9.50
  -7   4  11   70.96    6.53
  -7  -4 -11   66.00    6.43
  -7  -4 -11   66.27    6.03
  -7  -4 -11   67.92    5.18
  -7   4  11   66.26    5.15
  -7   4  10  161.11   10.47
  -7  -4 -10  154.87   10.61
  -7  -4 -10  161.35    9.95
  -7  -4 -10  152.46    8.64
  -7   4  10  156.65    8.63
  -7   4   9  527.81   21.99
  -7  -4  -9  514.34   20.94
  -7  -4  -9  483.67   22.02
  -7  -4  -9  500.49   19.24
  -7   4   9  494.64   19.05
  -7   4   8   39.04    6.87
  -7   4   8   32.15    4.05
  -7   4   8   35.82    4.28
  -7   4   8   32.69    4.87
  -7  -4  -8   33.04    4.47
  -7  -4  -8   37.88    4.31
  -7   4   8   46.00    5.73
  -7  -4  -8   34.55    5.31
  -7  -4  -7   43.64    6.00
  -7   4   7   43.28    5.01
  -7   4   7   40.42    4.91
  -7   4   7   39.80    5.38
  -7  -4  -7   43.41    4.65
  -7  -4  -7   43.98    5.17
  -7   4   7   48.86    7.83
  -7  -4  -7   46.82    6.57
  -7   4   7   45.38    5.67
  -7   4   6    4.63    2.24
  -7  -4  -6    4.65    2.66
  -7  -4  -6    4.37    1.97
  -7   4   6    4.17    2.16
  -7   4   6    5.73    2.28
  -7   4   6    3.43    2.21
  -7  -4  -6    3.48    1.85
  -7  -4  -6    4.44    2.27
  -7  -4  -6    3.58    1.91
  -7   4   6    4.56    2.98
  -7   4   5  284.77   17.98
  -7  -4  -5  285.21   16.18
  -7   4   5  264.55   14.87
  -7   4   5  293.39   15.46
  -7  -4  -5  263.14   14.82
  -7  -4  -5  302.21   14.91
  -7  -4  -5  284.18   17.36
  -7   4   5  300.48   15.75
  -7   4   5  293.14   15.64
  -7   4   4  187.07   12.25
  -7  -4  -4  178.41    9.33
  -7   4   4  165.65   11.34
  -7  -4  -4  164.52    9.67
  -7  -4  -4  162.41   12.52
  -7   4   4  166.15   13.13
  -7   4   4  159.29   10.40
  -7   4   4  192.90   12.20
  -7   4   4  178.91   11.83
  -7   4   4  181.57   11.79
  -7  -4  -4  179.97   11.98
  -7  -4  -4  181.62   11.83
  -7  -4  -4  184.13   12.39
  -7   4   3  145.05   10.33
  -7  -4  -3  139.98    7.20
  -7  -4  -3  129.17   10.96
  -7  -4  -3  138.77    8.67
  -7  -4  -3  149.96   10.78
  -7   4   3  149.44   10.46
  -7  -4  -3  141.92    8.54
  -7   4   3  116.13   10.78
  -7   4   3  153.42   10.37
  -7   4   3  143.42   10.67
  -7   4   3  144.16   10.68
  -7   4   3  148.03   10.46
  -7  -4  -3  136.78   10.43
  -7  -4  -3  153.66   11.24
  -7   4   2  194.63   10.88
  -7   4   2  155.53   10.58
  -7  -4  -2  163.57    8.33
  -7  -4  -2  175.03   11.74
  -7  -4  -2  166.56   12.35
  -7  -4  -2  184.65   10.92
  -7  -4  -2  177.11    9.85
  -7  -4  -2  163.57    9.80
  -7   4   2  168.23   11.14
  -7   4   2  169.50   12.69
  -7   4   2  177.72   11.73
  -7  -4  -2  186.98    7.98
  -7  -4  -2  184.48    7.93
  -7   4   2  174.94   12.03
  -7   4   2  178.29   12.18
  -7   4   2  160.80   11.04
  -7  -4  -2  162.92   11.74
  -7  -4  -2  189.77   12.51
  -7  -4  -1 1241.68   43.93
  -7  -4  -1 1289.17   38.97
  -7  -4  -1 1218.41   41.41
  -7   4   1 1257.01   40.09
  -7   4   1 1197.65   40.35
  -7  -4  -1 1178.86   36.96
  -7   4   1 1234.54   41.37
  -7  -4  -1 1178.63   39.59
  -7   4   1 1294.98   44.72
  -7  -4  -1 1188.28   35.52
  -7   4   1 1246.36   42.94
  -7  -4  -1 1184.39   35.49
  -7  -4  -1 1234.98   43.20
  -7  -4  -1 1306.31   43.53
  -7  -4  -1 1221.58   36.23
  -7  -4   0   85.21    8.55
  -7  -4   0   81.75    7.60
  -7  -4   0  104.83    6.93
  -7  -4   0  108.58    8.85
  -7   4   0   92.10    7.21
  -7  -4   0   92.48    6.19
  -7   4   0  102.36    7.54
  -7  -4   0   85.13    5.42
  -7   4   0  100.77    8.02
  -7  -4   0   93.67    7.52
  -7   4   0   97.40    9.12
   7   4   0   77.34   10.73
  -7   4   0   95.00    8.71
  -7  -4   0   90.38    5.31
  -7  -4   0   87.71    5.20
  -7   4   0  104.08    9.19
  -7   4   0   91.70    8.63
  -7  -4   0   84.96    8.30
  -7  -4   0   93.95    8.57
  -7  -4   0   91.06    5.55
  -7   4  -1 1274.28   40.85
  -7  -4   1 1237.74   40.86
  -7  -4   1 1159.96   40.78
  -7  -4   1 1245.49   38.24
  -7  -4   1 1258.30   43.40
  -7  -4   1 1215.24   43.43
  -7   4  -1 1252.62   39.54
  -7  -4   1 1186.25   37.64
  -7  -4   1 1177.08   36.12
  -7   4  -1 1245.16   43.67
   7   4   1 1194.56   51.96
  -7   4  -1 1284.64   44.07
  -7   4  -1 1223.15   43.10
  -7   4  -1 1290.03   43.60
  -7  -4   1 1301.87   43.04
  -7  -4   1 1202.70   43.18
  -7  -4   1 1099.47   41.12
  -7  -4   1 1199.00   36.21
  -7   4  -2  165.59   11.33
  -7  -4   2  166.32   12.16
  -7  -4   2  161.98   11.01
  -7  -4   2  168.43   12.39
  -7   4  -2  168.77    9.66
  -7  -4   2  147.56    8.78
  -7  -4   2  157.55    7.79
  -7   4  -2  153.49   10.68
  -7  -4   2  176.34   11.08
  -7   4  -2  153.37    9.92
  -7   4  -2  154.59   11.48
   7   4   2  162.31   16.22
  -7   4  -2  160.21   11.91
  -7  -4   2  169.59    7.57
  -7  -4   2  166.98    7.54
  -7   4  -2  165.76   11.78
  -7   4  -2  162.44   11.64
  -7  -4   2  169.44   11.89
  -7  -4   2  175.67   11.65
  -7  -4   2  160.72    7.87
  -7  -4   3  148.82   10.25
  -7   4  -3  154.28   10.40
  -7   4  -3  147.21    9.23
  -7  -4   3  147.07   11.61
  -7  -4   3  106.53    9.26
  -7   4  -3  138.47    8.50
  -7  -4   3  130.18    8.14
  -7  -4   3  138.08    7.07
  -7  -4   3  130.80    8.05
  -7  -4   3  142.63    7.16
  -7   4  -3  140.04   10.63
  -7   4  -3  130.70   10.33
  -7  -4   3  143.00   10.69
  -7  -4   3  152.40   10.62
  -7  -4   3  124.26   10.46
  -7   4  -3  165.07   10.80
  -7  -4   4  196.58   12.94
  -7   4  -4  198.07   11.91
  -7  -4   4  191.33   13.79
  -7  -4   4  175.92   12.06
  -7  -4   4  200.52   14.44
  -7   4  -4  179.77    9.69
  -7  -4   4  178.12    9.92
  -7  -4   4  187.98    8.47
  -7   4  -4  191.47   10.54
  -7  -4   4  193.90   12.11
  -7  -4   4  199.19   10.19
  -7   4  -4  185.79   12.95
  -7   4  -4  184.48   12.26
  -7   4  -4  194.70   12.45
  -7  -4   4  168.19   11.79
  -7  -4   4  208.65   12.43
  -7  -4   4  186.34    8.42
  -7  -4   5  287.16   15.64
  -7  -4   5  308.05   18.31
  -7  -4   5  303.01   16.39
  -7  -4   5  277.34   13.41
  -7  -4   5  319.14   19.11
[truncated: 142,075 more chars]
