# Supplementary material for: Crystal structure and Hirshfeld surface analysis of N,N′-(2,2-di­chloro-3-oxo-3-phenyl­propane-1,1-di­yl)diacetamide
Source: Acta Crystallogr E Crystallogr Commun. 2025 Aug 5;81(Pt 9):788–91. doi: 10.1107/S205698902500670X (PMC12412704; doi:10.1107/S205698902500670X)
Supplement: Supplementary file 2 [file e-81-00788-Isup2.hkl]

data_I                                                                          
_shelx_title ' rev-oi2024 in P2(1)2(1)2(1)'                                     
_shelx_refln_list_code          4                                               
_shelx_F_calc_maximum      131.20                                               
_exptl_crystal_F_000       656.00                                               
_reflns_d_resolution_high  0.7812                                               
                                                                                
loop_                                                                           
 _space_group_symop_operation_xyz                                               
 'x, y, z'                                                                      
 '-x+1/2, -y, z+1/2'                                                            
 '-x, y+1/2, -z+1/2'                                                            
 'x+1/2, -y+1/2, -z'                                                            
                                                                                
_cell_length_a     8.9115                                                       
_cell_length_b     8.9341                                                       
_cell_length_c    18.5838                                                       
_cell_angle_alpha  90.000                                                       
_cell_angle_beta   90.000                                                       
_cell_angle_gamma  90.000                                                       
                                                                                
_shelx_F_squared_multiplier     1.000                                           
                                                                                
loop_                                                                           
 _refln_index_h                                                                 
 _refln_index_k                                                                 
 _refln_index_l                                                                 
 _refln_F_squared_calc                                                          
 _refln_F_squared_meas                                                          
 _refln_F_squared_sigma                                                         
 _refln_observed_status                                                         
   2   0   0      15744.21      13382.54       348.74 o                         
   4   0   0      15821.49      15312.90       425.72 o                         
   6   0   0       1108.20       1110.49        63.28 o                         
   8   0   0       3761.11       3718.42        35.74 o                         
  10   0   0        109.31        118.77         3.27 o                         
   1   1   0       2507.51       2354.05        33.75 o                         
   2   1   0          0.18          1.53         0.77 o                         
   3   1   0        120.63        113.96         8.60 o                         
   4   1   0        167.94        209.70         9.12 o                         
   5   1   0        160.89        132.55         7.55 o                         
   6   1   0          1.16          3.51         1.96 o                         
   7   1   0        950.80        921.73         8.18 o                         
   8   1   0        234.54        221.44         3.11 o                         
   9   1   0        312.84        325.40         4.35 o                         
  10   1   0         16.86         14.35         0.86 o                         
  11   1   0         70.36         69.71         2.93 o                         
   0   2   0       8346.36       8228.38       226.39 o                         
   1   2   0       6140.49       5997.66        82.52 o                         
   2   2   0        853.41        857.10        15.08 o                         
   3   2   0         15.00         16.47         2.41 o                         
   4   2   0        897.74        932.34        32.07 o                         
   5   2   0         17.83         16.20         2.88 o                         
   6   2   0         77.51         81.08         5.88 o                         
   7   2   0       1202.57       1160.49         9.18 o                         
   8   2   0        139.07        152.56         2.65 o                         
   9   2   0         60.45         59.43         1.60 o                         
  10   2   0          0.38          1.16         0.46 o                         
  11   2   0         67.06         67.58         2.54 o                         
   1   3   0       5481.80       5766.61        97.17 o                         
   2   3   0        162.62        185.39         6.49 o                         
   3   3   0       1334.76       1408.22        24.31 o                         
   4   3   0        245.12        288.41         9.76 o                         
   5   3   0       2257.48       2349.69        50.23 o                         
   6   3   0         56.74         59.98         5.20 o                         
   7   3   0         84.96         93.42         1.93 o                         
   8   3   0        596.49        562.15         5.49 o                         
   9   3   0       1181.27       1165.00         9.52 o                         
  10   3   0         38.20         38.99         1.72 o                         
  11   3   0        291.14        248.28         6.15 o                         
   0   4   0       9578.35       9877.88       285.29 o                         
   1   4   0        143.30        111.57        10.25 o                         
   2   4   0       4981.63       5061.58        91.39 o                         
   3   4   0        678.02        694.76        15.15 o                         
   4   4   0       3359.23       3384.55        62.26 o                         
   5   4   0         10.54          9.94         2.48 o                         
   6   4   0        428.27        416.96         4.67 o                         
   7   4   0        145.44        149.53         2.59 o                         
   8   4   0        226.15        230.89         4.73 o                         
   9   4   0          1.62          3.02         0.75 o                         
  10   4   0        395.76        427.61         7.52 o                         
   1   5   0        694.68        720.13        20.08 o                         
   2   5   0        159.12        204.31        17.80 o                         
   3   5   0        150.61        164.10        11.20 o                         
   4   5   0         72.08         94.90         9.10 o                         
   5   5   0         51.98         57.01         2.50 o                         
   6   5   0          0.52          1.11         0.71 o                         
   7   5   0         92.01         93.88         3.04 o                         
   8   5   0          4.13          6.29         0.95 o                         
   9   5   0          0.12          0.59         0.85 o                         
  10   5   0         17.58         18.13         1.55 o                         
   0   6   0       1812.17       1779.26        85.73 o                         
   1   6   0        165.79        155.27        12.05 o                         
   2   6   0         63.73         70.17         6.31 o                         
   3   6   0        183.46        184.10        12.71 o                         
   4   6   0       1339.79       1302.91        18.56 o                         
   5   6   0         37.99         35.72         1.91 o                         
   6   6   0          3.99          3.57         0.85 o                         
   7   6   0        603.29        576.38         9.71 o                         
   8   6   0        123.45        119.38         4.00 o                         
   9   6   0          0.65          2.03         0.54 o                         
   1   7   0        148.51        161.13         6.76 o                         
   2   7   0         87.00         67.98         4.04 o                         
   3   7   0         39.99         29.97         3.04 o                         
   4   7   0        183.25        190.93         5.01 o                         
   5   7   0         24.78         22.09         1.73 o                         
   6   7   0          8.54          9.64         1.21 o                         
   7   7   0        121.12        117.28         5.05 o                         
   8   7   0        134.66        148.46         3.74 o                         
   9   7   0         53.19         45.20         2.07 o                         
   0   8   0         68.89         91.35         5.64 o                         
   1   8   0        702.34        648.85        21.87 o                         
   2   8   0         11.95         21.32         2.30 o                         
   3   8   0        616.36        614.77        10.40 o                         
   4   8   0        271.89        286.58         6.40 o                         
   5   8   0        271.29        273.12         6.49 o                         
   6   8   0        575.70        596.25         9.80 o                         
   7   8   0        397.19        397.14         7.03 o                         
   8   8   0        315.18        284.46         5.19 o                         
   1   9   0         42.27         43.76         2.69 o                         
   2   9   0          7.19         17.68         1.75 o                         
   3   9   0         66.66         65.33         2.63 o                         
   4   9   0          0.08          0.27         0.94 o                         
   5   9   0         54.74         52.87         2.09 o                         
   6   9   0          3.34          3.84         0.80 o                         
   7   9   0         88.33         70.21         2.30 o                         
   0  10   0        194.00        213.59         7.50 o                         
   1  10   0       1343.66       1417.24        19.41 o                         
   2  10   0         75.70         79.29         3.00 o                         
   3  10   0        519.50        491.80         8.38 o                         
   4  10   0         24.49         16.35         1.18 o                         
   5  10   0        198.86        157.54         5.74 o                         
   1  11   0         57.97         66.53         5.17 o                         
   2  11   0        183.04        165.82         5.16 o                         
   3  11   0          1.72          0.96         0.63 o                         
   1   0   1       2548.92       2342.12        65.29 o                         
   2   0   1       4758.74       4297.89        65.97 o                         
   3   0   1      13353.59      12503.74       196.10 o                         
   4   0   1          2.17         11.09         2.09 o                         
   5   0   1       3911.13       3841.81        95.97 o                         
   6   0   1        781.58        767.85        35.89 o                         
   7   0   1       2592.30       2557.93        18.90 o                         
   8   0   1        798.10        783.88         7.14 o                         
   9   0   1        583.97        609.92         6.29 o                         
  10   0   1         16.82         14.60         0.95 o                         
  11   0   1         16.11         11.43         2.45 o                         
 -11   1   1          2.13          1.45         1.08 o                         
 -10   1   1        631.13        674.47         7.03 o                         
  -9   1   1         47.81         54.16         1.81 o                         
  -8   1   1         15.77         21.06         1.01 o                         
  -7   1   1         99.92        101.12         2.21 o                         
  -6   1   1        167.89        181.54         9.91 o                         
  -5   1   1        409.74        381.98        31.15 o                         
  -4   1   1       3304.13       3436.83        63.74 o                         
  -3   1   1       2494.75       2469.53        46.55 o                         
  -2   1   1       1389.83       1377.60        22.68 o                         
  -1   1   1       1957.33       1852.64        27.09 o                         
   0   1   1       6912.62       6596.96       177.63 o                         
   1   1   1       1950.37       1804.30        26.91 o                         
   2   1   1       1420.75       1365.05        22.43 o                         
   3   1   1       2477.77       2402.28        43.42 o                         
   4   1   1       3407.15       3373.66       116.19 o                         
   5   1   1        419.65        402.01        22.39 o                         
   6   1   1        146.06        126.90        13.70 o                         
   7   1   1         86.04         87.61         2.10 o                         
   8   1   1         24.68         31.03         1.30 o                         
   9   1   1         48.97         58.28         1.85 o                         
  10   1   1        605.57        644.78         7.52 o                         
  11   1   1          2.45          2.80         0.76 o                         
 -11   2   1        271.36        254.36         9.95 o                         
 -10   2   1         52.48         63.38         1.80 o                         
  -9   2   1         29.64         28.60         1.27 o                         
  -8   2   1        292.64        281.09         4.13 o                         
  -7   2   1       1241.42       1179.60         9.89 o                         
  -6   2   1        653.68        693.40        19.11 o                         
  -5   2   1        673.25        653.61        17.11 o                         
  -4   2   1        183.32        199.57        12.02 o                         
  -3   2   1       1300.49       1333.31        25.03 o                         
  -2   2   1       1370.44       1396.74        21.61 o                         
  -1   2   1       4439.40       4470.67        56.69 o                         
   0   2   1        987.23       1009.44        21.29 o                         
   1   2   1       4525.95       4546.94        65.01 o                         
   2   2   1       1348.58       1351.82        23.74 o                         
   3   2   1       1256.98       1293.17        28.44 o                         
   4   2   1        186.82        191.01        12.84 o                         
   5   2   1        699.91        714.14        30.31 o                         
   6   2   1        658.67        659.23        54.02 o                         
   7   2   1       1240.82       1191.21        10.80 o                         
   8   2   1        296.10        269.34         3.93 o                         
   9   2   1         31.26         31.84         1.26 o                         
  10   2   1         51.96         58.46         1.71 o                         
  11   2   1        277.48        275.48         6.03 o                         
 -10   3   1        645.80        658.73        17.57 o                         
  -9   3   1        164.41        171.52         3.00 o                         
  -8   3   1       1267.58       1237.42        10.56 o                         
  -7   3   1        152.89        149.49         2.64 o                         
  -6   3   1        369.80        391.02        15.49 o                         
  -5   3   1       1064.38       1083.25        24.14 o                         
  -4   3   1        268.77        239.86        10.80 o                         
  -3   3   1        812.21        788.77        16.27 o                         
  -2   3   1        471.33        469.23        10.61 o                         
  -1   3   1        702.62        672.37        15.83 o                         
   0   3   1         22.19         32.53         4.84 o                         
   1   3   1        721.89        737.10        19.91 o                         
   2   3   1        467.53        471.31        12.58 o                         
   3   3   1        769.01        723.76        18.67 o                         
   4   3   1        226.90        199.32         8.79 o                         
   5   3   1       1027.12       1014.21        36.32 o                         
   6   3   1        350.73        378.06        17.82 o                         
   7   3   1        173.76        171.29         2.92 o                         
   8   3   1       1253.37       1239.89        10.82 o                         
   9   3   1        162.39        171.48         2.84 o                         
  10   3   1        691.33        703.97        12.92 o                         
 -10   4   1        218.25        223.48         7.03 o                         
  -9   4   1        598.65        605.17         8.78 o                         
  -8   4   1        291.04        300.42         5.35 o                         
  -7   4   1       2025.79       1978.02        16.60 o                         
  -6   4   1       1046.64       1028.53         8.61 o                         
  -5   4   1       2296.10       2250.34        78.37 o                         
  -4   4   1        614.09        556.05        17.54 o                         
  -3   4   1       2261.91       2183.43        39.07 o                         
  -2   4   1        213.43        203.01        14.08 o                         
  -1   4   1       5191.51       5258.74       117.30 o                         
   0   4   1        146.25        136.77        11.30 o                         
   1   4   1       5097.00       5057.20       113.74 o                         
   2   4   1        264.89        263.12        12.95 o                         
   3   4   1       2359.74       2206.82        53.85 o                         
   4   4   1        603.05        520.71        18.47 o                         
   5   4   1       2249.35       2174.39        60.28 o                         
   6   4   1       1018.27        994.56         9.21 o                         
   7   4   1       2029.09       1971.61        15.89 o                         
   8   4   1        278.64        287.43         4.78 o                         
   9   4   1        557.11        583.82        10.21 o                         
  10   4   1        212.75        228.91         8.07 o                         
 -10   5   1         22.16         18.45         1.69 o                         
  -9   5   1        293.29        301.21         6.40 o                         
  -8   5   1         15.80         15.83         1.38 o                         
  -7   5   1         34.19         36.72         2.04 o                         
  -6   5   1        290.73        292.13         5.15 o                         
  -5   5   1       2074.46       2071.50        23.27 o                         
  -4   5   1          4.52         -1.16         3.98 o                         
  -3   5   1       1981.60       2194.92       203.01 o                         
  -2   5   1        579.17        606.84        19.94 o                         
  -1   5   1       1331.97       1444.69        33.24 o                         
   0   5   1        552.59        666.45        30.25 o                         
   1   5   1       1316.99       1425.44        48.48 o                         
   2   5   1        594.03        574.96        28.28 o                         
   3   5   1       1953.64       1957.45        57.38 o                         
   4   5   1          5.82          8.89         3.65 o                         
   5   5   1       2034.59       2091.94        24.03 o                         
   6   5   1        289.46        300.16         5.18 o                         
   7   5   1         44.99         51.58         2.19 o                         
   8   5   1         14.96         17.15         1.25 o                         
   9   5   1        278.95        290.66         5.67 o                         
  10   5   1         24.00         26.89         1.59 o                         
  -9   6   1         82.80         84.25         3.60 o                         
  -8   6   1        143.13        138.76         4.45 o                         
  -7   6   1        322.95        329.34         6.83 o                         
  -6   6   1         24.63         20.30         1.59 o                         
  -5   6   1        414.78        407.07        10.01 o                         
  -4   6   1        120.22        118.30         3.72 o                         
  -3   6   1        446.74        466.11        21.57 o                         
  -2   6   1        109.53        106.10        12.39 o                         
  -1   6   1         16.85         16.08         2.90 o                         
   0   6   1        554.05        600.12        32.01 o                         
   1   6   1         28.18         24.08         6.52 o                         
   2   6   1         99.27         85.72        14.66 o                         
   3   6   1        431.04        405.43        36.72 o                         
   4   6   1        108.29        103.49         3.83 o                         
   5   6   1        397.69        401.65         6.86 o                         
   6   6   1         18.43         16.08         1.39 o                         
   7   6   1        319.23        324.06         6.51 o                         
   8   6   1        134.20        137.30         4.24 o                         
   9   6   1         85.38         91.10         3.48 o                         
  -8   7   1        204.51        211.63         5.55 o                         
  -7   7   1        308.32        319.23         6.46 o                         
  -6   7   1        183.99        191.88         6.38 o                         
  -5   7   1         28.56         25.73         1.91 o                         
  -4   7   1        752.51        742.27        11.73 o                         
  -3   7   1          4.59          3.81         1.25 o                         
  -2   7   1        394.68        388.06        10.56 o                         
  -1   7   1        167.08        163.20         7.14 o                         
   0   7   1        708.21        705.97        18.27 o                         
   1   7   1        166.14        158.12         8.51 o                         
   2   7   1        434.69        453.99        13.45 o                         
   3   7   1          9.09          6.70         1.54 o                         
   4   7   1        788.70        782.12        11.65 o                         
   5   7   1         36.00         34.60         2.80 o                         
   6   7   1        190.20        192.85         4.59 o                         
   7   7   1        305.62        317.63         6.16 o                         
   8   7   1        207.56        213.64         4.24 o                         
   9   7   1        232.51        177.76         4.84 o                         
  -8   8   1        286.19        242.65         4.60 o                         
  -7   8   1          1.76          2.11         1.05 o                         
  -6   8   1        888.21        895.70        15.27 o                         
  -5   8   1         74.32         86.93         3.78 o                         
  -4   8   1        174.29        180.50         4.93 o                         
  -3   8   1        104.08        117.75         4.36 o                         
  -2   8   1        526.17        522.40        10.83 o                         
  -1   8   1         74.47         83.67         4.11 o                         
   0   8   1        480.50        449.05        10.35 o                         
   1   8   1         82.67         92.89         3.98 o                         
   2   8   1        528.23        499.75        12.93 o                         
   3   8   1        116.90        117.55         4.27 o                         
   4   8   1        177.29        170.73         4.69 o                         
   5   8   1         68.16         75.34         3.48 o                         
   6   8   1        898.55        914.37        14.03 o                         
   7   8   1          2.54          2.88         0.82 o                         
   8   8   1        262.44        227.13         6.38 o                         
  -7   9   1         83.29         65.51         3.81 o                         
  -6   9   1         32.49         30.23         1.68 o                         
  -5   9   1        222.59        222.73         5.32 o                         
  -4   9   1        258.47        284.84         7.32 o                         
  -3   9   1         67.75         81.76         3.22 o                         
  -2   9   1        132.43        125.76         4.14 o                         
  -1   9   1         72.35         86.64         3.79 o                         
   0   9   1        108.84        105.58         4.30 o                         
   1   9   1         62.31         79.00         3.90 o                         
   2   9   1        131.60        121.87         4.78 o                         
   3   9   1         63.83         76.45         2.84 o                         
   4   9   1        260.52        272.74         5.87 o                         
   5   9   1        205.23        210.32         5.51 o                         
   6   9   1         34.94         38.20         1.64 o                         
   7   9   1         94.10         59.25         2.53 o                         
  -5  10   1         90.05         73.19         4.27 o                         
  -4  10   1        415.14        420.66        12.34 o                         
  -3  10   1         13.15         16.29         1.34 o                         
  -2  10   1        224.89        226.75         6.83 o                         
  -1  10   1         70.89         72.00         3.34 o                         
   0  10   1        203.81        217.73         5.53 o                         
   1  10   1         67.72         67.67         4.51 o                         
   2  10   1        231.69        222.57         5.85 o                         
   3  10   1         13.79         18.89         1.45 o                         
   4  10   1        401.96        407.30         9.47 o                         
   5  10   1         89.94         88.15         4.01 o                         
  -2  11   1        281.32        241.63         7.26 o                         
  -1  11   1        109.74        123.78         5.20 o                         
   0  11   1         85.26         82.50         2.70 o                         
   1  11   1        106.44        118.69         4.23 o                         
   2  11   1        282.53        247.04        11.03 o                         
   3  11   1         74.46         42.68         4.26 o                         
   0   0   2       1133.21       1078.43        33.22 o                         
   1   0   2        672.45        645.88        11.73 o                         
   2   0   2       5215.80       5177.05       143.54 o                         
   3   0   2        146.01        135.28         4.91 o                         
   4   0   2        113.60        164.79         8.55 o                         
   5   0   2        367.28        321.42        19.97 o                         
   6   0   2        649.89        646.67        68.82 o                         
   7   0   2        382.63        395.08         4.75 o                         
   8   0   2        461.58        477.51         4.92 o                         
   9   0   2        323.84        344.64         4.16 o                         
  10   0   2        565.40        553.04         5.85 o                         
  11   0   2         74.14         77.10         1.81 o                         
 -11   1   2         46.25         48.30         1.79 o                         
 -10   1   2        344.84        348.13         4.42 o                         
  -9   1   2        515.43        503.05         5.54 o                         
  -8   1   2        568.92        574.80         5.53 o                         
  -7   1   2        362.75        365.86         4.01 o                         
  -6   1   2       1455.33       1378.03        50.51 o                         
  -5   1   2        568.10        551.13        17.37 o                         
  -4   1   2       4885.97       4820.43        85.76 o                         
  -3   1   2         19.28         30.17         2.90 o                         
  -2   1   2       5032.39       5094.76        71.50 o                         
  -1   1   2       3093.51       3019.02        75.17 o                         
   0   1   2       9432.21       8922.80       234.98 o                         
   1   1   2       3167.27       3098.60        76.09 o                         
   2   1   2       5069.71       5016.57        70.97 o                         
   3   1   2         17.46         31.01         2.42 o                         
   4   1   2       4871.95       4827.29       108.45 o                         
   5   1   2        572.49        498.63        16.40 o                         
   6   1   2       1499.60       1531.42        53.65 o                         
   7   1   2        379.27        378.87         4.20 o                         
   8   1   2        626.99        628.62         5.74 o                         
   9   1   2        512.40        507.25         5.34 o                         
  10   1   2        363.17        361.24         4.11 o                         
  11   1   2         46.90         51.16         1.93 o                         
 -11   2   2        138.60        126.02         2.91 o                         
 -10   2   2        112.88        117.36         2.46 o                         
  -9   2   2         30.17         28.17         1.25 o                         
  -8   2   2        343.44        348.64         4.32 o                         
  -7   2   2        213.05        216.66         3.71 o                         
  -6   2   2         23.90         30.47         3.56 o                         
  -5   2   2        115.92        108.63         5.44 o                         
  -4   2   2        200.51        191.09         9.85 o                         
  -3   2   2        539.87        538.35        15.82 o                         
  -2   2   2       1387.53       1389.23        21.81 o                         
  -1   2   2       3862.11       4008.08        68.68 o                         
   0   2   2       4485.74       4201.47        69.98 o                         
   1   2   2       3961.03       3920.30        67.44 o                         
   2   2   2       1347.48       1369.48        24.29 o                         
   3   2   2        598.66        588.88        16.78 o                         
   4   2   2        183.67        165.34         8.22 o                         
   5   2   2        128.61        117.29         7.25 o                         
   6   2   2         17.54         26.89         3.99 o                         
   7   2   2        245.11        254.72         3.58 o                         
   8   2   2        365.62        376.68         4.16 o                         
   9   2   2         38.67         41.64         1.25 o                         
  10   2   2        105.96        103.29         1.83 o                         
  11   2   2        141.94        145.75         3.62 o                         
 -10   3   2         97.84         96.87         2.62 o                         
  -9   3   2        181.42        180.30         3.13 o                         
  -8   3   2        500.62        522.04         5.47 o                         
  -7   3   2       1429.81       1369.28        10.23 o                         
  -6   3   2         93.08         86.10         6.74 o                         
  -5   3   2        860.92        819.64        18.24 o                         
  -4   3   2        477.50        394.82        11.59 o                         
  -3   3   2       3765.90       3858.21        92.04 o                         
  -2   3   2       1209.35       1186.17        25.13 o                         
  -1   3   2       2978.63       3162.39        76.26 o                         
   0   3   2       1480.37       1380.14        32.00 o                         
   1   3   2       3170.30       3245.71        45.02 o                         
   2   3   2       1192.95       1182.20        29.08 o                         
   3   3   2       3685.09       3893.59        70.74 o                         
   4   3   2        503.67        433.57        11.30 o                         
   5   3   2        900.75        892.93        25.68 o                         
   6   3   2         67.50         59.28         5.86 o                         
   7   3   2       1429.98       1383.01         9.77 o                         
   8   3   2        457.28        470.57         5.10 o                         
   9   3   2        212.39        216.88         2.97 o                         
  10   3   2        101.08        103.75         4.98 o                         
 -10   4   2         92.46         82.54         2.74 o                         
  -9   4   2        141.73        156.79         3.82 o                         
  -8   4   2        182.90        179.23         4.03 o                         
  -7   4   2        287.11        282.19         3.98 o                         
  -6   4   2        256.77        245.24         3.44 o                         
  -5   4   2        593.76        571.99        21.65 o                         
  -4   4   2        588.62        581.27        17.98 o                         
  -3   4   2       2082.34       2151.51        49.86 o                         
  -2   4   2        120.21        117.74        10.84 o                         
  -1   4   2       5078.81       5215.38       116.98 o                         
   0   4   2       1272.20       1282.21        41.25 o                         
   1   4   2       4964.14       5126.89        94.06 o                         
   2   4   2        118.12        118.37         6.98 o                         
   3   4   2       2016.60       2021.73        45.36 o                         
   4   4   2        559.08        539.95        15.22 o                         
   5   4   2        610.52        522.44        33.21 o                         
   6   4   2        292.69        285.93         3.74 o                         
   7   4   2        279.90        262.80         3.64 o                         
   8   4   2        183.07        185.20         3.89 o                         
   9   4   2        121.32        132.66         3.15 o                         
  10   4   2         92.84        105.68         3.39 o                         
 -10   5   2        386.96        361.50         8.06 o                         
  -9   5   2        193.03        175.79         3.98 o                         
  -8   5   2         84.88         88.84         3.02 o                         
  -7   5   2        214.69        225.91         4.50 o                         
  -6   5   2        107.31        100.81         3.27 o                         
  -5   5   2        117.80        121.80         3.59 o                         
  -4   5   2        851.15        847.73        38.78 o                         
  -3   5   2         58.70         61.65         7.48 o                         
  -2   5   2       1244.72       1372.22        57.72 o                         
  -1   5   2        339.08        353.23        16.31 o                         
   0   5   2        675.25        684.30        34.17 o                         
   1   5   2        326.66        322.36        12.00 o                         
   2   5   2       1251.47       1319.89        33.18 o                         
   3   5   2         54.43         66.30         6.49 o                         
   4   5   2        872.36        833.57        25.62 o                         
   5   5   2        127.86        131.76         3.37 o                         
   6   5   2        113.25         99.92         3.03 o                         
   7   5   2        215.61        223.95         5.24 o                         
   8   5   2         88.55         99.25         3.34 o                         
   9   5   2        196.85        192.67         3.90 o                         
  10   5   2        382.70        351.46        10.54 o                         
  -9   6   2         70.95         80.20         2.45 o                         
  -8   6   2        250.27        266.55         6.16 o                         
  -7   6   2        121.54        120.21         3.50 o                         
  -6   6   2        748.07        738.72        10.06 o                         
  -5   6   2        482.56        494.06        10.39 o                         
  -4   6   2        158.35        159.55         5.45 o                         
  -3   6   2         86.84         98.79         9.29 o                         
  -2   6   2       2841.53       2888.05       102.13 o                         
  -1   6   2         47.27         46.42         5.08 o                         
   0   6   2        161.77        155.59        15.78 o                         
   1   6   2         43.83         55.74         5.51 o                         
   2   6   2       2870.67       2805.54        69.49 o                         
   3   6   2         81.47        101.63         9.48 o                         
   4   6   2        133.10        131.75         3.93 o                         
   5   6   2        489.94        511.45         8.38 o                         
   6   6   2        727.81        731.04        11.62 o                         
   7   6   2        129.25        133.03         3.50 o                         
   8   6   2        233.09        247.51         4.57 o                         
   9   6   2         67.75         81.67         2.69 o                         
  -8   7   2        213.91        225.43         4.79 o                         
  -7   7   2        494.49        530.21         9.03 o                         
  -6   7   2        937.60        961.54        13.17 o                         
  -5   7   2        454.51        428.84         7.07 o                         
  -4   7   2        113.39        112.54         3.92 o                         
  -3   7   2       1951.93       1977.67        31.76 o                         
  -2   7   2       1388.81       1444.25        20.47 o                         
  -1   7   2       1297.48       1264.03        22.31 o                         
   0   7   2        337.59        324.05         9.44 o                         
   1   7   2       1247.42       1197.65        19.19 o                         
   2   7   2       1381.64       1427.88        22.45 o                         
   3   7   2       1934.19       1952.22        24.70 o                         
   4   7   2        125.95        122.39         4.01 o                         
   5   7   2        457.14        456.18         7.89 o                         
   6   7   2        922.98        936.19        10.99 o                         
   7   7   2        524.54        542.66         8.56 o                         
   8   7   2        207.49        217.61         6.67 o                         
  -8   8   2         60.18         54.44         1.52 o                         
  -7   8   2        183.83        182.97         3.94 o                         
  -6   8   2        106.72        112.63         3.30 o                         
  -5   8   2        167.31        175.91         4.49 o                         
  -4   8   2         28.43         32.40         2.00 o                         
  -3   8   2        985.52       1006.23        16.69 o                         
  -2   8   2        190.45        201.05         6.19 o                         
  -1   8   2        486.25        510.96         9.61 o                         
   0   8   2         17.38         24.15         2.07 o                         
   1   8   2        477.47        526.08        10.78 o                         
   2   8   2        192.30        203.46         7.62 o                         
   3   8   2       1002.57       1048.15        23.04 o                         
   4   8   2         29.63         30.72         1.89 o                         
   5   8   2        148.06        153.08         4.24 o                         
   6   8   2        111.99        122.15         3.69 o                         
   7   8   2        203.49        208.18         4.20 o                         
   8   8   2         64.70         57.86         2.02 o                         
  -6   9   2        287.04        275.13         5.82 o                         
  -5   9   2         74.93         85.05         2.62 o                         
  -4   9   2        160.95        175.31         5.08 o                         
  -3   9   2        111.47        114.22         3.16 o                         
  -2   9   2        179.21        205.75         4.45 o                         
  -1   9   2        264.93        263.19         5.80 o                         
   0   9   2        442.75        464.32         9.68 o                         
   1   9   2        272.80        274.24         6.45 o                         
   2   9   2        178.70        205.77         5.80 o                         
   3   9   2        104.80        100.47         3.30 o                         
   4   9   2        170.29        182.87         5.01 o                         
   5   9   2         78.69         91.00         3.05 o                         
   6   9   2        269.87        267.05         6.47 o                         
  -5  10   2         75.27         67.13         2.62 o                         
  -4  10   2        166.93        167.45         4.28 o                         
  -3  10   2         81.89         84.52         2.89 o                         
  -2  10   2         57.38         57.31         2.56 o                         
  -1  10   2        279.56        295.75         7.09 o                         
   0  10   2        277.53        296.73         6.67 o                         
   1  10   2        267.47        268.44         5.65 o                         
   2  10   2         57.47         56.81         2.82 o                         
   3  10   2         92.06         88.50         2.97 o                         
   4  10   2        170.56        169.68         3.65 o                         
   5  10   2         68.51         69.41         2.72 o                         
  -2  11   2        135.91        117.27         2.83 o                         
  -1  11   2        505.60        501.08        10.33 o                         
   0  11   2        145.77        128.95         3.39 o                         
   1  11   2        515.83        488.30         8.73 o                         
   2  11   2        132.04         96.19         3.24 o                         
   1   0   3       4825.93       4483.67       122.42 o                         
   2   0   3       1901.82       1826.62        59.27 o                         
   3   0   3         59.69         71.00         3.46 o                         
   4   0   3       3050.73       3461.77        65.53 o                         
   5   0   3        202.80        218.49        19.34 o                         
   6   0   3        527.44        519.72        29.11 o                         
   7   0   3         20.25         17.88         0.86 o                         
   8   0   3        323.31        328.69         3.97 o                         
   9   0   3        577.51        554.42         6.12 o                         
  10   0   3        563.57        601.77         9.24 o                         
  11   0   3          0.85          1.71         1.53 o                         
 -11   1   3        345.54        336.06        13.04 o                         
 -10   1   3         35.90         38.97         1.51 o                         
  -9   1   3       1170.97       1192.34        10.25 o                         
  -8   1   3         11.48          9.58         0.71 o                         
  -7   1   3        894.59        889.61         7.07 o                         
  -6   1   3        501.80        520.92        28.37 o                         
  -5   1   3       1041.02        988.59        19.37 o                         
  -4   1   3         16.41         18.01         2.49 o                         
  -3   1   3       2700.74       2631.22        33.84 o                         
  -2   1   3       4172.63       4097.85        86.09 o                         
  -1   1   3        115.66         97.13         9.22 o                         
   0   1   3       1671.71       1477.15        48.63 o                         
   1   1   3         92.26         94.07         8.98 o                         
   2   1   3       4160.19       4067.27        66.69 o                         
   3   1   3       2791.08       2762.74        44.12 o                         
   4   1   3         16.76         16.80         4.22 o                         
   5   1   3       1051.78       1004.07        25.98 o                         
   6   1   3        508.11        500.24        27.97 o                         
   7   1   3        990.85        971.99         7.60 o                         
   8   1   3         12.07         10.84         0.75 o                         
   9   1   3       1180.37       1193.12        10.00 o                         
  10   1   3         35.95         38.32         1.26 o                         
  11   1   3        381.47        385.57         8.86 o                         
 -11   2   3         10.16         10.30         0.74 o                         
 -10   2   3        317.06        326.70         8.21 o                         
  -9   2   3         68.81         68.75         1.79 o                         
  -8   2   3       1439.81       1394.03        11.18 o                         
  -7   2   3         34.30         31.89         1.34 o                         
  -6   2   3       3302.97       3149.66        76.24 o                         
  -5   2   3        556.70        575.06        14.06 o                         
  -4   2   3       2788.68       2637.67        45.59 o                         
  -3   2   3        983.00       1008.72        20.72 o                         
  -2   2   3       2764.79       2669.24        42.15 o                         
  -1   2   3       1552.89       1606.92        58.21 o                         
   0   2   3         14.38          8.81         2.46 o                         
   1   2   3       1606.24       1615.36        58.29 o                         
   2   2   3       2731.66       2552.71        49.76 o                         
   3   2   3       1028.03       1065.78        25.46 o                         
   4   2   3       2873.09       2624.90        51.70 o                         
   5   2   3        583.39        613.16        18.86 o                         
   6   2   3       3266.81       3113.73        75.74 o                         
   7   2   3         29.44         26.88         1.14 o                         
   8   2   3       1449.80       1418.53        10.53 o                         
   9   2   3         71.03         70.24         1.67 o                         
  10   2   3        319.54        322.95         4.66 o                         
  11   2   3          9.34         10.20         0.81 o                         
 -10   3   3        437.95        477.04         7.90 o                         
  -9   3   3        309.82        307.07         5.35 o                         
  -8   3   3        246.60        235.40         3.22 o                         
  -7   3   3       1693.85       1632.61        12.14 o                         
  -6   3   3        665.75        648.74        24.62 o                         
  -5   3   3       1490.18       1426.74        29.41 o                         
  -4   3   3        170.13        160.14         6.98 o                         
  -3   3   3       1119.03       1066.65        26.38 o                         
  -2   3   3       2186.19       2297.60        46.08 o                         
  -1   3   3       4000.23       4252.73        94.67 o                         
   0   3   3       2790.23       2803.66        52.95 o                         
   1   3   3       4055.36       4215.07        74.94 o                         
   2   3   3       2144.89       2203.65        56.17 o                         
   3   3   3       1130.18       1060.30        27.22 o                         
   4   3   3        184.81        181.15         8.52 o                         
   5   3   3       1510.93       1530.92        37.37 o                         
   6   3   3        665.13        654.14        21.69 o                         
   7   3   3       1731.60       1689.76        12.21 o                         
   8   3   3        270.22        253.25         3.36 o                         
   9   3   3        293.64        285.96         4.04 o                         
  10   3   3        440.58        475.32         9.55 o                         
 -10   4   3        574.19        593.63        15.07 o                         
  -9   4   3         34.79         29.75         1.69 o                         
  -8   4   3        204.72        217.25         4.77 o                         
  -7   4   3        230.36        229.36         4.25 o                         
  -6   4   3       1105.28       1069.18        10.35 o                         
  -5   4   3         12.14         15.68         4.76 o                         
  -4   4   3        436.33        428.90        26.33 o                         
  -3   4   3         80.63        103.06        20.81 o                         
  -2   4   3       1209.19       1185.06        56.40 o                         
  -1   4   3       2471.76       2623.17        97.06 o                         
   0   4   3       1258.66       1286.00        58.29 o                         
   1   4   3       2455.80       2671.59        65.63 o                         
   2   4   3       1246.15       1210.53        28.61 o                         
   3   4   3         73.90         84.21         7.00 o                         
   4   4   3        431.73        416.11        13.24 o                         
   5   4   3         10.65         20.27         3.46 o                         
   6   4   3       1107.95       1061.52         9.66 o                         
   7   4   3        224.51        225.32         4.20 o                         
   8   4   3        193.78        197.86         4.11 o                         
   9   4   3         40.70         36.24         1.85 o                         
  10   4   3        551.29        626.61        16.34 o                         
 -10   5   3        137.21        118.72         2.99 o                         
  -9   5   3        331.08        298.98         4.48 o                         
  -8   5   3         63.33         69.68         2.79 o                         
  -7   5   3        906.29        915.47        10.11 o                         
  -6   5   3        245.76        259.71         5.57 o                         
  -5   5   3        536.25        547.79         7.87 o                         
  -4   5   3         18.27         25.77         5.83 o                         
  -3   5   3        121.88        131.11        16.21 o                         
  -2   5   3        482.28        545.94        23.39 o                         
  -1   5   3        808.03        919.33        30.38 o                         
   0   5   3         75.03         59.74        12.36 o                         
   1   5   3        845.41        924.41        33.75 o                         
   2   5   3        492.77        526.94        22.30 o                         
   3   5   3        131.91        128.50        10.34 o                         
   4   5   3         15.11         22.85         4.05 o                         
   5   5   3        559.29        568.06         7.10 o                         
   6   5   3        238.82        251.38         4.52 o                         
   7   5   3        906.39        894.01        11.51 o                         
   8   5   3         54.29         60.36         2.56 o                         
   9   5   3        360.79        351.83         5.22 o                         
  10   5   3        128.12        122.40         3.15 o                         
  -9   6   3        528.84        524.95        11.49 o                         
  -8   6   3        405.55        404.19         7.87 o                         
  -7   6   3        431.21        417.89         7.70 o                         
  -6   6   3         39.89         38.16         1.94 o                         
  -5   6   3        954.73        956.92        17.48 o                         
  -4   6   3        237.01        216.87         7.78 o                         
  -3   6   3        198.48        207.79        13.65 o                         
  -2   6   3        122.08        134.19        10.80 o                         
  -1   6   3        652.50        670.52        23.34 o                         
   0   6   3       1597.81       1508.91        77.68 o                         
   1   6   3        645.47        657.22        28.72 o                         
   2   6   3        154.97        154.99        20.70 o                         
   3   6   3        158.75        159.64        17.32 o                         
   4   6   3        245.06        254.14         5.60 o                         
   5   6   3        981.48       1002.53        14.14 o                         
   6   6   3         49.70         51.21         2.10 o                         
   7   6   3        440.64        448.86         7.46 o                         
   8   6   3        413.40        434.28         6.94 o                         
   9   6   3        540.29        572.30         8.14 o                         
  -8   7   3        174.47        181.65         4.10 o                         
  -7   7   3         90.92         87.17         3.20 o                         
  -6   7   3        736.10        743.79        10.92 o                         
  -5   7   3        480.16        484.93         7.60 o                         
  -4   7   3        454.85        435.74         8.35 o                         
  -3   7   3        475.76        486.23         9.86 o                         
  -2   7   3       1454.37       1441.81        32.45 o                         
  -1   7   3        146.77        140.67         5.77 o                         
   0   7   3        437.64        400.90         8.41 o                         
   1   7   3        137.02        127.46         4.59 o                         
   2   7   3       1376.48       1346.17        23.99 o                         
   3   7   3        490.52        521.87        10.64 o                         
   4   7   3        442.91        437.59         8.59 o                         
   5   7   3        499.20        519.79         8.97 o                         
   6   7   3        699.95        726.98         9.11 o                         
   7   7   3        105.45         97.40         3.05 o                         
   8   7   3        172.95        180.37         4.08 o                         
  -8   8   3         53.87         38.47         2.75 o                         
  -7   8   3         60.94         61.15         3.14 o                         
  -6   8   3         74.79         78.74         2.70 o                         
  -5   8   3         81.65         91.60         3.36 o                         
  -4   8   3        343.61        363.34         7.30 o                         
  -3   8   3         90.97         94.45         5.59 o                         
  -2   8   3        112.85        102.11         4.28 o                         
  -1   8   3          4.09          4.66         1.22 o                         
   0   8   3         34.85         47.97         3.16 o                         
   1   8   3          8.43          7.98         1.57 o                         
   2   8   3        104.12         98.59         7.33 o                         
   3   8   3         91.30         90.92         4.05 o                         
   4   8   3        332.93        339.65         6.07 o                         
   5   8   3         68.93         74.02         2.54 o                         
   6   8   3         66.72         66.32         2.46 o                         
   7   8   3         66.52         70.05         2.20 o                         
   8   8   3         48.82         43.62         2.98 o                         
  -6   9   3        164.60        167.58         4.38 o                         
  -5   9   3        270.00        297.94         4.88 o                         
  -4   9   3          6.68          8.22         1.04 o                         
  -3   9   3        152.15        150.75         3.64 o                         
  -2   9   3          8.05          9.97         1.14 o                         
  -1   9   3        261.59        290.76         6.58 o                         
   0   9   3          1.73          3.08         1.25 o                         
   1   9   3        279.60        314.79         7.42 o                         
   2   9   3          6.35          7.71         1.73 o                         
   3   9   3        142.56        139.44         6.26 o                         
   4   9   3          4.27          5.10         0.93 o                         
   5   9   3        280.79        305.31         5.35 o                         
   6   9   3        158.30        159.29         4.54 o                         
  -5  10   3        442.43        335.16         8.46 o                         
  -4  10   3         31.67         28.27         1.49 o                         
  -3  10   3        190.06        191.83         5.86 o                         
  -2  10   3          1.71          2.71         0.81 o                         
  -1  10   3         78.64         90.28         4.44 o                         
   0  10   3        490.06        557.85         9.83 o                         
   1  10   3         80.68         84.81         2.93 o                         
   2  10   3          1.29          0.54         0.78 o                         
   3  10   3        170.01        179.19         4.30 o                         
   4  10   3         34.32         28.03         1.88 o                         
   5  10   3        431.51        309.31         7.57 o                         
  -2  11   3        276.66        172.60        11.14 o                         
  -1  11   3        121.37        112.91         5.66 o                         
   0  11   3        312.96        303.06         6.36 o                         
   1  11   3        120.08        103.50         2.80 o                         
   2  11   3        261.49        177.55        12.85 o                         
   0   0   4       3089.80       3043.46        89.97 o                         
   1   0   4        563.08        595.67        23.63 o                         
   2   0   4        251.27        232.27        23.24 o                         
   3   0   4        429.50        411.75         9.13 o                         
   4   0   4        120.46        119.51        10.01 o                         
   5   0   4          9.74          9.17         6.03 o                         
   6   0   4         87.01         96.98        19.33 o                         
   7   0   4       1851.90       1912.12        12.20 o                         
   8   0   4        355.68        379.13         4.05 o                         
   9   0   4        653.32        664.95         6.90 o                         
  10   0   4         95.98         91.06         2.29 o                         
  11   0   4        329.72        326.09        13.34 o                         
 -11   1   4         22.15         27.66         4.72 o                         
 -10   1   4        139.49        140.84         2.81 o                         
  -9   1   4       1276.38       1254.34        10.35 o                         
  -8   1   4        665.22        633.95         5.98 o                         
  -7   1   4        108.69        107.50         2.09 o                         
  -6   1   4        517.37        484.02        42.45 o                         
  -5   1   4       1197.22       1155.53        27.87 o                         
  -4   1   4        499.72        565.59        14.04 o                         
  -3   1   4        704.44        741.25        16.19 o                         
  -2   1   4        562.91        542.64        19.39 o                         
  -1   1   4       2817.83       2911.23        91.25 o                         
   0   1   4      17213.79      16095.32       429.21 o                         
   1   1   4       2942.67       3043.03        79.21 o                         
   2   1   4        568.01        526.99        13.73 o                         
   3   1   4        649.51        702.10        19.40 o                         
   4   1   4        563.90        629.20        17.80 o                         
   5   1   4       1253.13       1266.13        51.50 o                         
   6   1   4        491.80        344.38        36.19 o                         
   7   1   4        121.13        115.98         2.00 o                         
   8   1   4        651.38        617.89         5.63 o                         
   9   1   4       1301.07       1275.06        10.15 o                         
  10   1   4        127.53        126.98         2.55 o                         
  11   1   4         18.90         15.77         1.92 o                         
 -11   2   4        833.67        784.74        15.94 o                         
 -10   2   4        265.86        277.54         5.66 o                         
  -9   2   4        367.83        379.71         5.30 o                         
  -8   2   4          7.31          5.82         0.62 o                         
  -7   2   4       2327.98       2194.36        16.17 o                         
  -6   2   4        636.05        652.25        51.39 o                         
  -5   2   4       2173.44       2033.31        43.45 o                         
  -4   2   4        158.20        194.10         9.90 o                         
  -3   2   4       6167.48       6120.94        88.86 o                         
  -2   2   4       3886.11       4023.31       124.98 o                         
  -1   2   4      12566.80      11392.62       316.80 o                         
   0   2   4       1319.23       1257.95        32.14 o                         
   1   2   4      12729.07      12562.30       346.00 o                         
   2   2   4       3876.60       3973.12       123.54 o                         
   3   2   4       6105.83       5868.87        84.42 o                         
   4   2   4        162.53        187.50        18.91 o                         
   5   2   4       2137.26       1978.76       127.76 o                         
   6   2   4        651.52        640.78        28.17 o                         
   7   2   4       2328.62       2215.47        15.32 o                         
   8   2   4          9.86          9.95         0.68 o                         
   9   2   4        349.12        355.88         4.25 o                         
  10   2   4        263.96        275.33         4.68 o                         
  11   2   4        817.51        798.05        22.54 o                         
 -10   3   4        285.26        306.33         5.33 o                         
  -9   3   4        112.91        112.33         3.02 o                         
  -8   3   4        149.02        138.83         2.67 o                         
  -7   3   4         72.15         74.89         1.79 o                         
  -6   3   4        423.26        412.33         5.78 o                         
  -5   3   4          9.61          8.83         2.10 o                         
  -4   3   4       1470.03       1561.24        34.10 o                         
  -3   3   4        113.69        121.31         8.16 o                         
  -2   3   4       3024.10       3051.41        58.82 o                         
  -1   3   4        421.34        452.84        20.25 o                         
   0   3   4        452.46        419.79        17.22 o                         
   1   3   4        415.96        429.40        14.91 o                         
   2   3   4       3052.57       3041.89        68.39 o                         
   3   3   4        111.54        124.06         8.34 o                         
   4   3   4       1527.42       1594.52        34.65 o                         
   5   3   4          9.89         10.21         6.91 o                         
   6   3   4        460.16        446.96         7.69 o                         
   7   3   4         72.09         77.56         1.79 o                         
   8   3   4        142.72        133.97         2.49 o                         
   9   3   4        110.82        112.80         2.73 o                         
  10   3   4        314.85        352.28         7.30 o                         
 -10   4   4        126.14        127.53         3.28 o                         
  -9   4   4        257.04        267.79         5.31 o                         
  -8   4   4        441.32        448.57         7.34 o                         
  -7   4   4        292.53        282.56         5.10 o                         
  -6   4   4        140.88        121.02         3.20 o                         
  -5   4   4         91.87         92.60         8.52 o                         
  -4   4   4        725.27        731.47        35.31 o                         
  -3   4   4        184.16        181.64        10.12 o                         
  -2   4   4        613.18        695.18        41.24 o                         
  -1   4   4        628.35        675.56        49.96 o                         
   0   4   4       1355.06       1481.42        47.03 o                         
   1   4   4        648.80        651.91        19.20 o                         
   2   4   4        621.73        643.40        27.32 o                         
   3   4   4        181.14        155.56         8.01 o                         
   4   4   4        689.35        657.30        17.67 o                         
   5   4   4        103.52        103.10         7.56 o                         
   6   4   4        168.65        152.86         3.62 o                         
   7   4   4        311.03        304.35         4.35 o                         
   8   4   4        422.33        425.57         6.70 o                         
   9   4   4        263.34        272.36         4.49 o                         
  10   4   4        143.16        159.14         3.81 o                         
 -10   5   4        222.57        192.21         7.60 o                         
  -9   5   4        257.83        268.64         4.87 o                         
  -8   5   4        393.91        385.04         7.09 o                         
  -7   5   4        177.76        186.07         4.24 o                         
  -6   5   4        295.38        284.77         5.21 o                         
  -5   5   4        510.17        530.00         7.95 o                         
  -4   5   4        794.41        817.56        35.94 o                         
  -3   5   4        330.95        336.27        29.04 o                         
  -2   5   4        749.84        836.56        27.90 o                         
  -1   5   4        312.69        310.37        13.26 o                         
   0   5   4         58.47         50.90        11.49 o                         
   1   5   4        271.02        274.77        33.84 o                         
   2   5   4        760.29        842.72        23.43 o                         
   3   5   4        350.30        347.49        14.47 o                         
   4   5   4        799.50        744.50        50.15 o                         
   5   5   4        520.74        538.18         6.97 o                         
   6   5   4        318.62        309.40         5.44 o                         
   7   5   4        196.38        203.90         4.56 o                         
   8   5   4        390.80        398.02         7.57 o                         
   9   5   4        245.57        258.58         4.27 o                         
  10   5   4        217.00        192.94         7.57 o                         
  -9   6   4        150.03        137.89         4.34 o                         
  -8   6   4         93.99         98.52         3.38 o                         
  -7   6   4        696.08        685.72         8.87 o                         
  -6   6   4        304.71        296.91         5.12 o                         
  -5   6   4        790.94        773.91        11.64 o                         
  -4   6   4         79.60         79.15         4.12 o                         
  -3   6   4       1342.75       1340.95        26.09 o                         
  -2   6   4        213.58        221.00        13.89 o                         
  -1   6   4        665.19        676.02        37.55 o                         
   0   6   4       1157.59       1252.08        70.02 o                         
   1   6   4        713.02        695.31        24.06 o                         
   2   6   4        206.08        199.32        12.13 o                         
   3   6   4       1340.41       1336.86        24.10 o                         
   4   6   4         91.69         92.34         3.72 o                         
   5   6   4        759.09        764.43        10.96 o                         
   6   6   4        325.23        326.63         5.20 o                         
   7   6   4        671.61        684.36         9.39 o                         
   8   6   4        108.05        113.79         2.90 o                         
   9   6   4        141.14        133.97         4.02 o                         
  -8   7   4        110.08        118.02         3.72 o                         
  -7   7   4        103.27        103.80         3.41 o                         
  -6   7   4        171.54        174.64         4.77 o                         
  -5   7   4        148.23        153.02         4.30 o                         
  -4   7   4        307.34        304.57         7.16 o                         
  -3   7   4        163.42        155.15         4.80 o                         
  -2   7   4         58.86         56.21         3.57 o                         
  -1   7   4        462.86        459.31        10.36 o                         
   0   7   4         52.09         52.90         3.06 o                         
   1   7   4        501.97        488.14        15.21 o                         
   2   7   4         47.29         41.26         4.47 o                         
   3   7   4        138.62        130.51         4.89 o                         
   4   7   4        308.79        308.22         6.94 o                         
   5   7   4        133.84        143.72         3.83 o                         
   6   7   4        188.03        202.99         4.62 o                         
   7   7   4         93.55         90.00         2.62 o                         
   8   7   4        110.40        121.70         3.72 o                         
  -7   8   4        113.02        100.70         3.26 o                         
  -6   8   4        918.97        918.86        12.55 o                         
  -5   8   4        146.08        151.87         4.05 o                         
  -4   8   4        525.58        539.48         9.95 o                         
  -3   8   4        109.36        110.61         4.74 o                         
  -2   8   4        928.45        945.90        15.85 o                         
  -1   8   4        159.53        170.46         5.42 o                         
   0   8   4        626.53        628.45        12.99 o                         
   1   8   4        162.48        183.80         5.67 o                         
   2   8   4        943.42       1009.14        23.79 o                         
   3   8   4        104.44        112.26         4.99 o                         
   4   8   4        528.68        554.35        12.02 o                         
   5   8   4        144.73        145.12         3.71 o                         
   6   8   4        912.28        925.98        11.74 o                         
   7   8   4        108.74        106.77         3.03 o                         
  -6   9   4        211.04        206.01         5.57 o                         
  -5   9   4        123.00        134.44         3.13 o                         
  -4   9   4        170.06        177.44         3.96 o                         
  -3   9   4         49.40         56.95         2.95 o                         
  -2   9   4        134.93        148.38         4.34 o                         
  -1   9   4        234.31        246.34         5.91 o                         
   0   9   4         13.73         10.50         1.61 o                         
   1   9   4        243.15        251.59         6.44 o                         
   2   9   4        139.94        163.52         6.07 o                         
   3   9   4         46.88         53.71         3.01 o                         
   4   9   4        162.76        164.02         3.68 o                         
   5   9   4        115.78        128.47         3.26 o                         
   6   9   4        199.46        192.67         4.61 o                         
  -5  10   4        124.33        104.71         5.51 o                         
  -4  10   4        138.69        114.25         9.93 o                         
  -3  10   4         51.90         51.77         1.62 o                         
  -2  10   4        397.90        413.46         6.82 o                         
  -1  10   4         87.99         92.09         3.27 o                         
   0  10   4        317.42        311.97         7.15 o                         
   1  10   4         82.75         90.45         3.55 o                         
   2  10   4        389.97        398.67         7.17 o                         
   3  10   4         58.70         58.00         2.11 o                         
   4  10   4        151.19        147.52         4.74 o                         
   5  10   4        108.42         86.34         4.91 o                         
  -2  11   4         96.78         75.11         4.75 o                         
  -1  11   4        267.31        243.38         5.98 o                         
   0  11   4         86.01         83.34         4.24 o                         
   1  11   4        250.34        201.65         9.05 o                         
   2  11   4         95.74         66.05         4.17 o                         
   1   0   5        345.66        340.50        17.93 o                         
   2   0   5       1276.10       1248.13        31.88 o                         
   3   0   5         20.96         24.55         3.51 o                         
   4   0   5       1265.07       1245.34        49.33 o                         
   5   0   5        102.17         82.31         9.49 o                         
   6   0   5         42.69         28.04        10.88 o                         
   7   0   5        404.88        374.70         4.17 o                         
   8   0   5         11.63          9.18         0.66 o                         
   9   0   5         12.73         14.05         0.97 o                         
  10   0   5         64.48         65.19         1.65 o                         
  11   0   5          0.72          1.64         0.72 o                         
 -11   1   5         74.73         81.61         4.62 o                         
 -10   1   5        514.18        518.27         6.15 o                         
  -9   1   5        148.45        147.05         3.31 o                         
  -8   1   5        745.75        707.67         6.50 o                         
  -7   1   5       1269.98       1218.27         9.93 o                         
  -6   1   5       2316.19       2106.20       102.68 o                         
  -5   1   5         16.33         14.08         2.58 o                         
  -4   1   5        415.35        441.62        16.09 o                         
  -3   1   5       1469.44       1595.33        96.80 o                         
  -2   1   5       6457.23       6388.68       131.61 o                         
  -1   1   5        170.71        159.52        12.35 o                         
   0   1   5        120.77        138.32         7.12 o                         
   1   1   5        163.32        143.72         8.68 o                         
   2   1   5       6415.50       6238.63       102.75 o                         
   3   1   5       1430.94       1551.64        41.61 o                         
   4   1   5        491.36        500.98        16.72 o                         
   5   1   5         12.89         12.12         2.84 o                         
   6   1   5       2401.85       2327.76       110.49 o                         
   7   1   5       1207.30       1127.30         8.25 o                         
   8   1   5        687.70        636.18         5.59 o                         
   9   1   5        152.12        158.86         2.57 o                         
  10   1   5        495.25        491.64         5.71 o                         
  11   1   5         66.97         59.30         2.42 o                         
 -10   2   5        491.54        516.90        10.97 o                         
  -9   2   5         18.23         19.85         1.03 o                         
  -8   2   5       1600.66       1579.97        12.18 o                         
  -7   2   5        425.45        411.53         4.87 o                         
  -6   2   5       1134.52       1164.44        47.39 o                         
  -5   2   5        148.02        156.37         8.62 o                         
  -4   2   5       1913.24       1819.84        42.29 o                         
  -3   2   5       2952.25       2983.69        50.75 o                         
  -2   2   5       2547.74       2391.36        84.78 o                         
  -1   2   5       2958.44       3112.05       103.33 o                         
   0   2   5       1333.46       1323.05        34.11 o                         
   1   2   5       2889.50       3018.30       100.99 o                         
   2   2   5       2507.81       2402.71        84.86 o                         
   3   2   5       2970.58       2964.93        71.87 o                         
   4   2   5       1885.34       1785.24        62.84 o                         
   5   2   5        126.62        104.71         8.07 o                         
   6   2   5       1084.92       1049.20        33.89 o                         
   7   2   5        428.17        407.09         4.88 o                         
   8   2   5       1566.12       1551.20        11.43 o                         
   9   2   5         25.41         27.48         1.07 o                         
  10   2   5        509.14        540.84         9.17 o                         
 -10   3   5        234.85        245.25         6.60 o                         
  -9   3   5        197.80        198.14         4.07 o                         
  -8   3   5        420.21        417.87         5.51 o                         
  -7   3   5        119.48        116.97         2.65 o                         
  -6   3   5        327.17        315.73         4.31 o                         
  -5   3   5        217.42        225.55        11.03 o                         
  -4   3   5        294.64        323.12        11.21 o                         
  -3   3   5        146.84        107.41        12.92 o                         
  -2   3   5       3691.12       3759.34        88.76 o                         
  -1   3   5        933.30       1068.54        51.84 o                         
   0   3   5        254.44        250.15        12.65 o                         
   1   3   5       1002.73       1031.16        26.62 o                         
   2   3   5       3621.27       3717.67        70.31 o                         
   3   3   5        142.27        117.77         8.36 o                         
   4   3   5        303.07        307.52        11.92 o                         
   5   3   5        237.40        216.98        28.78 o                         
   6   3   5        324.98        321.43         4.36 o                         
   7   3   5        123.38        123.88         2.42 o                         
   8   3   5        414.88        398.57         4.63 o                         
   9   3   5        199.44        191.26         4.29 o                         
  10   3   5        230.16        245.03         4.99 o                         
 -10   4   5        333.64        347.36         6.28 o                         
  -9   4   5        104.81        103.96         2.80 o                         
  -8   4   5        170.36        172.70         4.14 o                         
  -7   4   5        459.87        460.45         8.47 o                         
  -6   4   5        411.01        396.69         6.86 o                         
  -5   4   5        781.22        726.45        26.82 o                         
  -4   4   5        329.30        329.17        17.95 o                         
  -3   4   5       1309.22       1346.08        36.88 o                         
  -2   4   5        701.28        819.07        33.53 o                         
  -1   4   5        732.73        741.79        31.66 o                         
   0   4   5         23.14         19.26         9.84 o                         
   1   4   5        758.05        804.18        24.74 o                         
   2   4   5        702.06        774.13        20.50 o                         
   3   4   5       1354.20       1360.31        27.71 o                         
   4   4   5        333.85        282.71        12.11 o                         
   5   4   5        767.37        749.13        27.93 o                         
   6   4   5        406.49        395.80         6.28 o                         
   7   4   5        489.10        482.48         6.38 o                         
   8   4   5        172.45        175.59         4.08 o                         
   9   4   5        101.29         91.71         2.70 o                         
  10   4   5        332.46        336.74        19.02 o                         
  -9   5   5        137.17        142.03         3.99 o                         
  -8   5   5        361.64        378.48         6.52 o                         
  -7   5   5        147.00        152.55         3.74 o                         
  -6   5   5       1222.42       1264.11        15.17 o                         
  -5   5   5        653.47        635.54         9.82 o                         
  -4   5   5        505.33        474.12        24.97 o                         
  -3   5   5        436.72        464.72        19.85 o                         
  -2   5   5       1440.87       1388.02        39.57 o                         
  -1   5   5        577.45        627.00        26.84 o                         
   0   5   5         21.78         32.50         9.32 o                         
   1   5   5        578.82        611.52        20.86 o                         
   2   5   5       1522.80       1511.54        35.28 o                         
   3   5   5        467.30        470.29        17.14 o                         
   4   5   5        531.30        482.18        21.10 o                         
   5   5   5        658.39        632.73         8.46 o                         
   6   5   5       1236.03       1264.73        14.62 o                         
   7   5   5        140.43        144.09         3.54 o                         
   8   5   5        397.50        413.28         7.15 o                         
   9   5   5        149.68        170.29         3.33 o                         
  -9   6   5         42.52         35.61         2.44 o                         
  -8   6   5        271.39        271.52         5.19 o                         
  -7   6   5        321.69        310.41         5.45 o                         
  -6   6   5       2151.42       2185.41        22.95 o                         
  -5   6   5       1351.65       1350.66        17.20 o                         
  -4   6   5        825.27        855.04        16.29 o                         
  -3   6   5       1088.05       1088.58        18.25 o                         
  -2   6   5       1659.57       1683.03        47.44 o                         
  -1   6   5        400.50        388.98        16.75 o                         
   0   6   5        891.95        912.08        21.07 o                         
   1   6   5        400.82        403.24        19.14 o                         
   2   6   5       1647.49       1578.16        73.28 o                         
   3   6   5       1107.71       1087.88        17.10 o                         
   4   6   5        793.25        826.44        12.55 o                         
   5   6   5       1340.54       1363.53        17.33 o                         
   6   6   5       2074.56       2169.72        21.04 o                         
   7   6   5        324.05        343.54         5.91 o                         
   8   6   5        257.38        256.26         4.79 o                         
   9   6   5         52.78         41.45         1.86 o                         
  -8   7   5          5.54          4.13         1.23 o                         
  -7   7   5        188.21        189.79         4.55 o                         
  -6   7   5          2.19          2.60         0.90 o                         
  -5   7   5         18.02         19.14         1.59 o                         
  -4   7   5        264.57        267.70         7.52 o                         
  -3   7   5         45.89         43.03         2.71 o                         
  -2   7   5        124.73        142.52         4.96 o                         
  -1   7   5        237.06        233.72         6.40 o                         
   0   7   5          5.63          3.61         1.01 o                         
   1   7   5        251.22        243.56         7.24 o                         
   2   7   5        124.37        137.90         6.88 o                         
   3   7   5         40.64         40.75         2.73 o                         
   4   7   5        266.17        273.30         6.26 o                         
   5   7   5         15.04         19.78         1.64 o                         
   6   7   5          1.89          1.95         0.88 o                         
   7   7   5        180.55        184.09         3.72 o                         
   8   7   5          5.78          6.23         0.73 o                         
  -7   8   5        591.13        564.10        62.52 o                         
  -6   8   5         25.67         23.58         1.51 o                         
  -5   8   5        161.01        162.59         4.30 o                         
  -4   8   5        124.64        123.48         4.63 o                         
  -3   8   5        408.68        409.55         9.75 o                         
  -2   8   5         77.65         77.66         3.56 o                         
  -1   8   5        256.28        258.34         6.83 o                         
   0   8   5          0.38          2.32         1.28 o                         
   1   8   5        265.27        277.52         8.39 o                         
   2   8   5         74.66         68.00         3.71 o                         
   3   8   5        422.21        444.55        11.38 o                         
   4   8   5        132.39        145.83         6.23 o                         
   5   8   5        180.19        185.45         3.78 o                         
   6   8   5         32.02         32.43         1.52 o                         
   7   8   5        607.58        607.55        20.05 o                         
  -6   9   5         74.40         74.51         4.74 o                         
  -5   9   5        445.78        448.16         8.16 o                         
  -4   9   5         61.61         72.63         2.40 o                         
  -3   9   5        408.36        445.22         8.58 o                         
  -2   9   5         50.80         57.18         2.86 o                         
  -1   9   5        198.38        198.26         5.15 o                         
   0   9   5        344.56        361.04         8.78 o                         
   1   9   5        181.11        185.04         5.33 o                         
   2   9   5         40.37         45.15         3.98 o                         
   3   9   5        387.33        428.41         9.18 o                         
   4   9   5         67.74         82.81         2.45 o                         
   5   9   5        454.81        447.96         7.96 o                         
   6   9   5         72.17         59.44         1.92 o                         
  -4  10   5        236.10        218.84        32.36 o                         
  -3  10   5        128.14        122.91         3.49 o                         
  -2  10   5        314.33        316.94         7.52 o                         
  -1  10   5         26.86         30.79         1.64 o                         
   0  10   5        100.56        108.15         3.77 o                         
   1  10   5         31.54         37.52         2.00 o                         
   2  10   5        308.62        327.90         5.84 o                         
   3  10   5        121.88        122.73         3.72 o                         
   4  10   5        232.06        180.22         5.94 o                         
  -1  11   5        128.39        102.02         3.31 o                         
   0  11   5         10.98          9.18         0.99 o                         
   1  11   5        129.74        102.02         3.35 o                         
   2  11   5         31.51         22.54         2.30 o                         
   0   0   6       5969.95       5969.87       171.92 o                         
   1   0   6         23.37         35.52         4.55 o                         
   2   0   6          6.71          9.16         2.54 o                         
   3   0   6       2085.40       2153.37        44.84 o                         
   4   0   6         72.27         62.14         6.02 o                         
   5   0   6        365.61        401.35        48.68 o                         
   6   0   6        275.30        276.77        35.32 o                         
   7   0   6         35.12         32.95         1.14 o                         
   8   0   6          0.38          0.86         0.46 o                         
   9   0   6          9.88         14.27         0.92 o                         
  10   0   6         41.94         38.07         1.49 o                         
  11   0   6          3.58          3.43         1.18 o                         
 -10   1   6          6.28          6.08         1.32 o                         
  -9   1   6        380.81        387.50         4.93 o                         
  -8   1   6        360.13        382.03         5.22 o                         
  -7   1   6       1319.16       1263.61         9.89 o                         
  -6   1   6        138.65        109.52        21.09 o                         
  -5   1   6       3068.94       3094.08        83.56 o                         
  -4   1   6         77.59         51.57         5.69 o                         
  -3   1   6       5195.51       5094.71       111.36 o                         
  -2   1   6        641.52        648.72        24.44 o                         
  -1   1   6      10940.38      10821.09       173.64 o                         
   0   1   6       2412.91       2397.67        54.71 o                         
   1   1   6      10524.15      10532.03       207.16 o                         
   2   1   6        641.39        637.96        18.17 o                         
   3   1   6       5340.71       5144.96       162.98 o                         
   4   1   6         78.51         75.93         8.95 o                         
   5   1   6       2952.68       2912.80       123.24 o                         
   6   1   6        148.24        102.92        20.89 o                         
   7   1   6       1391.48       1329.94         9.96 o                         
   8   1   6        381.16        398.37         4.35 o                         
   9   1   6        341.22        343.23         4.48 o                         
  10   1   6          4.19          4.99         0.60 o                         
 -10   2   6        485.36        502.93        10.74 o                         
  -9   2   6        123.89        132.97         2.51 o                         
  -8   2   6        756.88        740.87         7.70 o                         
  -7   2   6         83.72         78.13         1.83 o                         
  -6   2   6        106.77         98.58         3.83 o                         
  -5   2   6        455.16        449.31        15.96 o                         
  -4   2   6       1477.52       1465.66        32.19 o                         
  -3   2   6        108.25         87.47         9.01 o                         
  -2   2   6         84.16         88.94        13.08 o                         
  -1   2   6        135.81        133.25        15.32 o                         
   0   2   6       6798.60       7186.72       144.55 o                         
   1   2   6        119.72        146.05        15.81 o                         
   2   2   6         94.62         92.50        13.91 o                         
   3   2   6        107.40        103.36        13.46 o                         
   4   2   6       1388.74       1496.88        45.45 o                         
   5   2   6        436.35        447.09        34.68 o                         
   6   2   6        122.07        120.83         3.06 o                         
   7   2   6         70.96         68.56         1.78 o                         
   8   2   6        741.25        720.46         6.56 o                         
   9   2   6        112.36        124.73         2.38 o                         
  10   2   6        526.89        535.91         8.77 o                         
 -10   3   6        186.10        201.82         6.02 o                         
  -9   3   6        105.41        111.04         3.08 o                         
  -8   3   6         97.93         98.18         3.03 o                         
  -7   3   6        650.93        642.93         7.80 o                         
  -6   3   6         74.95         82.40         2.16 o                         
  -5   3   6       1332.76       1286.17        37.35 o                         
  -4   3   6        332.33        348.72        11.96 o                         
  -3   3   6        761.15        702.32        23.31 o                         
  -2   3   6        682.35        733.21        29.46 o                         
  -1   3   6        650.45        596.18        37.72 o                         
   0   3   6       2838.08       2976.58        69.27 o                         
   1   3   6        735.45        783.00        27.22 o                         
   2   3   6        651.73        691.54        22.06 o                         
   3   3   6        742.72        764.25        31.74 o                         
   4   3   6        322.55        317.95        12.37 o                         
   5   3   6       1338.89       1221.48        36.67 o                         
   6   3   6         70.45         75.65         2.04 o                         
   7   3   6        641.76        629.63         6.21 o                         
   8   3   6        104.45        105.31         2.39 o                         
   9   3   6        110.35        114.90         3.28 o                         
  10   3   6        180.63        183.57         8.36 o                         
 -10   4   6        601.21        571.96        14.23 o                         
  -9   4   6         64.22         65.59         2.64 o                         
  -8   4   6        152.11        158.95         4.13 o                         
  -7   4   6          5.05          6.86         1.12 o                         
  -6   4   6        302.57        278.34         6.15 o                         
  -5   4   6        137.05        133.90         5.20 o                         
  -4   4   6        232.47        241.05        13.16 o                         
  -3   4   6        119.96        111.92         7.17 o                         
  -2   4   6       1269.05       1298.80        81.12 o                         
  -1   4   6        848.69        956.22        55.26 o                         
   0   4   6       2884.78       3293.92        86.08 o                         
   1   4   6        849.16        877.02        26.65 o                         
   2   4   6       1245.48       1243.80        28.53 o                         
   3   4   6        119.69        110.61         5.85 o                         
   4   4   6        242.57        273.50        10.92 o                         
   5   4   6        131.38        128.70         4.10 o                         
   6   4   6        297.42        274.58         7.12 o                         
   7   4   6          3.79          4.87         0.83 o                         
   8   4   6        157.37        158.22         3.71 o                         
   9   4   6         60.91         66.51         2.26 o                         
  10   4   6        580.10        589.50        13.09 o                         
  -9   5   6        306.65        313.92         7.89 o                         
  -8   5   6        153.99        154.67         4.15 o                         
  -7   5   6        406.47        405.91         6.30 o                         
  -6   5   6         49.40         49.40         2.50 o                         
  -5   5   6       1025.57       1006.07        14.01 o                         
  -4   5   6        832.94        825.28        23.23 o                         
  -3   5   6       2218.85       2240.34        58.00 o                         
  -2   5   6        715.07        757.47        26.02 o                         
  -1   5   6       4452.95       4413.17        97.71 o                         
   0   5   6       1366.94       1281.74        31.05 o                         
   1   5   6       4441.87       4301.47       129.85 o                         
   2   5   6        770.82        814.03        23.18 o                         
   3   5   6       2113.09       2022.28        45.03 o                         
   4   5   6        869.63        881.56        13.03 o                         
   5   5   6       1130.34       1110.96        13.70 o                         
   6   5   6         29.48         33.25         1.65 o                         
   7   5   6        382.81        386.90         7.80 o                         
   8   5   6        174.05        177.72         4.29 o                         
   9   5   6        314.75        316.41         4.92 o                         
  -9   6   6        391.85        355.70        19.47 o                         
  -8   6   6         51.32         53.72         2.61 o                         
  -7   6   6         13.13         12.34         1.14 o                         
  -6   6   6         99.82         97.67         3.15 o                         
  -5   6   6        357.20        332.92         6.39 o                         
  -4   6   6        861.07        867.71        16.60 o                         
  -3   6   6        255.14        259.13         7.40 o                         
  -2   6   6       1391.74       1368.59        27.00 o                         
  -1   6   6        559.83        598.32        22.27 o                         
   0   6   6        606.64        606.02        15.94 o                         
   1   6   6        551.43        608.04        22.50 o                         
   2   6   6       1372.07       1387.84        27.66 o                         
   3   6   6        271.37        280.93         7.04 o                         
   4   6   6        842.31        857.16        13.43 o                         
   5   6   6        364.01        354.54         7.11 o                         
   6   6   6        116.35        115.50         3.44 o                         
   7   6   6         17.91         22.64         1.65 o                         
   8   6   6         59.52         65.48         2.33 o                         
   9   6   6        393.16        402.31        14.57 o                         
  -8   7   6          2.73          3.10         1.04 o                         
  -7   7   6        436.80        414.33         9.48 o                         
  -6   7   6        352.53        350.56         6.22 o                         
  -5   7   6        102.65        109.82         3.48 o                         
  -4   7   6         40.51         40.03         2.53 o                         
  -3   7   6        360.14        372.55         8.81 o                         
  -2   7   6         73.86         75.20         3.54 o                         
  -1   7   6         12.17         12.99         1.45 o                         
   0   7   6         44.86         39.72         2.50 o                         
   1   7   6         12.11          8.94         1.32 o                         
   2   7   6         76.58         72.03         3.92 o                         
   3   7   6        339.36        362.55         9.83 o                         
   4   7   6         38.44         36.72         2.33 o                         
   5   7   6        112.86        116.22         3.43 o                         
   6   7   6        345.74        364.96         6.40 o                         
   7   7   6        420.31        416.06         6.20 o                         
   8   7   6          3.48          2.87         0.48 o                         
  -7   8   6        215.78        225.37         7.10 o                         
  -6   8   6         17.59         19.76         1.83 o                         
  -5   8   6         51.68         50.42         2.84 o                         
  -4   8   6         35.22         36.98         1.98 o                         
  -3   8   6         66.51         62.98         4.12 o                         
  -2   8   6         32.20         32.78         2.49 o                         
  -1   8   6        387.74        391.88        11.12 o                         
   0   8   6        747.35        751.86        14.44 o                         
   1   8   6        394.52        392.21         9.48 o                         
   2   8   6         36.38         39.98         2.78 o                         
   3   8   6         73.84         70.12         4.60 o                         
   4   8   6         33.34         32.63         2.46 o                         
   5   8   6         52.77         53.65         2.03 o                         
   6   8   6         19.23         18.04         1.25 o                         
   7   8   6        209.25        161.49        15.66 o                         
  -6   9   6        437.02        379.48        39.19 o                         
  -5   9   6         65.69         62.12         2.51 o                         
  -4   9   6        854.64        858.95        14.59 o                         
  -3   9   6        208.27        215.40         5.82 o                         
  -2   9   6        756.91        779.15        11.64 o                         
  -1   9   6        155.98        174.25         6.42 o                         
   0   9   6       2324.07       2419.65        37.80 o                         
   1   9   6        157.15        180.17         6.23 o                         
   2   9   6        756.13        798.09        13.96 o                         
   3   9   6        208.03        225.06         5.98 o                         
   4   9   6        878.71        907.77        13.14 o                         
   5   9   6         62.21         56.55         2.66 o                         
   6   9   6        442.19        394.13        10.43 o                         
  -4  10   6         64.99         52.49         2.80 o                         
  -3  10   6         78.80         75.33         3.80 o                         
  -2  10   6         85.96         95.81         3.20 o                         
  -1  10   6         34.69         34.29         1.82 o                         
   0  10   6        507.85        515.74        11.29 o                         
   1  10   6         34.76         33.88         1.68 o                         
   2  10   6         92.23        104.57         3.54 o                         
   3  10   6         83.33         79.48         3.39 o                         
   4  10   6         71.20         77.69         7.57 o                         
  -1  11   6         92.45         68.88         4.20 o                         
   0  11   6         53.44         39.98         2.28 o                         
   1  11   6         85.92         56.82         3.75 o                         
   1   0   7         34.34         37.88         5.48 o                         
   2   0   7       1081.49       1094.45        32.56 o                         
   3   0   7          1.89          3.91         1.98 o                         
   4   0   7         58.98         59.05         6.40 o                         
   5   0   7        115.16        105.54        12.27 o                         
   6   0   7          7.95          8.44         2.23 o                         
   7   0   7        390.85        366.86         4.32 o                         
   8   0   7        198.26        177.07         2.94 o                         
   9   0   7          0.95          1.39         0.58 o                         
  10   0   7         40.00         46.63         2.34 o                         
 -10   1   7        105.29        102.89         2.85 o                         
  -9   1   7          1.65          2.25         0.55 o                         
  -8   1   7       1398.44       1393.02        11.68 o                         
  -7   1   7        100.21        104.93         2.22 o                         
  -6   1   7        980.17        932.09        14.88 o                         
  -5   1   7         47.31         43.62        10.45 o                         
  -4   1   7       4626.19       4513.64        87.15 o                         
  -3   1   7        149.17        138.60        11.38 o                         
  -2   1   7       2118.09       1901.11        74.75 o                         
  -1   1   7       1486.06       1429.71        37.35 o                         
   0   1   7      10152.95      10016.11       163.76 o                         
   1   1   7       1491.31       1424.64        33.32 o                         
   2   1   7       2110.09       2012.17        42.52 o                         
   3   1   7        152.08        152.70        16.40 o                         
   4   1   7       4639.07       4429.11       128.35 o                         
   5   1   7         48.16         60.94        15.26 o                         
   6   1   7        964.44        931.34        14.33 o                         
   7   1   7         94.06         94.71         1.97 o                         
   8   1   7       1416.69       1412.86        11.51 o                         
   9   1   7          2.56          2.22         0.61 o                         
  10   1   7        104.81        104.44         4.33 o                         
 -10   2   7          8.77          7.47         1.00 o                         
  -9   2   7       1362.84       1362.78        22.29 o                         
  -8   2   7        236.35        239.39         3.67 o                         
  -7   2   7        313.24        299.20         4.36 o                         
  -6   2   7        128.09        131.25         2.98 o                         
  -5   2   7        913.27        912.46        25.49 o                         
  -4   2   7        485.51        525.91        17.53 o                         
  -3   2   7        358.91        383.74        20.70 o                         
  -2   2   7        279.50        274.32        23.73 o                         
  -1   2   7        296.60        312.19        17.62 o                         
   0   2   7        383.23        380.73        13.42 o                         
   1   2   7        300.16        320.59        16.90 o                         
   2   2   7        301.78        259.07        15.61 o                         
   3   2   7        330.30        332.90        26.46 o                         
   4   2   7        476.61        483.94        18.88 o                         
   5   2   7        900.89        920.23        41.63 o                         
   6   2   7        118.43        114.65         2.50 o                         
   7   2   7        305.89        288.43         4.24 o                         
   8   2   7        214.88        210.81         3.33 o                         
   9   2   7       1333.52       1308.75        13.98 o                         
  10   2   7          5.48          4.97         0.61 o                         
 -10   3   7        162.96        177.02         5.81 o                         
  -9   3   7          4.62          6.08         1.13 o                         
  -8   3   7        541.81        578.00        10.61 o                         
  -7   3   7         46.68         51.83         2.00 o                         
  -6   3   7        317.34        318.77         4.49 o                         
  -5   3   7         76.93         73.43         8.46 o                         
  -4   3   7         57.38         52.98         4.09 o                         
  -3   3   7        309.41        351.70        14.48 o                         
  -2   3   7        437.81        407.70        32.02 o                         
  -1   3   7        197.34        259.13        24.89 o                         
   0   3   7          4.54         11.46         2.87 o                         
   1   3   7        224.94        237.99        14.03 o                         
   2   3   7        416.33        433.66        32.68 o                         
   3   3   7        330.47        346.40        16.22 o                         
   4   3   7         64.13         54.45         4.90 o                         
   5   3   7         67.24         80.17         7.32 o                         
   6   3   7        302.25        299.66         4.18 o                         
   7   3   7         40.25         42.31         1.37 o                         
   8   3   7        564.80        589.51         7.33 o                         
   9   3   7          6.39          8.36         1.01 o                         
  10   3   7        174.06        194.05         5.11 o                         
 -10   4   7          4.39          3.50         0.55 o                         
  -9   4   7        186.15        202.42         4.73 o                         
  -8   4   7        283.19        278.62         6.81 o                         
  -7   4   7         73.70         70.11         2.95 o                         
  -6   4   7        376.74        358.18         6.90 o                         
  -5   4   7        950.62        973.06        14.17 o                         
  -4   4   7         22.35         21.63         3.90 o                         
  -3   4   7        763.93        752.57        22.09 o                         
  -2   4   7        484.20        525.38        27.60 o                         
  -1   4   7       1893.68       1962.59        60.92 o                         
   0   4   7        714.97        721.85        32.44 o                         
   1   4   7       1816.84       1888.30        44.95 o                         
   2   4   7        475.43        572.45        21.75 o                         
   3   4   7        776.39        753.89        18.59 o                         
   4   4   7         22.87         21.24         3.00 o                         
   5   4   7        923.96        927.22        11.77 o                         
   6   4   7        380.90        372.20         5.20 o                         
   7   4   7         85.30         83.76         2.68 o                         
   8   4   7        280.29        275.89         5.31 o                         
   9   4   7        203.75        221.51         4.42 o                         
  10   4   7          5.06          6.45         1.30 o                         
  -9   5   7         98.96         94.30         2.89 o                         
  -8   5   7        546.66        548.39        10.31 o                         
  -7   5   7        667.51        676.02         9.35 o                         
  -6   5   7        770.51        771.20        11.21 o                         
  -5   5   7       1411.83       1385.18        17.49 o                         
  -4   5   7       2400.98       2354.57        29.81 o                         
  -3   5   7        436.84        430.30        18.67 o                         
  -2   5   7       1321.21       1215.99        36.13 o                         
  -1   5   7       2077.83       2061.66        46.19 o                         
   0   5   7       6860.19       6712.57       118.50 o                         
   1   5   7       2093.80       2148.25        59.70 o                         
   2   5   7       1301.99       1207.07        30.38 o                         
   3   5   7        405.25        356.42        14.55 o                         
   4   5   7       2390.13       2326.75        29.60 o                         
   5   5   7       1458.31       1459.08        17.61 o                         
   6   5   7        749.33        732.20         9.33 o                         
   7   5   7        671.25        690.91         9.92 o                         
   8   5   7        541.26        568.22         9.95 o                         
   9   5   7        100.13         93.53         2.82 o                         
  -9   6   7         56.86         56.60         3.77 o                         
  -8   6   7        140.92        141.84         4.24 o                         
  -7   6   7        242.76        259.56         5.98 o                         
  -6   6   7         26.41         28.39         1.81 o                         
  -5   6   7         30.78         29.66         1.92 o                         
  -4   6   7         53.99         64.06         3.96 o                         
  -3   6   7        134.51        117.96         5.04 o                         
  -2   6   7        970.37        990.58        16.89 o                         
  -1   6   7        122.20        114.29         4.53 o                         
   0   6   7        540.13        566.41        20.32 o                         
   1   6   7        124.24        128.93         7.24 o                         
   2   6   7       1007.29        990.77        15.83 o                         
   3   6   7        141.19        151.77         6.06 o                         
   4   6   7         52.29         49.84         2.80 o                         
   5   6   7         34.44         39.79         2.10 o                         
   6   6   7         17.76         19.99         1.60 o                         
   7   6   7        223.57        238.90         4.67 o                         
   8   6   7        130.51        128.99         3.26 o                         
   9   6   7         65.30         58.14         3.82 o                         
  -8   7   7         37.48         32.64         2.34 o                         
  -7   7   7         90.12         88.66         3.73 o                         
  -6   7   7         47.72         46.99         2.32 o                         
  -5   7   7        588.88        592.24         9.51 o                         
  -4   7   7        296.83        300.09         6.48 o                         
  -3   7   7         49.27         51.74         3.59 o                         
  -2   7   7         64.41         65.74         5.02 o                         
  -1   7   7       1270.49       1303.52        16.50 o                         
   0   7   7          9.57         10.50         1.43 o                         
   1   7   7       1257.83       1272.40        18.60 o                         
   2   7   7         58.84         65.31         3.71 o                         
   3   7   7         46.72         45.29         3.44 o                         
   4   7   7        303.02        311.46         6.21 o                         
   5   7   7        577.83        588.66         8.87 o                         
   6   7   7         41.59         44.46         2.07 o                         
   7   7   7         91.51         91.03         3.08 o                         
   8   7   7         41.24         37.38         3.54 o                         
  -7   8   7        129.03        115.88         4.49 o                         
  -6   8   7        262.36        259.70         8.12 o                         
  -5   8   7        124.90        129.79         5.61 o                         
  -4   8   7        138.25        131.52         6.31 o                         
  -3   8   7          3.16          3.86         0.99 o                         
  -2   8   7        121.11        127.86         5.30 o                         
  -1   8   7        340.57        351.26         9.60 o                         
   0   8   7         22.82         26.31         2.32 o                         
   1   8   7        326.93        336.93         8.44 o                         
   2   8   7        130.51        136.13         5.55 o                         
   3   8   7          6.29          6.15         1.25 o                         
   4   8   7        126.30        120.57         3.62 o                         
   5   8   7        113.37        115.40         3.77 o                         
   6   8   7        279.78        286.21         5.75 o                         
   7   8   7        143.97        146.22         7.57 o                         
  -6   9   7         94.55         70.96         4.59 o                         
  -5   9   7        439.39        461.70        10.42 o                         
  -4   9   7        212.33        211.38         5.34 o                         
  -3   9   7        703.33        734.64        16.42 o                         
  -2   9   7        219.78        248.53         6.01 o                         
  -1   9   7        420.17        436.56         9.42 o                         
   0   9   7        299.53        352.71        11.71 o                         
   1   9   7        461.92        477.08        12.72 o                         
   2   9   7        218.90        252.21         7.27 o                         
   3   9   7        692.15        667.02        12.50 o                         
   4   9   7        219.66        226.22         6.24 o                         
   5   9   7        460.07        478.70        13.68 o                         
   6   9   7         89.29         62.96         4.02 o                         
  -4  10   7        119.64         86.19         3.63 o                         
  -3  10   7         77.36         54.19         2.78 o                         
  -2  10   7         42.64         42.98         2.48 o                         
  -1  10   7         71.05         64.40         2.60 o                         
   0  10   7         16.94         23.18         1.55 o                         
   1  10   7         70.13         67.36         3.51 o                         
   2  10   7         44.22         45.96         2.36 o                         
   3  10   7         76.86         77.58         4.12 o                         
   4  10   7        113.12         92.25         3.81 o                         
   0   0   8       4095.05       4223.43       134.10 o                         
   1   0   8        335.89        403.71        18.73 o                         
   2   0   8       1334.43       1320.04        52.14 o                         
   3   0   8          0.40          2.28         1.85 o                         
   4   0   8       2053.30       2103.49        53.13 o                         
   5   0   8        104.26        119.26        14.15 o                         
   6   0   8        122.81        112.02         3.42 o                         
   7   0   8          3.88          7.83         0.95 o                         
   8   0   8        107.81        114.15         2.34 o                         
   9   0   8         57.62         43.72         1.51 o                         
  10   0   8        209.35        221.91         4.72 o                         
 -10   1   8         21.38         23.02         1.64 o                         
  -9   1   8         26.28         26.38         1.10 o                         
  -8   1   8         97.07         93.80         2.08 o                         
  -7   1   8       1166.06       1118.35        10.96 o                         
  -6   1   8        161.14        153.97         4.61 o                         
  -5   1   8        899.99        927.17        40.89 o                         
  -4   1   8        395.76        383.98        18.10 o                         
  -3   1   8       2060.81       2067.88        59.17 o                         
  -2   1   8        272.84        296.51        25.53 o                         
  -1   1   8       4407.66       4597.09       113.89 o                         
   0   1   8          4.53         14.99         3.25 o                         
   1   1   8       4524.29       4639.31        85.13 o                         
   2   1   8        294.56        297.25        13.29 o                         
   3   1   8       2003.09       2062.96        58.81 o                         
   4   1   8        416.60        412.25        18.76 o                         
   5   1   8        867.55        846.49        58.46 o                         
   6   1   8        179.01        175.14         4.22 o                         
   7   1   8       1128.12       1083.06        12.14 o                         
   8   1   8         86.87         79.89         1.89 o                         
   9   1   8         39.45         37.95         1.37 o                         
  10   1   8         17.80         21.77         1.74 o                         
 -10   2   8        100.48        115.98         3.45 o                         
  -9   2   8        551.43        558.20         9.43 o                         
  -8   2   8        661.76        661.71         8.58 o                         
  -7   2   8        768.80        733.25         8.44 o                         
  -6   2   8         55.56         51.88         2.24 o                         
  -5   2   8        310.40        351.07        23.95 o                         
  -4   2   8       2549.47       2630.85        51.28 o                         
  -3   2   8        752.35        731.37        31.63 o                         
  -2   2   8         61.00         63.24        12.14 o                         
  -1   2   8        182.00        168.97        13.53 o                         
   0   2   8       4729.63       4997.92        94.57 o                         
   1   2   8        210.72        171.16        13.00 o                         
   2   2   8         62.45         83.58        16.59 o                         
   3   2   8        722.10        721.50        43.49 o                         
   4   2   8       2628.71       2723.66        71.79 o                         
   5   2   8        261.36        258.15        12.91 o                         
   6   2   8         51.08         53.42         2.00 o                         
   7   2   8        769.26        746.08         8.08 o                         
   8   2   8        682.70        675.27         7.93 o                         
   9   2   8        581.22        567.25         7.23 o                         
  10   2   8         94.02        118.28         5.26 o                         
 -10   3   8        171.82        165.22         4.59 o                         
  -9   3   8         23.83         27.90         1.94 o                         
  -8   3   8        130.81        136.04         5.14 o                         
  -7   3   8        213.33        206.21         4.01 o                         
  -6   3   8        219.08        226.70         4.58 o                         
  -5   3   8        339.79        319.21         7.78 o                         
  -4   3   8        236.23        228.06        14.61 o                         
  -3   3   8        130.29        151.04        12.10 o                         
  -2   3   8       1744.35       1770.60        80.18 o                         
  -1   3   8        379.49        383.92        27.95 o                         
   0   3   8        977.37       1092.55        28.88 o                         
   1   3   8        395.82        360.53        15.37 o                         
   2   3   8       1709.72       1778.88        42.10 o                         
   3   3   8        151.03        161.33        14.02 o                         
   4   3   8        247.77        229.38        25.07 o                         
   5   3   8        340.55        339.76         6.59 o                         
   6   3   8        218.11        214.47         4.91 o                         
   7   3   8        200.20        190.64         4.47 o                         
   8   3   8        149.43        156.66         3.42 o                         
   9   3   8         17.67         22.97         1.84 o                         
  10   3   8        179.92        176.48         7.83 o                         
  -9   4   8        136.10        144.72         4.16 o                         
  -8   4   8        272.57        273.51         5.99 o                         
  -7   4   8         56.15         58.11         2.73 o                         
  -6   4   8        257.05        281.37         6.66 o                         
  -5   4   8        190.92        183.94         6.13 o                         
  -4   4   8        441.72        447.86        41.37 o                         
  -3   4   8         72.81         78.82         9.02 o                         
  -2   4   8       1097.13       1130.65        44.64 o                         
  -1   4   8         46.64         63.03        10.39 o                         
   0   4   8         83.37         85.32        10.99 o                         
   1   4   8         47.38         39.40         5.34 o                         
   2   4   8       1148.08       1155.32        33.83 o                         
   3   4   8         75.74         81.71         7.18 o                         
   4   4   8        413.78        406.76        13.93 o                         
   5   4   8        191.25        183.85         4.73 o                         
   6   4   8        285.54        312.26         5.23 o                         
   7   4   8         57.21         60.16         2.41 o                         
   8   4   8        244.42        252.28         4.74 o                         
   9   4   8        130.71        156.45         5.20 o                         
  -9   5   8        117.78        126.36         4.00 o                         
  -8   5   8        210.37        216.86         4.89 o                         
  -7   5   8        256.92        265.02         5.98 o                         
  -6   5   8          7.39          6.17         1.17 o                         
  -5   5   8        976.28        952.58        18.96 o                         
  -4   5   8         78.69         90.62         4.13 o                         
  -3   5   8       2253.93       2305.94        33.96 o                         
  -2   5   8        398.71        413.62        27.21 o                         
  -1   5   8       1801.01       1753.97        62.71 o                         
   0   5   8        781.38        779.29        24.65 o                         
   1   5   8       1722.19       1722.08        40.62 o                         
   2   5   8        376.69        369.51        22.38 o                         
   3   5   8       2350.11       2294.26        36.80 o                         
   4   5   8         66.67         74.19         3.48 o                         
   5   5   8        907.39        895.63        14.88 o                         
   6   5   8         11.68         11.81         1.20 o                         
   7   5   8        280.42        299.29         6.88 o                         
   8   5   8        196.57        203.11         4.98 o                         
   9   5   8        103.26        109.84         4.54 o                         
  -8   6   8          4.41          3.46         0.79 o                         
  -7   6   8        259.09        263.11         6.36 o                         
  -6   6   8        105.75        110.77         4.07 o                         
  -5   6   8        778.63        777.07        12.32 o                         
  -4   6   8        673.90        648.40        11.99 o                         
  -3   6   8       1143.41       1187.64        19.38 o                         
  -2   6   8        299.92        306.18         9.04 o                         
  -1   6   8       1276.28       1290.89        17.82 o                         
   0   6   8        319.96        352.70         8.20 o                         
   1   6   8       1190.63       1184.70        19.53 o                         
   2   6   8        289.66        295.03         8.00 o                         
   3   6   8       1111.92       1122.57        20.81 o                         
   4   6   8        676.67        666.85        10.70 o                         
   5   6   8        759.49        771.87        13.61 o                         
   6   6   8        117.44        130.74         3.68 o                         
   7   6   8        250.95        257.19         5.02 o                         
   8   6   8          2.85          5.70         2.13 o                         
  -8   7   8        108.98        101.96         3.80 o                         
  -7   7   8        178.08        197.08         6.22 o                         
  -6   7   8        158.53        170.92         4.77 o                         
  -5   7   8         42.30         50.30         3.05 o                         
  -4   7   8        139.42        148.67         4.55 o                         
  -3   7   8        600.29        612.40        17.62 o                         
  -2   7   8       1020.22       1045.32        17.69 o                         
  -1   7   8        259.15        271.70         6.26 o                         
   0   7   8        176.37        193.57         7.12 o                         
   1   7   8        261.44        254.42         7.03 o                         
   2   7   8       1019.55       1029.12        16.18 o                         
   3   7   8        589.47        603.16        14.13 o                         
   4   7   8        158.77        172.59         4.54 o                         
   5   7   8         38.01         44.45         2.27 o                         
   6   7   8        174.86        182.87         4.68 o                         
   7   7   8        176.60        193.02         6.35 o                         
   8   7   8        107.97        101.17         3.62 o                         
  -7   8   8          8.92          7.58         1.05 o                         
  -6   8   8        170.81        173.38         5.85 o                         
  -5   8   8         21.83         23.47         4.19 o                         
  -4   8   8        789.05        813.02        16.07 o                         
  -3   8   8         10.01         12.98         2.02 o                         
  -2   8   8        358.20        394.95        22.42 o                         
  -1   8   8        381.91        401.91        10.71 o                         
   0   8   8       1119.44       1118.17        18.76 o                         
   1   8   8        368.81        385.32        10.43 o                         
   2   8   8        407.54        415.41        11.00 o                         
   3   8   8         12.21         14.22         2.82 o                         
   4   8   8        796.08        784.28        16.08 o                         
   5   8   8         20.44         20.16         2.04 o                         
   6   8   8        173.33        181.57         5.02 o                         
   7   8   8          9.03          6.10         1.29 o                         
  -5   9   8         27.30         22.90         2.45 o                         
  -4   9   8        220.01        219.45         7.79 o                         
  -3   9   8         60.85         69.19         3.97 o                         
  -2   9   8        418.24        431.78        12.05 o                         
  -1   9   8        101.29        104.13         4.40 o                         
   0   9   8        500.71        514.34        14.02 o                         
   1   9   8        102.46        112.18         5.65 o                         
   2   9   8        421.26        424.46         9.78 o                         
   3   9   8         64.49         64.39         4.49 o                         
   4   9   8        211.38        210.89         6.98 o                         
   5   9   8         21.60         20.41         1.77 o                         
  -3  10   8        354.44        276.49        16.00 o                         
  -2  10   8         55.35         49.91         4.04 o                         
  -1  10   8        489.67        490.50        31.24 o                         
   0  10   8        188.01        198.40         6.08 o                         
   1  10   8        488.43        530.10        14.05 o                         
   2  10   8         60.50         58.37         2.62 o                         
   3  10   8        360.78        335.59         9.29 o                         
   1   0   9        391.16        505.71        37.52 o                         
   2   0   9        631.37        686.92        35.94 o                         
   3   0   9        310.40        265.63        14.64 o                         
   4   0   9         53.20         51.24         6.32 o                         
   5   0   9        746.40        698.77        38.02 o                         
   6   0   9       1045.61       1006.52        14.68 o                         
   7   0   9        242.75        240.75         5.16 o                         
   8   0   9        174.92        186.18         3.94 o                         
   9   0   9        405.65        384.50         6.38 o                         
  10   0   9        653.69        665.29        15.05 o                         
 -10   1   9        103.70        107.34         3.26 o                         
  -9   1   9        320.00        325.14         6.20 o                         
  -8   1   9        171.02        176.76         3.79 o                         
  -7   1   9        419.94        414.55         6.45 o                         
  -6   1   9        267.31        260.89         5.89 o                         
  -5   1   9        149.96        152.74        16.16 o                         
  -4   1   9        206.11        222.96        14.43 o                         
  -3   1   9        467.35        450.26        25.86 o                         
  -2   1   9        206.06        166.91        20.07 o                         
  -1   1   9       3710.53       3679.61        73.30 o                         
   0   1   9         37.03         40.79         5.48 o                         
   1   1   9       3761.69       3805.82        74.81 o                         
   2   1   9        203.84        193.59        46.22 o                         
   3   1   9        482.05        434.67        23.58 o                         
   4   1   9        216.63        210.77        11.85 o                         
   5   1   9        138.11        148.78        25.80 o                         
   6   1   9        250.94        243.44         6.78 o                         
   7   1   9        448.54        440.28         8.53 o                         
   8   1   9        182.61        182.15         4.15 o                         
   9   1   9        347.61        352.71         6.40 o                         
  10   1   9        106.62        109.05         3.45 o                         
 -10   2   9        401.11        383.05        11.39 o                         
  -9   2   9         13.41         18.41         2.39 o                         
  -8   2   9        394.73        406.94         7.97 o                         
  -7   2   9         62.01         56.10         2.19 o                         
  -6   2   9        534.35        547.41         9.14 o                         
  -5   2   9        302.74        293.35        10.64 o                         
  -4   2   9       1094.94       1163.72        57.50 o                         
  -3   2   9        964.53        990.93        39.43 o                         
  -2   2   9       2730.69       2852.97       111.71 o                         
  -1   2   9         87.57        105.65        11.22 o                         
   0   2   9       1895.03       1899.06        41.54 o                         
   1   2   9         82.03         72.31        10.37 o                         
   2   2   9       2750.24       2714.36        71.38 o                         
   3   2   9        968.11        947.55        54.12 o                         
   4   2   9       1183.68       1229.89        69.10 o                         
   5   2   9        293.20        297.58         8.54 o                         
   6   2   9        575.77        574.87         9.92 o                         
   7   2   9         58.37         52.85         2.44 o                         
   8   2   9        403.31        427.10         7.35 o                         
   9   2   9         10.10         16.04         1.21 o                         
  10   2   9        401.76        422.64        22.89 o                         
 -10   3   9        121.14        112.14         4.30 o                         
  -9   3   9        894.62        928.71        14.96 o                         
  -8   3   9         85.67         95.13         3.85 o                         
  -7   3   9        335.13        353.09         7.10 o                         
  -6   3   9        309.83        284.45         6.35 o                         
  -5   3   9       2235.31       2169.68        25.01 o                         
  -4   3   9        277.16        264.43        16.48 o                         
  -3   3   9       1523.06       1523.56        43.34 o                         
  -2   3   9         49.73         36.83        10.50 o                         
  -1   3   9       1909.73       1834.72        59.28 o                         
   0   3   9        417.75        419.09        16.20 o                         
   1   3   9       1792.98       1715.67        41.50 o                         
   2   3   9         50.25         42.23         6.30 o                         
   3   3   9       1515.85       1509.76        51.82 o                         
   4   3   9        280.90        300.53        31.77 o                         
   5   3   9       2207.70       2165.87        24.23 o                         
   6   3   9        308.20        293.49         5.84 o                         
   7   3   9        345.42        357.95         7.08 o                         
   8   3   9         85.88         93.60         3.09 o                         
   9   3   9        872.50        947.49        14.66 o                         
  10   3   9        120.00        116.41         5.68 o                         
  -9   4   9        251.67        248.30         5.91 o                         
  -8   4   9        123.51        132.92         4.74 o                         
  -7   4   9        833.49        811.38        14.78 o                         
  -6   4   9        248.76        277.29         8.82 o                         
  -5   4   9        840.94        794.61        21.54 o                         
  -4   4   9        386.73        392.53        13.67 o                         
  -3   4   9        410.26        374.15        20.56 o                         
  -2   4   9          3.39          2.44         3.40 o                         
  -1   4   9        559.69        566.46        25.05 o                         
   0   4   9        113.58        118.07        14.77 o                         
   1   4   9        565.08        565.35        19.22 o                         
   2   4   9          2.40          5.01         2.32 o                         
   3   4   9        386.20        356.32        15.62 o                         
   4   4   9        390.89        373.73         8.39 o                         
   5   4   9        859.16        824.45        13.45 o                         
   6   4   9        240.58        255.93         5.24 o                         
   7   4   9        814.08        842.75        14.32 o                         
   8   4   9        109.50        121.04         6.18 o                         
   9   4   9        272.34        283.96        12.14 o                         
  -9   5   9        173.88        170.15         4.37 o                         
  -8   5   9        116.01        111.74         3.17 o                         
  -7   5   9         43.34         42.53         2.29 o                         
  -6   5   9        703.26        705.45        13.80 o                         
  -5   5   9         15.23         12.54         2.09 o                         
  -4   5   9        355.81        370.34         9.56 o                         
  -3   5   9        320.17        315.11         7.65 o                         
  -2   5   9         19.91         20.13         3.29 o                         
  -1   5   9        255.48        260.23        17.99 o                         
   0   5   9          5.28          4.93         2.90 o                         
   1   5   9        257.95        306.68        18.99 o                         
   2   5   9         11.49          7.84         2.29 o                         
   3   5   9        324.30        314.91         9.36 o                         
   4   5   9        328.72        350.26         8.80 o                         
   5   5   9         13.21         14.48         1.73 o                         
   6   5   9        684.63        722.77        12.81 o                         
   7   5   9         36.25         38.29         2.53 o                         
   8   5   9        117.53        119.70         4.70 o                         
   9   5   9        191.13        186.02         4.11 o                         
  -8   6   9        122.15        123.81         5.71 o                         
  -7   6   9        169.54        171.71         5.23 o                         
  -6   6   9        850.33        865.16        13.87 o                         
  -5   6   9        332.96        324.09        10.16 o                         
  -4   6   9        574.86        579.39        20.65 o                         
  -3   6   9        969.31       1007.68        18.73 o                         
  -2   6   9       1984.99       1996.33        28.13 o                         
  -1   6   9       1246.10       1271.15        17.16 o                         
   0   6   9        188.19        194.58         6.87 o                         
   1   6   9       1237.00       1257.42        29.00 o                         
   2   6   9       2023.88       2011.85        44.14 o                         
   3   6   9        988.81        969.83        18.35 o                         
   4   6   9        572.52        585.63        10.76 o                         
   5   6   9        312.75        314.19         8.34 o                         
   6   6   9        875.67        918.17        13.88 o                         
   7   6   9        159.05        158.00         6.46 o                         
   8   6   9        140.64        144.29         7.97 o                         
  -7   7   9        251.45        241.39        11.23 o                         
  -6   7   9        411.08        396.64         7.60 o                         
  -5   7   9        309.71        322.50         8.94 o                         
  -4   7   9         49.32         54.09         4.40 o                         
  -3   7   9         23.41         21.39         2.61 o                         
  -2   7   9        158.93        170.69         5.72 o                         
  -1   7   9         93.15         94.77         3.68 o                         
   0   7   9         21.30         27.29         2.68 o                         
   1   7   9         68.64         62.87         3.67 o                         
   2   7   9        152.80        157.81         5.80 o                         
   3   7   9         33.63         32.24         6.20 o                         
   4   7   9         56.18         64.80         6.29 o                         
   5   7   9        303.70        329.39        10.81 o                         
   6   7   9        423.94        413.01        13.75 o                         
   7   7   9        264.22        276.59        18.66 o                         
  -6   8   9          0.43          1.59         0.80 o                         
  -5   8   9        212.97        210.87        28.61 o                         
  -4   8   9        129.33        123.27         4.94 o                         
  -3   8   9        721.01        725.95        15.31 o                         
  -2   8   9         48.87         48.75         6.07 o                         
  -1   8   9        199.46        190.52         7.28 o                         
   0   8   9        163.38        179.94         7.09 o                         
   1   8   9        184.06        178.30         6.98 o                         
   2   8   9         49.93         55.71         4.36 o                         
   3   8   9        686.03        683.71        26.05 o                         
   4   8   9        125.99        134.12         8.04 o                         
   5   8   9        210.62        223.62         6.59 o                         
   6   8   9          0.31          0.86         0.76 o                         
  -5   9   9         20.00         18.43         2.70 o                         
  -4   9   9         94.40        107.36         3.92 o                         
  -3   9   9        146.36        154.53         5.39 o                         
  -2   9   9         88.08         94.95         4.88 o                         
  -1   9   9         77.92         86.76         3.61 o                         
   0   9   9         20.22         30.50         3.05 o                         
   1   9   9         73.50         79.17         3.90 o                         
   2   9   9         84.23         84.24         3.80 o                         
   3   9   9        150.69        159.30         7.73 o                         
   4   9   9         95.34        106.23         4.46 o                         
   5   9   9         19.76         15.25         1.73 o                         
  -3  10   9        236.91        151.78         5.01 o                         
  -2  10   9        209.28        189.55         5.07 o                         
  -1  10   9         30.72         36.12         2.94 o                         
   0  10   9        122.22        131.05         4.24 o                         
   1  10   9         27.04         27.67         2.76 o                         
   2  10   9        203.96        202.72        18.09 o                         
   3  10   9        238.95        186.15         7.02 o                         
   0   0  10        396.94        351.44        27.91 o                         
   1   0  10       1649.69       1820.40        53.75 o                         
   2   0  10        395.01        400.56        27.54 o                         
   3   0  10       1168.70       1216.69        44.76 o                         
   4   0  10       1252.24       1287.45        63.46 o                         
   5   0  10        415.78        406.31        15.04 o                         
   6   0  10         44.47         37.93         2.69 o                         
   7   0  10        987.52        989.58        16.81 o                         
   8   0  10        151.06        156.65         3.58 o                         
   9   0  10       1220.20       1250.70        19.56 o                         
  10   0  10          2.30          4.61         1.34 o                         
 -10   1  10        503.13        482.92         8.14 o                         
  -9   1  10         76.93         68.62         2.52 o                         
  -8   1  10        232.22        242.63         5.35 o                         
  -7   1  10        294.13        283.65         5.34 o                         
  -6   1  10        915.91        927.22        14.85 o                         
  -5   1  10         72.99         84.01         3.67 o                         
  -4   1  10       1945.77       1879.74        78.59 o                         
  -3   1  10        200.45        219.31        17.52 o                         
  -2   1  10       2254.47       2236.80        95.62 o                         
  -1   1  10        233.57        242.37        13.77 o                         
   0   1  10       4357.78       4526.07        88.27 o                         
   1   1  10        225.50        270.63        14.47 o                         
   2   1  10       2249.04       2188.01        61.78 o                         
   3   1  10        198.41        216.56        17.32 o                         
   4   1  10       2010.52       1836.88        59.59 o                         
   5   1  10         70.55         77.28         4.49 o                         
   6   1  10        916.21        936.52        14.80 o                         
   7   1  10        297.26        279.75         6.09 o                         
   8   1  10        248.88        255.04         5.12 o                         
   9   1  10         76.98         71.97         2.76 o                         
  10   1  10        493.34        476.68        21.12 o                         
 -10   2  10         26.91         27.78         1.19 o                         
  -9   2  10        326.83        348.97         7.64 o                         
  -8   2  10        127.85        128.67         3.61 o                         
  -7   2  10        520.70        524.23         8.94 o                         
  -6   2  10        476.42        447.19        10.72 o                         
  -5   2  10       2383.82       2322.78        28.58 o                         
  -4   2  10        194.27        156.35        15.39 o                         
  -3   2  10        998.67        955.79        40.50 o                         
  -2   2  10        229.94        260.94        19.45 o                         
  -1   2  10       1630.90       1667.61        55.13 o                         
   0   2  10          5.87          0.32         1.74 o                         
   1   2  10       1514.10       1585.33        74.00 o                         
   2   2  10        218.96        244.51        23.56 o                         
   3   2  10        986.49        906.22        55.15 o                         
   4   2  10        199.62        223.46        27.91 o                         
   5   2  10       2361.37       2313.46        27.38 o                         
   6   2  10        464.62        445.31         9.05 o                         
   7   2  10        544.57        537.79         9.32 o                         
   8   2  10        135.05        136.15         4.79 o                         
   9   2  10        317.00        333.87         5.44 o                         
  10   2  10         24.17         24.44         2.30 o                         
  -9   3  10        161.43        161.60         4.61 o                         
  -8   3  10        541.07        553.20        10.79 o                         
  -7   3  10        429.09        422.52         7.84 o                         
  -6   3  10        963.85        950.62        17.09 o                         
  -5   3  10         55.78         53.35         2.63 o                         
  -4   3  10        566.70        549.47        14.76 o                         
  -3   3  10        441.35        467.35        33.63 o                         
  -2   3  10       1648.80       1554.07        56.10 o                         
  -1   3  10        642.15        606.14        38.10 o                         
   0   3  10       2879.79       2885.50        81.74 o                         
   1   3  10        696.09        694.58        23.70 o                         
   2   3  10       1684.78       1609.82        41.56 o                         
   3   3  10        402.17        424.64        37.72 o                         
   4   3  10        532.23        499.44        11.35 o                         
   5   3  10         67.13         60.45         2.61 o                         
   6   3  10        947.53        977.72        13.78 o                         
   7   3  10        412.85        418.78         8.15 o                         
   8   3  10        495.94        505.44         8.36 o                         
   9   3  10        173.94        183.75         4.83 o                         
  -9   4  10        237.06        224.72         7.79 o                         
  -8   4  10         62.15         81.92         3.34 o                         
  -7   4  10        254.94        252.76         6.87 o                         
  -6   4  10        194.70        193.26         7.14 o                         
  -5   4  10        229.12        225.34         9.87 o                         
  -4   4  10         18.06         18.34         2.13 o                         
  -3   4  10         17.38         14.96         2.67 o                         
  -2   4  10        156.10        125.47        11.91 o                         
  -1   4  10        390.41        401.09        21.62 o                         
   0   4  10          1.98          1.90         3.13 o                         
   1   4  10        380.85        376.98        15.67 o                         
   2   4  10        162.77        152.57        10.92 o                         
   3   4  10         12.40         12.83         3.20 o                         
   4   4  10         22.07         23.80         2.11 o                         
   5   4  10        206.96        190.90         5.55 o                         
   6   4  10        176.64        169.07         4.12 o                         
   7   4  10        248.23        269.41         7.81 o                         
   8   4  10         60.41         78.57         3.71 o                         
   9   4  10        252.93        259.41        10.59 o                         
  -9   5  10         78.97         72.89         4.23 o                         
  -8   5  10        294.28        292.17         7.27 o                         
  -7   5  10        180.63        185.25         5.44 o                         
  -6   5  10        228.91        238.32         8.02 o                         
  -5   5  10          6.88          6.71         1.59 o                         
  -4   5  10         37.34         34.61         2.42 o                         
  -3   5  10        167.91        171.68         5.53 o                         
  -2   5  10        362.71        378.32         8.07 o                         
  -1   5  10        435.56        431.43        15.25 o                         
   0   5  10       1582.46       1607.13        31.69 o                         
   1   5  10        456.09        457.08        12.27 o                         
   2   5  10        365.99        379.76        11.14 o                         
   3   5  10        156.56        149.99         4.82 o                         
   4   5  10         43.42         37.03         2.81 o                         
   5   5  10          9.08         14.59         2.23 o                         
   6   5  10        212.22        220.06         5.12 o                         
   7   5  10        175.32        177.80         7.53 o                         
   8   5  10        288.46        292.25         7.22 o                         
   9   5  10         81.99         84.48         4.52 o                         
  -8   6  10        174.60        167.85         5.81 o                         
  -7   6  10        270.40        266.68         8.12 o                         
  -6   6  10         30.48         27.49         1.97 o                         
  -5   6  10        114.89        112.73         9.09 o                         
  -4   6  10        226.62        230.95         9.08 o                         
  -3   6  10         53.21         59.59         4.02 o                         
  -2   6  10         59.17         61.65         3.74 o                         
  -1   6  10        457.18        441.21         8.15 o                         
   0   6  10        104.45         95.33         4.41 o                         
   1   6  10        427.75        419.62        12.64 o                         
   2   6  10         73.84         77.18         5.37 o                         
   3   6  10         59.94         60.30         3.75 o                         
   4   6  10        213.55        210.65         6.97 o                         
   5   6  10        119.59        134.50         7.72 o                         
   6   6  10         28.74         32.32         2.14 o                         
   7   6  10        284.34        282.32         8.66 o                         
   8   6  10        170.38        144.51         7.86 o                         
  -7   7  10        203.48        195.74         6.41 o                         
  -6   7  10        100.81        106.78         3.34 o                         
  -5   7  10        181.83        193.95         6.77 o                         
  -4   7  10        633.08        644.88        16.84 o                         
  -3   7  10        323.09        350.87        10.03 o                         
  -2   7  10        423.67        431.32        11.62 o                         
  -1   7  10        699.03        744.05        13.50 o                         
   0   7  10          4.02          3.64         1.51 o                         
   1   7  10        678.54        728.48        16.74 o                         
   2   7  10        424.48        437.41        11.89 o                         
   3   7  10        338.54        358.24         9.07 o                         
   4   7  10        642.77        669.41        16.97 o                         
   5   7  10        193.85        206.37         6.09 o                         
   6   7  10        101.45        109.59         4.42 o                         
   7   7  10        210.57        190.48        12.66 o                         
  -6   8  10        291.90        291.33         8.38 o                         
  -5   8  10         64.19         62.67         3.54 o                         
  -4   8  10          7.02          7.67         1.74 o                         
  -3   8  10         46.83         44.17         3.27 o                         
  -2   8  10        268.85        265.81        11.12 o                         
  -1   8  10         18.03         19.33         3.32 o                         
   0   8  10         40.60         32.90         2.99 o                         
   1   8  10         15.58         13.18         2.05 o                         
   2   8  10        270.43        269.03         7.27 o                         
   3   8  10         50.03         57.55         4.21 o                         
   4   8  10          4.13          4.52         1.91 o                         
   5   8  10         60.84         61.52         3.51 o                         
   6   8  10        308.22        216.60         8.55 o                         
  -5   9  10         13.68         12.42         1.47 o                         
  -4   9  10        159.55        153.66         6.35 o                         
  -3   9  10         80.35         77.34         4.07 o                         
  -2   9  10         19.67         24.79         3.10 o                         
  -1   9  10         40.12         45.97         2.44 o                         
   0   9  10          6.69          7.44         1.72 o                         
   1   9  10         38.79         42.47         2.65 o                         
   2   9  10         18.02         18.43         1.72 o                         
   3   9  10         79.74         80.42         7.24 o                         
   4   9  10        159.19        154.60         4.93 o                         
   5   9  10         11.68          8.56         1.79 o                         
  -2  10  10        101.26         74.15        11.84 o                         
  -1  10  10          5.49          5.04         0.86 o                         
   0  10  10        110.99         99.66         3.95 o                         
   1  10  10          5.19          5.96         0.78 o                         
   2  10  10        105.13         85.68         3.79 o                         
   1   0  11         78.25         77.88         9.61 o                         
   2   0  11        364.13        375.93        18.49 o                         
   3   0  11        353.36        368.63        26.16 o                         
   4   0  11       2185.41       2062.92        66.45 o                         
   5   0  11        676.17        685.61        16.22 o                         
   6   0  11        283.14        285.71         7.30 o                         
   7   0  11         20.01         21.74         1.51 o                         
   8   0  11        706.07        725.17        10.42 o                         
   9   0  11        184.50        177.57         8.09 o                         
  10   0  11        124.19        108.52         3.56 o                         
 -10   1  11         11.45          9.47         1.06 o                         
  -9   1  11        187.85        180.04         5.61 o                         
  -8   1  11         67.42         67.88         2.74 o                         
  -7   1  11        732.36        717.84        11.10 o                         
  -6   1  11        112.17        125.48         4.37 o                         
  -5   1  11        480.58        496.74        13.63 o                         
  -4   1  11        175.52        192.86        17.28 o                         
  -3   1  11        981.97        986.36        52.57 o                         
  -2   1  11        185.84        180.45        16.54 o                         
  -1   1  11        405.70        345.77        17.78 o                         
   0   1  11        978.50        980.27        31.97 o                         
   1   1  11        416.62        336.27        18.95 o                         
   2   1  11        183.53        153.03        13.67 o                         
   3   1  11        907.17        920.55        40.19 o                         
   4   1  11        184.21        164.08        15.92 o                         
   5   1  11        443.91        469.22        12.51 o                         
   6   1  11        111.86        121.47         4.65 o                         
   7   1  11        682.25        695.82        11.85 o                         
   8   1  11         68.97         74.13         2.72 o                         
   9   1  11        174.43        168.07         4.31 o                         
  10   1  11         10.76         10.48         1.06 o                         
  -9   2  11        115.85        121.11         3.48 o                         
  -8   2  11         70.55         71.35         3.17 o                         
  -7   2  11        165.06        164.71         5.86 o                         
  -6   2  11         89.40         98.78         4.13 o                         
  -5   2  11        141.82        125.13         4.48 o                         
  -4   2  11         41.56         39.59         4.47 o                         
  -3   2  11        474.29        466.12        34.60 o                         
  -2   2  11        523.95        506.71        29.16 o                         
  -1   2  11        362.24        387.54        24.69 o                         
   0   2  11        636.60        697.43        48.30 o                         
   1   2  11        380.93        365.50        23.03 o                         
   2   2  11        530.75        519.95        26.94 o                         
   3   2  11        449.61        410.84        37.33 o                         
   4   2  11         33.83         40.76         5.09 o                         
   5   2  11        130.46        121.92         5.08 o                         
   6   2  11         93.62        102.04         4.69 o                         
   7   2  11        158.82        168.01         4.62 o                         
   8   2  11         70.02         71.63         2.62 o                         
   9   2  11        114.69        118.84         3.19 o                         
  -9   3  11        202.92        186.03         5.24 o                         
  -8   3  11        192.71        204.19         5.55 o                         
  -7   3  11       1141.07       1147.70        16.29 o                         
  -6   3  11       1360.16       1373.48        20.17 o                         
  -5   3  11        666.05        632.04        11.23 o                         
  -4   3  11        914.08        909.95        11.59 o                         
  -3   3  11       2115.23       2032.95        69.51 o                         
  -2   3  11        216.61        226.01        24.06 o                         
  -1   3  11       1118.94       1102.24        46.36 o                         
   0   3  11       1155.45       1213.78        48.17 o                         
   1   3  11       1145.13       1086.20        36.95 o                         
   2   3  11        214.48        225.74        13.47 o                         
   3   3  11       2040.99       1881.29        62.01 o                         
   4   3  11        935.67        946.66        15.87 o                         
   5   3  11        681.87        666.52        12.03 o                         
   6   3  11       1372.22       1366.18        24.79 o                         
   7   3  11       1156.58       1151.16        16.06 o                         
   8   3  11        167.87        178.94         5.58 o                         
   9   3  11        221.24        215.30         6.63 o                         
  -9   4  11        396.73        387.63        11.45 o                         
  -8   4  11        428.97        437.31         8.36 o                         
  -7   4  11         99.12        108.51         4.15 o                         
  -6   4  11        816.63        775.82        17.03 o                         
  -5   4  11        238.36        252.08        14.34 o                         
  -4   4  11        321.14        318.17         8.46 o                         
  -3   4  11        680.70        670.49        10.34 o                         
  -2   4  11       1080.42       1053.89        28.51 o                         
  -1   4  11        575.60        518.72        31.04 o                         
   0   4  11          5.66          6.50         3.07 o                         
   1   4  11        576.34        597.87        27.00 o                         
   2   4  11       1063.97       1043.95        26.73 o                         
   3   4  11        692.60        664.60        11.81 o                         
   4   4  11        300.61        305.19         8.15 o                         
   5   4  11        207.66        210.03         5.72 o                         
   6   4  11        838.79        829.93        13.02 o                         
   7   4  11        100.40        102.83         4.23 o                         
   8   4  11        414.74        436.28        11.39 o                         
   9   4  11        373.23        381.32         9.49 o                         
  -8   5  11          5.30          6.99         1.04 o                         
  -7   5  11        217.16        216.44         5.08 o                         
  -6   5  11        422.67        427.24         9.50 o                         
  -5   5  11         96.81        104.34         6.35 o                         
  -4   5  11         25.11         27.45         2.63 o                         
  -3   5  11       1111.79       1100.97        17.55 o                         
  -2   5  11        547.09        573.05        10.01 o                         
  -1   5  11        307.63        306.76         7.65 o                         
   0   5  11         73.01         84.87         3.58 o                         
   1   5  11        294.57        294.87        14.14 o                         
   2   5  11        531.96        532.38        12.70 o                         
   3   5  11       1062.85       1063.85        17.36 o                         
   4   5  11         27.48         32.38         3.60 o                         
   5   5  11         85.05         89.33         4.98 o                         
   6   5  11        432.30        455.96         9.90 o                         
   7   5  11        211.90        227.12        10.39 o                         
   8   5  11          5.34          5.67         1.01 o                         
  -8   6  11         19.77         20.70         2.32 o                         
  -7   6  11        119.85        115.24         3.38 o                         
  -6   6  11         19.33         20.38         2.28 o                         
  -5   6  11        109.83        132.46         9.77 o                         
  -4   6  11         63.16         68.28         4.74 o                         
  -3   6  11         36.81         35.83         2.89 o                         
  -2   6  11        321.61        342.81         8.46 o                         
  -1   6  11         32.46         37.49         2.55 o                         
   0   6  11          1.45          2.35         1.14 o                         
   1   6  11         37.61         41.52         4.04 o                         
   2   6  11        330.36        362.46        11.05 o                         
   3   6  11         36.68         35.13         3.23 o                         
   4   6  11         66.63         73.40         5.10 o                         
   5   6  11        118.27        132.90         5.20 o                         
   6   6  11         22.84         23.26         2.19 o                         
   7   6  11        119.44        122.04         4.21 o                         
   8   6  11         16.63         12.62         1.87 o                         
  -7   7  11        542.34        449.72        57.68 o                         
  -6   7  11        581.84        582.55        15.43 o                         
  -5   7  11        312.75        336.19        10.27 o                         
  -4   7  11        253.40        269.42         7.99 o                         
  -3   7  11        524.71        525.24        12.61 o                         
  -2   7  11       1060.86       1080.35        18.99 o                         
  -1   7  11        293.93        297.91         8.42 o                         
   0   7  11        781.22        849.28        18.52 o                         
   1   7  11        316.20        317.21         8.75 o                         
   2   7  11       1138.42       1145.42        19.79 o                         
   3   7  11        479.72        473.33        10.57 o                         
   4   7  11        266.78        270.86        17.09 o                         
   5   7  11        305.04        321.53         8.60 o                         
   6   7  11        561.91        565.68        18.98 o                         
   7   7  11        529.83        464.62        63.06 o                         
  -6   8  11         62.92         51.05         2.51 o                         
  -5   8  11          7.77          9.16         1.29 o                         
  -4   8  11         43.95         44.80         3.16 o                         
  -3   8  11         29.67         28.50         2.34 o                         
  -2   8  11        183.21        181.30         8.54 o                         
  -1   8  11         39.37         45.95         3.38 o                         
   0   8  11         26.04         26.31         2.64 o                         
   1   8  11         38.19         42.36         2.77 o                         
   2   8  11        194.93        203.95         5.99 o                         
   3   8  11         33.33         29.09         7.03 o                         
   4   8  11         52.15         51.59         3.86 o                         
   5   8  11          5.47          6.44         0.97 o                         
   6   8  11         71.31         61.80         4.62 o                         
  -4   9  11        168.83        150.08         8.16 o                         
  -3   9  11          3.08          1.65         0.84 o                         
  -2   9  11         12.51         13.15         1.50 o                         
  -1   9  11        104.50        105.89         4.47 o                         
   0   9  11         11.12         12.32         1.82 o                         
   1   9  11        101.27        107.06         4.80 o                         
   2   9  11         13.05         12.22         1.17 o                         
   3   9  11          1.62          1.59         0.96 o                         
   4   9  11        168.47        143.92         7.49 o                         
  -1  10  11         23.36         20.01         1.14 o                         
   0  10  11        186.71        165.37         5.35 o                         
   1  10  11         24.38         18.81         1.11 o                         
   0   0  12        176.75        163.37        21.10 o                         
   1   0  12          1.05          0.07         2.44 o                         
   2   0  12       3966.33       3861.74        72.30 o                         
   3   0  12        838.55        871.17        33.48 o                         
   4   0  12        943.74        934.15        36.68 o                         
   5   0  12        138.03        145.35         7.60 o                         
   6   0  12       1844.41       1926.17        30.99 o                         
   7   0  12        301.76        305.70         6.34 o                         
   8   0  12        153.44        163.58         7.74 o                         
   9   0  12         33.73         38.30         3.49 o                         
  -9   1  12        210.47        207.39         7.08 o                         
  -8   1  12        211.47        217.23         6.39 o                         
  -7   1  12        259.29        254.03         5.92 o                         
  -6   1  12        148.10        139.96         5.61 o                         
  -5   1  12       1264.42       1260.89        22.33 o                         
  -4   1  12        170.97        165.99         5.61 o                         
  -3   1  12        133.04        125.46        22.09 o                         
  -2   1  12        218.62        226.98        19.69 o                         
  -1   1  12        531.71        599.77        32.08 o                         
   0   1  12       2889.71       2954.22        68.58 o                         
   1   1  12        526.46        531.43        23.58 o                         
   2   1  12        197.07        199.32        16.57 o                         
   3   1  12        124.18        114.12        11.42 o                         
   4   1  12        171.70        168.67         8.77 o                         
   5   1  12       1267.74       1283.92        35.77 o                         
   6   1  12        133.82        134.49         4.86 o                         
   7   1  12        262.30        276.79         7.36 o                         
   8   1  12        191.94        191.90         4.88 o                         
   9   1  12        225.19        218.25         5.56 o                         
  -9   2  12         67.31         70.79         2.28 o                         
  -8   2  12        101.24        112.87         6.00 o                         
  -7   2  12        349.92        344.34         7.78 o                         
  -6   2  12         18.89         15.16         1.78 o                         
  -5   2  12          7.29          7.92         1.33 o                         
  -4   2  12         24.15         25.53         2.36 o                         
  -3   2  12        209.64        224.88        20.20 o                         
  -2   2  12          2.96          1.50         4.55 o                         
  -1   2  12        202.21        211.12        19.05 o                         
   0   2  12          4.97          3.81         3.14 o                         
   1   2  12        200.50        208.19        17.88 o                         
   2   2  12          2.23          6.21         5.55 o                         
   3   2  12        212.53        217.69        27.80 o                         
   4   2  12         29.68         35.41         2.94 o                         
   5   2  12          6.16          5.57         1.44 o                         
   6   2  12         16.82         16.20         2.28 o                         
   7   2  12        356.62        356.92         7.06 o                         
   8   2  12         98.43        102.06         2.89 o                         
   9   2  12         67.88         75.25         3.36 o                         
  -9   3  12        320.95        344.40        10.05 o                         
  -8   3  12         36.16         43.77         2.19 o                         
  -7   3  12        600.95        627.97        11.23 o                         
  -6   3  12          5.06          4.56         1.33 o                         
  -5   3  12        287.74        299.87         8.01 o                         
  -4   3  12        919.16        897.05        12.50 o                         
  -3   3  12        642.98        637.55         9.38 o                         
  -2   3  12        360.54        318.96        35.69 o                         
  -1   3  12        360.55        361.43        26.01 o                         
   0   3  12        532.20        524.66        38.60 o                         
   1   3  12        339.14        375.44        25.38 o                         
   2   3  12        404.53        405.36        22.99 o                         
   3   3  12        645.26        641.48        16.17 o                         
   4   3  12        936.53        893.12        19.23 o                         
   5   3  12        264.01        276.61         7.48 o                         
   6   3  12          9.81          9.36         1.60 o                         
   7   3  12        598.54        613.17        10.46 o                         
   8   3  12         40.63         49.06         2.52 o                         
   9   3  12        299.70        349.89        13.20 o                         
  -9   4  12        293.92        260.17         9.30 o                         
  -8   4  12        217.14        209.78         5.16 o                         
  -7   4  12        337.56        346.15         8.46 o                         
  -6   4  12        336.74        343.63         9.88 o                         
  -5   4  12        236.09        263.68        14.29 o                         
  -4   4  12       1049.86       1033.24        25.65 o                         
  -3   4  12        956.95        983.39        15.99 o                         
  -2   4  12        238.34        226.17         6.80 o                         
  -1   4  12        439.27        434.09        10.24 o                         
   0   4  12        573.77        528.87        15.49 o                         
   1   4  12        429.62        414.41        11.53 o                         
   2   4  12        220.25        200.29         7.16 o                         
   3   4  12        985.52        999.28        17.77 o                         
   4   4  12       1037.88        977.50        19.07 o                         
   5   4  12        234.75        240.88         8.54 o                         
   6   4  12        317.39        313.52        11.45 o                         
   7   4  12        353.53        376.35         8.73 o                         
   8   4  12        222.53        237.64        11.21 o                         
   9   4  12        301.29        289.68         9.95 o                         
  -8   5  12         80.70         73.58         3.44 o                         
  -7   5  12         49.51         54.64         2.92 o                         
  -6   5  12        104.14         94.75         3.73 o                         
  -5   5  12         43.93         43.96         5.60 o                         
  -4   5  12        106.28        120.14         6.71 o                         
  -3   5  12        255.31        260.98         6.26 o                         
  -2   5  12        471.25        486.51         9.02 o                         
  -1   5  12        505.08        495.33        10.96 o                         
   0   5  12         15.60         17.11         1.77 o                         
   1   5  12        517.79        512.30        14.43 o                         
   2   5  12        483.89        478.65        12.07 o                         
   3   5  12        264.47        256.74         8.04 o                         
   4   5  12        111.91        111.56         6.39 o                         
   5   5  12         49.14         44.65         4.37 o                         
   6   5  12        113.03        109.01         4.51 o                         
   7   5  12         53.02         56.59         2.95 o                         
   8   5  12         70.88         70.42         5.08 o                         
  -7   6  12        130.14        138.72         4.05 o                         
  -6   6  12        508.08        495.47        14.37 o                         
  -5   6  12        215.66        230.88        12.97 o                         
  -4   6  12         96.34        104.99         5.69 o                         
  -3   6  12        284.83        282.32         8.21 o                         
  -2   6  12       1124.15       1149.33        18.40 o                         
  -1   6  12        513.92        537.84        12.76 o                         
   0   6  12          1.79          3.10         1.69 o                         
   1   6  12        499.64        502.34        15.73 o                         
   2   6  12       1123.57       1130.26        22.60 o                         
   3   6  12        303.16        305.03         8.62 o                         
   4   6  12        110.96        139.56        12.41 o                         
   5   6  12        228.37        242.07         7.71 o                         
   6   6  12        511.17        518.38         9.86 o                         
   7   6  12        147.74        158.72         9.40 o                         
  -6   7  12        202.52        187.02         5.49 o                         
  -5   7  12        343.21        362.49         8.62 o                         
  -4   7  12        170.68        181.47         6.14 o                         
  -3   7  12        535.79        575.86        11.70 o                         
  -2   7  12        157.75        151.21         5.83 o                         
  -1   7  12        376.07        378.91        14.68 o                         
   0   7  12        606.29        641.91        15.18 o                         
   1   7  12        352.32        353.06        10.45 o                         
   2   7  12        177.34        168.75         6.68 o                         
   3   7  12        515.32        531.43        17.00 o                         
   4   7  12        175.97        186.21        12.94 o                         
   5   7  12        339.55        352.05         8.88 o                         
   6   7  12        205.87        207.97         7.72 o                         
  -5   8  12        106.98         94.11         3.41 o                         
  -4   8  12        179.82        190.73         7.62 o                         
  -3   8  12        494.84        506.93         9.62 o                         
  -2   8  12        543.67        604.69        18.18 o                         
  -1   8  12        153.69        164.37         7.24 o                         
   0   8  12        143.63        157.65         6.01 o                         
   1   8  12        154.53        165.08         7.84 o                         
   2   8  12        531.25        558.33         9.74 o                         
   3   8  12        472.75        496.44        15.27 o                         
   4   8  12        174.02        182.27         7.49 o                         
   5   8  12        112.89        108.52         4.03 o                         
  -4   9  12          7.30          6.50         1.07 o                         
  -3   9  12         25.97         27.82         1.92 o                         
  -2   9  12        155.43        154.21         5.09 o                         
  -1   9  12         14.19         12.78         1.40 o                         
   0   9  12          1.67          2.16         0.88 o                         
   1   9  12         15.83         13.98         1.48 o                         
   2   9  12        160.01        155.67         9.30 o                         
   3   9  12         24.45         29.25         3.54 o                         
   4   9  12          8.73          7.74         1.42 o                         
   1   0  13       5742.47       5604.51        98.66 o                         
   2   0  13         79.14         98.25        10.89 o                         
   3   0  13       2261.80       2258.30        54.79 o                         
   4   0  13         42.65         54.11         3.50 o                         
   5   0  13        703.80        702.60        14.59 o                         
   6   0  13        189.15        172.03         5.98 o                         
   7   0  13        744.91        750.08        14.80 o                         
   8   0  13        320.27        330.13         6.22 o                         
   9   0  13        537.23        531.33        14.42 o                         
  -9   1  13         15.74         16.00         1.34 o                         
  -8   1  13        240.23        245.04         6.00 o                         
  -7   1  13         41.52         41.37         2.25 o                         
  -6   1  13        521.13        534.06        13.31 o                         
  -5   1  13        413.47        406.17         8.76 o                         
  -4   1  13        894.05        873.60        14.51 o                         
  -3   1  13       1364.33       1398.66        25.01 o                         
  -2   1  13        326.26        314.32        42.37 o                         
  -1   1  13        514.90        523.40        31.36 o                         
   0   1  13       1068.37       1002.04        35.54 o                         
   1   1  13        506.46        499.53        23.86 o                         
   2   1  13        326.49        311.64        23.95 o                         
   3   1  13       1373.24       1374.72        28.56 o                         
   4   1  13        889.10        822.30        23.37 o                         
   5   1  13        416.46        425.98        16.50 o                         
   6   1  13        520.09        524.13        19.70 o                         
   7   1  13         44.79         47.34         2.60 o                         
   8   1  13        223.96        228.63         5.18 o                         
   9   1  13         13.33         12.86         1.89 o                         
  -9   2  13         67.98         65.23         2.21 o                         
  -8   2  13         57.54         54.45         2.67 o                         
  -7   2  13         22.07         20.73         1.67 o                         
  -6   2  13        297.44        318.66         8.31 o                         
  -5   2  13        467.80        495.58         9.46 o                         
  -4   2  13         42.48         44.59         2.69 o                         
  -3   2  13        338.94        344.11         6.72 o                         
  -2   2  13         85.00         88.49        13.09 o                         
  -1   2  13        111.00        108.28        20.85 o                         
   0   2  13        196.77        209.36        19.24 o                         
   1   2  13        105.00        121.41        14.41 o                         
   2   2  13         85.54        105.61        21.28 o                         
   3   2  13        344.19        339.43         8.04 o                         
   4   2  13         42.08         43.25        10.54 o                         
   5   2  13        489.07        520.89        41.34 o                         
   6   2  13        301.35        309.83        10.93 o                         
   7   2  13         28.02         30.87         2.84 o                         
   8   2  13         54.45         54.46         2.15 o                         
   9   2  13         70.64         65.92         4.38 o                         
  -9   3  13          8.71          9.89         1.32 o                         
  -8   3  13        185.29        181.93         7.18 o                         
  -7   3  13         94.08         96.43         3.79 o                         
  -6   3  13        561.40        563.96        12.84 o                         
  -5   3  13         23.31         22.22         2.11 o                         
  -4   3  13        416.36        415.07         8.23 o                         
  -3   3  13        187.91        191.17         5.05 o                         
  -2   3  13        643.93        646.27        11.64 o                         
  -1   3  13         70.64         73.57         3.88 o                         
   0   3  13          0.48          1.51         1.17 o                         
   1   3  13         74.99         82.66         4.07 o                         
   2   3  13        646.14        626.42        11.64 o                         
   3   3  13        185.40        180.56         5.49 o                         
   4   3  13        407.60        364.56        15.62 o                         
   5   3  13         24.45         23.38         2.59 o                         
   6   3  13        585.29        584.90        13.28 o                         
   7   3  13         94.36         96.00         3.88 o                         
   8   3  13        192.46        194.92         4.69 o                         
   9   3  13          6.15          6.83         1.26 o                         
  -8   4  13        146.97        149.02         5.01 o                         
  -7   4  13        255.05        266.33         8.02 o                         
  -6   4  13        231.92        249.84         6.59 o                         
  -5   4  13       1503.18       1436.94        42.64 o                         
  -4   4  13        553.70        555.26        17.98 o                         
  -3   4  13       1947.33       1918.42        22.42 o                         
  -2   4  13        121.02        145.36         5.50 o                         
  -1   4  13       2148.77       2145.10        24.73 o                         
   0   4  13        642.23        625.47        13.59 o                         
   1   4  13       2230.45       2173.47        28.84 o                         
   2   4  13        144.42        157.54         7.37 o                         
   3   4  13       1909.33       1875.75        29.64 o                         
   4   4  13        552.88        536.52        11.91 o                         
   5   4  13       1578.23       1645.62        34.42 o                         
   6   4  13        247.88        270.89        11.91 o                         
   7   4  13        261.80        251.35         8.73 o                         
   8   4  13        154.84        165.26         4.53 o                         
  -8   5  13         38.37         35.56         2.03 o                         
  -7   5  13          6.38          7.73         1.06 o                         
  -6   5  13         17.90         21.23         2.11 o                         
  -5   5  13         77.54         66.30         4.96 o                         
  -4   5  13        161.71        166.76         7.00 o                         
  -3   5  13         57.53         62.93         2.95 o                         
  -2   5  13         29.28         29.23         2.08 o                         
  -1   5  13        124.50        116.59         4.44 o                         
   0   5  13        640.49        634.10        11.33 o                         
   1   5  13        130.64        119.09         5.12 o                         
   2   5  13         30.38         31.84         3.78 o                         
   3   5  13         53.86         51.58         3.50 o                         
   4   5  13        166.18        165.03        13.84 o                         
   5   5  13         82.76         78.29         5.46 o                         
   6   5  13         16.76         18.79         2.59 o                         
   7   5  13          7.70          7.40         1.52 o                         
   8   5  13         40.48         35.98         2.05 o                         
  -7   6  13         55.26         60.56         2.66 o                         
  -6   6  13        193.70        202.64         7.86 o                         
  -5   6  13        221.90        232.33        12.49 o                         
  -4   6  13         61.26         71.62         4.48 o                         
  -3   6  13         64.61         64.51         3.34 o                         
  -2   6  13        261.36        274.70         7.28 o                         
  -1   6  13        101.56        106.55         4.68 o                         
   0   6  13         72.45         82.87         4.45 o                         
   1   6  13        101.96        100.04         8.52 o                         
   2   6  13        245.88        243.22         7.60 o                         
   3   6  13         55.68         57.26         3.29 o                         
   4   6  13         68.24         67.79         8.18 o                         
   5   6  13        234.03        255.15         9.19 o                         
   6   6  13        189.03        190.75         6.45 o                         
   7   6  13         60.76         64.50         3.41 o                         
  -6   7  13        117.05        107.70        12.99 o                         
  -5   7  13        142.52        156.09         4.84 o                         
  -4   7  13        155.72        160.86         6.21 o                         
  -3   7  13         98.12         93.25         3.91 o                         
  -2   7  13         27.87         21.84         2.19 o                         
  -1   7  13        130.42        128.44         5.44 o                         
   0   7  13        117.12        129.44         5.28 o                         
   1   7  13        132.07        128.09         5.23 o                         
   2   7  13         29.77         27.40         2.16 o                         
   3   7  13        100.20         91.03         3.52 o                         
   4   7  13        145.89        135.11        14.43 o                         
   5   7  13        140.37        157.10         5.89 o                         
   6   7  13        126.34        113.41         3.87 o                         
  -5   8  13        257.09        210.47         6.25 o                         
  -4   8  13        470.03        444.52        16.48 o                         
  -3   8  13         68.10         74.65         2.85 o                         
  -2   8  13        187.83        181.66        10.38 o                         
  -1   8  13         39.27         43.86         3.07 o                         
   0   8  13        658.48        689.08        12.64 o                         
   1   8  13         48.47         49.19         2.79 o                         
   2   8  13        181.07        181.18         5.09 o                         
   3   8  13         54.42         72.02         7.13 o                         
   4   8  13        465.89        509.61        13.92 o                         
   5   8  13        265.70        247.46         6.99 o                         
  -3   9  13         56.80         45.22         2.35 o                         
  -2   9  13         32.42         24.30         1.61 o                         
  -1   9  13         41.54         43.81         2.57 o                         
   0   9  13         58.81         72.16         6.41 o                         
   1   9  13         42.69         42.56         4.45 o                         
   2   9  13         27.39         24.42         3.01 o                         
   3   9  13         50.38         42.23         2.37 o                         
   0   0  14       8180.31       8435.17       225.45 o                         
   1   0  14        123.68        124.35        11.75 o                         
   2   0  14       2260.32       2201.56        29.07 o                         
   3   0  14         34.56         32.05         2.21 o                         
   4   0  14       3572.28       3463.15        43.95 o                         
   5   0  14        842.36        847.90        17.01 o                         
   6   0  14       1108.84       1133.57        19.91 o                         
   7   0  14          4.46          4.43         0.99 o                         
   8   0  14        521.44        536.70        11.52 o                         
   9   0  14         58.55         54.75         2.41 o                         
  -9   1  14         89.15         79.11         2.62 o                         
  -8   1  14        205.51        210.07         7.12 o                         
  -7   1  14        317.55        333.40         6.36 o                         
  -6   1  14         57.17         59.64         3.85 o                         
  -5   1  14        410.05        431.88         8.83 o                         
  -4   1  14        808.11        798.57        15.15 o                         
  -3   1  14        499.39        493.36         9.54 o                         
  -2   1  14        244.54        257.11         7.12 o                         
  -1   1  14        470.52        441.69        29.89 o                         
   0   1  14        520.08        508.32        31.87 o                         
   1   1  14        483.72        506.06        25.07 o                         
   2   1  14        219.83        225.37         6.65 o                         
   3   1  14        526.99        508.81        10.85 o                         
   4   1  14        771.52        777.69        20.00 o                         
   5   1  14        368.08        391.85        13.30 o                         
   6   1  14         46.11         43.53         4.60 o                         
   7   1  14        307.60        320.37         6.92 o                         
   8   1  14        195.64        204.02         4.74 o                         
   9   1  14         94.63         90.25         4.61 o                         
  -9   2  14         15.89         17.18         1.67 o                         
  -8   2  14        383.99        386.73         7.40 o                         
  -7   2  14         10.71         10.50         1.41 o                         
  -6   2  14         25.84         32.43         2.46 o                         
  -5   2  14        121.82        127.77         4.26 o                         
  -4   2  14         26.97         25.91         2.08 o                         
  -3   2  14        302.65        299.83         6.39 o                         
  -2   2  14        237.46        241.71         7.11 o                         
  -1   2  14        543.45        530.12        11.45 o                         
   0   2  14         63.01         55.60         3.40 o                         
   1   2  14        530.12        519.30        10.21 o                         
   2   2  14        251.24        248.76         7.00 o                         
   3   2  14        308.26        313.60         7.21 o                         
   4   2  14         33.73         32.93         3.34 o                         
   5   2  14        132.43        138.85        12.91 o                         
   6   2  14         34.10         39.60         3.17 o                         
   7   2  14         12.20         15.48         1.51 o                         
   8   2  14        384.06        406.57         6.66 o                         
   9   2  14         16.56         15.28         1.22 o                         
  -8   3  14         38.67         32.97         2.87 o                         
  -7   3  14        375.18        375.55         7.23 o                         
  -6   3  14         28.71         27.89         2.43 o                         
  -5   3  14        366.74        361.61         8.79 o                         
  -4   3  14         63.33         69.38         4.07 o                         
  -3   3  14        545.03        566.45        10.16 o                         
  -2   3  14         83.16         85.29         4.12 o                         
  -1   3  14        411.02        393.19         8.85 o                         
   0   3  14        104.70         81.72         3.79 o                         
   1   3  14        415.02        393.86         8.83 o                         
   2   3  14         89.66         95.70         3.80 o                         
   3   3  14        603.40        607.26        12.37 o                         
   4   3  14         68.89         64.83         5.76 o                         
   5   3  14        345.00        360.35        15.72 o                         
   6   3  14         27.14         28.34         2.58 o                         
   7   3  14        397.88        425.28         9.27 o                         
   8   3  14         40.29         36.15         1.92 o                         
  -8   4  14        180.75        187.85         4.89 o                         
  -7   4  14        198.52        216.68         6.37 o                         
  -6   4  14        819.34        802.62        14.92 o                         
  -5   4  14        178.86        183.81         7.60 o                         
  -4   4  14        196.57        193.48        10.58 o                         
  -3   4  14        232.23        231.59         5.99 o                         
  -2   4  14       1631.88       1579.29        19.79 o                         
  -1   4  14        496.89        483.49         9.84 o                         
   0   4  14       1181.70       1099.18        19.78 o                         
   1   4  14        565.63        531.48        12.93 o                         
   2   4  14       1634.32       1540.85        25.85 o                         
   3   4  14        226.73        213.88         7.12 o                         
   4   4  14        227.09        239.52        15.60 o                         
   5   4  14        186.84        203.28         8.60 o                         
   6   4  14        826.13        854.33        25.32 o                         
   7   4  14        186.72        198.00         5.38 o                         
   8   4  14        172.83        171.12         4.09 o                         
  -7   5  14         87.41         81.70         5.36 o                         
  -6   5  14         83.16         83.92         3.22 o                         
  -5   5  14         97.64         98.11         7.03 o                         
  -4   5  14        104.63        120.25         7.26 o                         
  -3   5  14        272.72        288.88         6.45 o                         
  -2   5  14        142.72        153.78         4.62 o                         
  -1   5  14        161.20        179.27         5.87 o                         
   0   5  14        234.17        233.48         7.00 o                         
   1   5  14        160.42        183.97         7.70 o                         
   2   5  14        120.65        131.54         6.38 o                         
   3   5  14        277.58        274.07         8.05 o                         
   4   5  14         94.81         95.78         6.93 o                         
   5   5  14         91.54         90.67         5.38 o                         
   6   5  14         69.34         73.25         4.05 o                         
   7   5  14         85.53         76.65         2.97 o                         
  -7   6  14          5.35          5.78         1.09 o                         
  -6   6  14         26.49         32.08         3.45 o                         
  -5   6  14         10.46         14.18         2.00 o                         
  -4   6  14        869.86        915.74        24.03 o                         
  -3   6  14         34.61         40.51         2.57 o                         
  -2   6  14         20.09         27.36         2.07 o                         
  -1   6  14         68.77         79.12         4.69 o                         
   0   6  14        163.48        168.15         5.23 o                         
   1   6  14         63.74         75.22         4.78 o                         
   2   6  14         19.68         23.36         3.40 o                         
   3   6  14         29.94         36.39         2.41 o                         
   4   6  14        879.47        916.12        46.79 o                         
   5   6  14         10.85         13.65         1.75 o                         
   6   6  14         19.06         22.24         1.95 o                         
   7   6  14          5.33          6.12         1.22 o                         
  -6   7  14          9.93          9.64         1.48 o                         
  -5   7  14         92.49         77.31         6.92 o                         
  -4   7  14        141.23        161.60         7.03 o                         
  -3   7  14         68.16         69.72         4.08 o                         
  -2   7  14          7.82          7.45         1.74 o                         
  -1   7  14        301.72        324.61        11.04 o                         
   0   7  14        142.86        156.00         5.57 o                         
   1   7  14        322.65        330.42         9.32 o                         
   2   7  14          6.60          4.25         1.28 o                         
   3   7  14         73.90         72.62         4.15 o                         
   4   7  14        126.75        131.74         8.24 o                         
   5   7  14        107.50        110.54         4.27 o                         
   6   7  14          6.11          3.84         1.12 o                         
  -4   8  14         23.41         15.41         1.46 o                         
  -3   8  14        271.37        236.96        14.84 o                         
  -2   8  14          1.14          0.64         0.79 o                         
  -1   8  14        287.37        291.02        11.03 o                         
   0   8  14         51.06         47.19         2.50 o                         
   1   8  14        284.97        282.01         6.66 o                         
   2   8  14          1.75          1.15         0.83 o                         
   3   8  14        263.55        270.11        13.26 o                         
   4   8  14         27.15         21.14         1.67 o                         
  -2   9  14        175.84        110.02         5.51 o                         
  -1   9  14         38.02         27.59         1.74 o                         
   0   9  14        191.78        185.78         6.79 o                         
   1   9  14         33.81         25.80         2.33 o                         
   2   9  14        176.62        144.42         6.47 o                         
   1   0  15        735.29        720.97        19.43 o                         
   2   0  15          5.12          4.43         1.10 o                         
   3   0  15       1613.93       1669.82        20.93 o                         
   4   0  15         33.95         42.72         2.87 o                         
   5   0  15        166.11        162.13         6.07 o                         
   6   0  15         36.65         36.50         2.44 o                         
   7   0  15        704.85        742.36        11.22 o                         
   8   0  15          5.56          9.53         1.13 o                         
  -8   1  15        101.24        103.18         4.11 o                         
  -7   1  15         68.28         70.59         2.93 o                         
  -6   1  15        121.78        126.96         6.08 o                         
  -5   1  15        407.25        408.70         8.30 o                         
  -4   1  15        306.18        327.03         7.48 o                         
  -3   1  15       1150.93       1139.47        17.47 o                         
  -2   1  15          1.96          1.53         1.28 o                         
  -1   1  15        280.36        275.45        12.99 o                         
   0   1  15        128.04        142.77         5.38 o                         
   1   1  15        265.92        260.87         6.78 o                         
   2   1  15          0.99          1.11         1.17 o                         
   3   1  15       1163.80       1131.85        18.99 o                         
   4   1  15        334.73        333.35         7.59 o                         
   5   1  15        408.11        426.02        11.45 o                         
   6   1  15        107.33        111.13         4.69 o                         
   7   1  15         66.24         68.07         2.76 o                         
   8   1  15        103.56         96.63         3.30 o                         
  -8   2  15         93.41         86.16         3.06 o                         
  -7   2  15         34.86         33.70         1.95 o                         
  -6   2  15        383.34        382.12         8.49 o                         
  -5   2  15        152.15        161.43         4.39 o                         
  -4   2  15        561.50        555.67        10.10 o                         
  -3   2  15        160.42        155.78         4.43 o                         
  -2   2  15       1587.26       1579.80        23.90 o                         
  -1   2  15        154.72        178.78         6.32 o                         
   0   2  15         42.64         43.83         3.09 o                         
   1   2  15        154.40        163.38         5.03 o                         
   2   2  15       1633.47       1591.41        19.95 o                         
   3   2  15        144.49        140.57         4.96 o                         
   4   2  15        546.92        522.45        13.92 o                         
   5   2  15        147.81        152.32        14.29 o                         
   6   2  15        395.42        407.65        10.52 o                         
   7   2  15         38.08         38.75         2.41 o                         
   8   2  15         91.86         94.31         2.88 o                         
  -8   3  15        332.52        321.53         7.21 o                         
  -7   3  15        163.53        168.16         6.19 o                         
  -6   3  15        177.35        185.36         5.34 o                         
  -5   3  15         27.69         32.70         3.51 o                         
  -4   3  15        465.70        499.07        13.04 o                         
  -3   3  15        364.73        360.23         8.09 o                         
  -2   3  15        244.40        245.92         7.17 o                         
  -1   3  15        612.07        619.98        12.88 o                         
   0   3  15         29.05         33.92         2.53 o                         
   1   3  15        642.41        621.72        12.20 o                         
   2   3  15        212.50        215.68         5.95 o                         
   3   3  15        344.72        336.35         8.22 o                         
   4   3  15        450.58        442.84        18.75 o                         
   5   3  15         32.20         31.95         5.67 o                         
   6   3  15        184.57        188.57         8.00 o                         
   7   3  15        173.03        172.92         5.39 o                         
   8   3  15        339.01        321.95         7.11 o                         
  -7   4  15        330.08        335.50         7.22 o                         
  -6   4  15         87.49         93.32         3.98 o                         
  -5   4  15         33.09         31.20         2.96 o                         
  -4   4  15        166.81        165.18         7.31 o                         
  -3   4  15         66.84         63.33         2.72 o                         
  -2   4  15        269.95        261.70         6.39 o                         
  -1   4  15        150.77        162.33         6.43 o                         
   0   4  15       1159.36       1228.40        24.33 o                         
   1   4  15        144.93        140.76         5.01 o                         
   2   4  15        233.83        224.89         7.20 o                         
   3   4  15         64.28         64.57         4.35 o                         
   4   4  15        177.69        162.33         8.89 o                         
   5   4  15         28.43         26.91         3.33 o                         
   6   4  15         92.41        101.05         4.96 o                         
   7   4  15        342.20        364.63         7.70 o                         
  -7   5  15        210.76        207.11         6.34 o                         
  -6   5  15        323.33        336.81         7.39 o                         
  -5   5  15        567.56        572.97        48.00 o                         
  -4   5  15        141.89        155.85        12.05 o                         
  -3   5  15        701.25        697.51        12.50 o                         
  -2   5  15         49.38         56.21         2.96 o                         
  -1   5  15        930.37        952.72        16.01 o                         
   0   5  15        133.64        142.25         5.79 o                         
   1   5  15        927.42        910.04        17.24 o                         
   2   5  15         49.77         55.10         4.07 o                         
   3   5  15        699.77        689.89        15.62 o                         
   4   5  15        136.94        140.05         6.55 o                         
   5   5  15        559.93        600.38        17.46 o                         
   6   5  15        307.48        336.45         8.71 o                         
   7   5  15        217.78        218.64         6.46 o                         
  -6   6  15        315.33        306.16         7.03 o                         
  -5   6  15        441.99        475.55        11.22 o                         
  -4   6  15         78.78         95.15         5.57 o                         
  -3   6  15        361.12        387.59         8.03 o                         
  -2   6  15        270.74        290.92         7.04 o                         
  -1   6  15        482.48        514.60        11.29 o                         
   0   6  15         19.45         18.28         1.76 o                         
   1   6  15        475.66        496.23        11.35 o                         
   2   6  15        264.39        267.97         7.62 o                         
   3   6  15        371.15        384.69         8.84 o                         
   4   6  15         87.53         95.81         4.09 o                         
   5   6  15        427.79        465.92        10.56 o                         
   6   6  15        331.44        338.64        14.94 o                         
  -5   7  15         38.82         38.95         3.57 o                         
  -4   7  15        561.73        562.56        12.40 o                         
  -3   7  15         24.80         27.15         3.52 o                         
  -2   7  15        272.18        299.20         7.95 o                         
  -1   7  15        173.47        179.88         9.85 o                         
   0   7  15        389.92        414.03         9.16 o                         
   1   7  15        187.38        185.92         5.70 o                         
   2   7  15        270.58        286.13         7.00 o                         
   3   7  15         27.98         25.31         2.30 o                         
   4   7  15        559.13        602.66        12.13 o                         
   5   7  15         45.40         37.51         2.28 o                         
  -3   8  15          9.11         10.30         2.14 o                         
  -2   8  15        207.86        225.45         5.52 o                         
  -1   8  15         30.55         37.75         3.35 o                         
   0   8  15        610.78        662.44        12.56 o                         
   1   8  15         27.08         30.73         2.19 o                         
   2   8  15        220.04        214.68        11.02 o                         
   3   8  15          8.16          8.87         1.03 o                         
   0   0  16         44.93         37.99         6.04 o                         
   1   0  16         43.41         38.78         3.24 o                         
   2   0  16        124.25        115.46         4.46 o                         
   3   0  16         72.04         78.55         3.92 o                         
   4   0  16        632.53        620.09        11.93 o                         
   5   0  16         80.66         86.89         4.03 o                         
   6   0  16         75.74         76.40         3.17 o                         
   7   0  16          1.27          3.06         0.94 o                         
   8   0  16         38.11         38.19         1.89 o                         
  -8   1  16        365.44        358.18         7.86 o                         
  -7   1  16        109.82        116.47         4.27 o                         
  -6   1  16        438.93        454.07         9.38 o                         
  -5   1  16          3.95          4.26         1.17 o                         
  -4   1  16        183.29        180.74         5.62 o                         
  -3   1  16        583.18        611.20        12.17 o                         
  -2   1  16        702.32        679.12        12.16 o                         
  -1   1  16         38.37         36.59         3.21 o                         
   0   1  16        184.48        186.83         6.40 o                         
   1   1  16         40.03         32.71         2.53 o                         
   2   1  16        681.88        675.51        11.46 o                         
   3   1  16        574.33        563.99        10.68 o                         
   4   1  16        162.57        164.46         6.02 o                         
   5   1  16          3.37          4.43         1.46 o                         
   6   1  16        457.28        479.03         9.19 o                         
   7   1  16        113.71        113.36         3.20 o                         
   8   1  16        382.18        362.72         7.90 o                         
  -8   2  16         83.43         76.79         3.71 o                         
  -7   2  16        383.41        405.12         8.11 o                         
  -6   2  16        122.63        126.92         9.34 o                         
  -5   2  16       1064.07       1082.23        20.76 o                         
  -4   2  16        738.77        747.96        13.38 o                         
  -3   2  16        500.26        487.45        10.59 o                         
  -2   2  16        190.12        198.72         9.67 o                         
  -1   2  16       1077.54       1052.70        18.46 o                         
   0   2  16        109.88        127.94         5.38 o                         
   1   2  16       1043.30       1041.08        15.92 o                         
   2   2  16        196.99        199.37         5.82 o                         
   3   2  16        507.70        498.15        10.48 o                         
   4   2  16        744.91        737.57        15.35 o                         
   5   2  16       1087.60       1142.18        29.90 o                         
   6   2  16        111.38        118.31         4.37 o                         
   7   2  16        407.59        425.42         7.43 o                         
   8   2  16         88.12         79.09         3.05 o                         
  -7   3  16         54.93         52.60         3.12 o                         
  -6   3  16        111.82        114.37         4.49 o                         
  -5   3  16         71.52         74.27         4.85 o                         
  -4   3  16        259.35        252.23         8.48 o                         
  -3   3  16        115.98        125.64         4.80 o                         
  -2   3  16         50.18         58.88         2.93 o                         
  -1   3  16        113.80        120.18         5.37 o                         
   0   3  16        261.76        258.16         8.36 o                         
   1   3  16        126.77        127.96         4.67 o                         
   2   3  16         57.92         56.92         3.03 o                         
   3   3  16        113.84        110.62         4.80 o                         
   4   3  16        274.42        247.28        15.84 o                         
   5   3  16         81.58         77.60         4.52 o                         
   6   3  16        100.77        100.61         4.29 o                         
   7   3  16         50.71         54.27         2.88 o                         
  -7   4  16         32.62         28.80         1.74 o                         
  -6   4  16         99.73        110.84         3.90 o                         
  -5   4  16        214.43        220.60         6.13 o                         
  -4   4  16        139.00        145.26         5.96 o                         
  -3   4  16        506.28        511.43         7.85 o                         
  -2   4  16         85.31         88.74         3.57 o                         
  -1   4  16        644.78        687.29        14.72 o                         
   0   4  16          3.24          2.09         1.29 o                         
   1   4  16        626.46        678.15        14.37 o                         
   2   4  16         82.25         85.87         4.05 o                         
   3   4  16        508.62        495.71        11.34 o                         
   4   4  16        143.45        131.79        10.54 o                         
   5   4  16        207.12        212.67        13.65 o                         
   6   4  16         97.92        112.43         4.13 o                         
   7   4  16         30.97         29.71         2.41 o                         
  -6   5  16        211.46        213.11         9.31 o                         
  -5   5  16         29.27         28.28         2.65 o                         
  -4   5  16        124.90        132.17         6.75 o                         
  -3   5  16          0.18          0.81         0.92 o                         
  -2   5  16        385.16        392.28         8.00 o                         
  -1   5  16         75.04         69.14         3.97 o                         
   0   5  16          7.41          8.21         1.63 o                         
   1   5  16         73.21         80.40         4.14 o                         
   2   5  16        377.88        391.16        13.95 o                         
   3   5  16          0.13          0.66         1.24 o                         
   4   5  16        116.44        117.05         4.62 o                         
   5   5  16         33.25         31.99         3.26 o                         
   6   5  16        206.21        200.53         5.03 o                         
  -5   6  16        101.72        108.31         3.98 o                         
  -4   6  16        106.28        126.73         5.89 o                         
  -3   6  16        231.70        256.88         6.94 o                         
  -2   6  16        280.57        294.51         7.63 o                         
  -1   6  16        348.66        367.87         8.74 o                         
   0   6  16        363.18        358.59         7.32 o                         
   1   6  16        325.08        374.96         8.28 o                         
   2   6  16        274.78        291.94         7.57 o                         
   3   6  16        251.00        259.37         8.37 o                         
   4   6  16         91.61         92.42         5.63 o                         
   5   6  16        107.25         93.92         6.39 o                         
  -4   7  16          6.53          6.37         1.00 o                         
  -3   7  16        366.79        344.56        12.33 o                         
  -2   7  16         63.34         64.55         3.02 o                         
  -1   7  16        262.74        290.58         9.13 o                         
   0   7  16         48.73         44.06         2.97 o                         
   1   7  16        239.87        253.88         6.40 o                         
   2   7  16         59.94         57.56         2.64 o                         
   3   7  16        374.44        346.94        12.24 o                         
   4   7  16          6.21          3.55         0.72 o                         
  -2   8  16        112.96         90.62         7.57 o                         
  -1   8  16        115.24        112.57         4.80 o                         
   0   8  16         14.90         12.30         1.82 o                         
   1   8  16        112.91         96.20         5.18 o                         
   2   8  16        108.71         99.25         5.46 o                         
   1   0  17        830.02        823.92        16.56 o                         
   2   0  17          2.30          3.86         1.25 o                         
   3   0  17         84.45         96.57         4.25 o                         
   4   0  17        213.28        232.30         8.24 o                         
   5   0  17          5.77          8.19         1.58 o                         
   6   0  17         66.19         71.57         2.54 o                         
   7   0  17          9.67          8.92         1.07 o                         
  -7   1  17        460.96        475.28         9.23 o                         
  -6   1  17         54.19         50.03         3.06 o                         
  -5   1  17        229.66        245.75         6.63 o                         
  -4   1  17        257.05        269.20         7.93 o                         
  -3   1  17        713.37        734.90        12.55 o                         
  -2   1  17         16.13         18.87         1.89 o                         
  -1   1  17         17.88         18.21         2.61 o                         
   0   1  17         51.23         61.13         3.56 o                         
   1   1  17         15.82         14.46         1.94 o                         
   2   1  17         19.18         24.01         1.92 o                         
   3   1  17        732.00        755.12        12.58 o                         
   4   1  17        235.79        228.15         7.73 o                         
   5   1  17        233.88        247.61         6.39 o                         
   6   1  17         52.44         50.62         2.37 o                         
   7   1  17        461.48        457.79         7.15 o                         
  -7   2  17         31.21         27.44         1.52 o                         
  -6   2  17       1165.38       1214.99        29.47 o                         
  -5   2  17         19.69         24.15         2.36 o                         
  -4   2  17        567.48        611.87        15.21 o                         
  -3   2  17        146.23        149.18         4.97 o                         
  -2   2  17       1563.02       1581.98        23.60 o                         
  -1   2  17        261.57        253.94         7.34 o                         
   0   2  17        563.54        566.59        11.89 o                         
   1   2  17        264.21        258.39         7.45 o                         
   2   2  17       1529.58       1579.35        20.00 o                         
   3   2  17        160.68        158.61         5.33 o                         
   4   2  17        609.26        613.16        15.68 o                         
   5   2  17         25.15         26.81         2.30 o                         
   6   2  17       1165.86       1192.37        15.20 o                         
   7   2  17         34.15         32.21         1.56 o                         
  -7   3  17         10.21          8.57         0.82 o                         
  -6   3  17         81.02         90.16         2.99 o                         
  -5   3  17         86.32         84.65         4.23 o                         
  -4   3  17        144.14        144.25         4.90 o                         
  -3   3  17         86.04         90.24         4.28 o                         
  -2   3  17        120.40        132.09         4.85 o                         
  -1   3  17         34.50         38.84         3.24 o                         
   0   3  17         20.34         17.47         2.84 o                         
   1   3  17         37.46         50.52         2.69 o                         
   2   3  17        120.79        127.21         5.17 o                         
   3   3  17         88.58         91.42         4.66 o                         
   4   3  17        148.90        158.61         6.72 o                         
   5   3  17         91.24         86.25         4.41 o                         
   6   3  17         79.29         85.83         3.21 o                         
   7   3  17         11.47         10.65         1.08 o                         
  -6   4  17        121.61        120.18         5.27 o                         
  -5   4  17         88.18         86.76         5.01 o                         
  -4   4  17         64.40         67.85         2.95 o                         
  -3   4  17        179.22        170.40         4.86 o                         
  -2   4  17        458.17        442.95         8.13 o                         
  -1   4  17        219.25        219.42         5.93 o                         
   0   4  17        180.60        181.81         6.38 o                         
   1   4  17        220.09        214.55         7.01 o                         
   2   4  17        467.07        454.02         9.70 o                         
   3   4  17        170.82        168.30        10.62 o                         
   4   4  17         60.43         71.40         6.00 o                         
   5   4  17         87.48         81.83         5.11 o                         
   6   4  17        119.87        120.95         5.79 o                         
  -6   5  17        134.20        130.59         4.63 o                         
  -5   5  17        335.44        343.91        10.06 o                         
  -4   5  17        303.11        308.50        10.23 o                         
  -3   5  17        594.64        613.30        11.44 o                         
  -2   5  17        126.43        142.66         4.80 o                         
  -1   5  17        269.66        292.96         7.40 o                         
   0   5  17        130.51        132.97         5.24 o                         
   1   5  17        268.72        269.55         7.50 o                         
   2   5  17        138.05        154.22         5.49 o                         
   3   5  17        587.57        593.04        25.18 o                         
   4   5  17        295.19        287.33        19.07 o                         
   5   5  17        343.90        371.06        11.56 o                         
   6   5  17        140.10        140.30         4.77 o                         
  -5   6  17        119.72        105.35         5.91 o                         
  -4   6  17        238.76        237.49        13.01 o                         
  -3   6  17        176.00        168.48         7.23 o                         
  -2   6  17        168.39        199.28         5.55 o                         
  -1   6  17        619.71        661.84        12.19 o                         
   0   6  17        321.58        343.66         9.35 o                         
   1   6  17        626.22        698.34        11.80 o                         
   2   6  17        182.39        202.43         5.67 o                         
   3   6  17        176.99        165.83         5.67 o                         
   4   6  17        243.01        212.01        10.74 o                         
   5   6  17        118.20        105.58         5.78 o                         
  -3   7  17         50.93         46.77         2.80 o                         
  -2   7  17         78.29         80.79         6.15 o                         
  -1   7  17         88.27         88.58         4.28 o                         
   0   7  17        124.80        138.00         4.71 o                         
   1   7  17         86.85         85.26         3.49 o                         
   2   7  17         70.54         70.71         8.69 o                         
   3   7  17         52.23         46.31         3.64 o                         
   0   8  17         51.93         40.92         3.24 o                         
   0   0  18        147.76        137.55         9.47 o                         
   1   0  18         32.12         42.79         3.32 o                         
   2   0  18          2.33          3.58         1.18 o                         
   3   0  18        432.69        414.04         8.78 o                         
   4   0  18         89.95         93.97         3.75 o                         
   5   0  18        337.08        331.89         8.85 o                         
   6   0  18          0.07          0.55         0.81 o                         
   7   0  18        196.88        190.83         5.69 o                         
  -7   1  18        150.12        145.18         3.50 o                         
  -6   1  18         28.64         33.05         2.64 o                         
  -5   1  18        246.46        256.24         8.56 o                         
  -4   1  18        327.98        327.81        12.49 o                         
  -3   1  18        171.64        181.76         5.87 o                         
  -2   1  18         40.86         34.30         2.96 o                         
  -1   1  18        184.90        190.17         7.93 o                         
   0   1  18         64.88         60.27         3.52 o                         
   1   1  18        194.56        185.99         6.76 o                         
   2   1  18         43.68         43.31         2.68 o                         
   3   1  18        193.32        209.18         5.58 o                         
   4   1  18        348.00        365.61        11.12 o                         
   5   1  18        286.17        282.98         6.54 o                         
   6   1  18         23.47         24.00         1.55 o                         
   7   1  18        138.68        131.57         3.62 o                         
  -7   2  18        580.75        506.76        17.16 o                         
  -6   2  18        192.06        190.24         4.94 o                         
  -5   2  18       1029.92       1046.05        36.11 o                         
  -4   2  18         43.70         44.98         2.90 o                         
  -3   2  18        493.94        509.49        10.43 o                         
  -2   2  18        253.36        261.97         7.11 o                         
  -1   2  18       1023.35       1016.85        24.98 o                         
   0   2  18         29.54         25.03         2.36 o                         
   1   2  18       1056.90       1030.59        17.27 o                         
   2   2  18        240.36        236.84         6.20 o                         
   3   2  18        486.30        501.02         9.96 o                         
   4   2  18         52.05         59.92         3.94 o                         
   5   2  18        989.74       1061.41        26.56 o                         
   6   2  18        186.57        179.52         7.23 o                         
   7   2  18        563.60        517.61        17.55 o                         
  -6   3  18        126.94        101.55         7.85 o                         
  -5   3  18         55.12         59.19         2.48 o                         
  -4   3  18         93.60         93.01         5.04 o                         
  -3   3  18        100.19        107.26         4.47 o                         
  -2   3  18        643.09        678.99        12.33 o                         
  -1   3  18        123.71        120.11         4.69 o                         
   0   3  18          1.16          3.59         1.54 o                         
   1   3  18        114.10        108.94         4.73 o                         
   2   3  18        639.20        655.61        13.00 o                         
   3   3  18         87.64         90.44         5.02 o                         
   4   3  18         99.24         99.75         8.68 o                         
   5   3  18         65.70         67.96         3.75 o                         
   6   3  18        133.50        138.82         4.69 o                         
  -6   4  18         22.28         19.83         2.22 o                         
  -5   4  18         10.73         13.51         4.02 o                         
  -4   4  18         37.51         40.51         3.02 o                         
  -3   4  18         74.41         72.98         4.37 o                         
  -2   4  18         54.50         57.37         2.49 o                         
  -1   4  18         67.70         71.76         3.36 o                         
   0   4  18         32.50         36.30         3.24 o                         
   1   4  18         59.36         54.91         3.34 o                         
   2   4  18         56.39         60.35         3.67 o                         
   3   4  18         78.84         80.20         5.40 o                         
   4   4  18         37.61         45.52         3.70 o                         
   5   4  18         10.70         11.89         1.58 o                         
   6   4  18         25.10         26.73         1.95 o                         
  -5   5  18        249.79        212.79         9.87 o                         
  -4   5  18        342.24        339.08        10.71 o                         
  -3   5  18        438.51        469.53        12.02 o                         
  -2   5  18        218.58        228.39         6.22 o                         
  -1   5  18        171.25        184.91         5.20 o                         
   0   5  18        198.39        222.20         6.54 o                         
   1   5  18        159.78        162.78         5.88 o                         
   2   5  18        237.48        242.36        10.52 o                         
   3   5  18        466.57        448.50        31.15 o                         
   4   5  18        343.49        298.15         8.95 o                         
   5   5  18        226.13        193.82         5.87 o                         
  -4   6  18        193.62        179.33         5.90 o                         
  -3   6  18        204.56        217.21         7.31 o                         
  -2   6  18        159.76        167.73         5.82 o                         
  -1   6  18        230.29        233.18         7.70 o                         
   0   6  18         37.00         45.16         4.13 o                         
   1   6  18        234.06        236.99         7.78 o                         
   2   6  18        161.15        167.42         5.90 o                         
   3   6  18        184.90        192.16        13.09 o                         
   4   6  18        210.93        153.77         6.86 o                         
  -2   7  18         20.37         19.59         2.56 o                         
  -1   7  18         19.43         23.00         3.69 o                         
   0   7  18         22.35         21.21         1.78 o                         
   1   7  18         18.86         23.67         1.77 o                         
   2   7  18         20.85         16.81         2.19 o                         
   1   0  19        624.08        607.20        13.84 o                         
   2   0  19         14.35         18.45         2.01 o                         
   3   0  19        121.27        111.38         3.95 o                         
   4   0  19          0.51          0.58         1.24 o                         
   5   0  19         59.30         53.08         2.89 o                         
   6   0  19          0.50          0.99         1.51 o                         
  -6   1  19        492.74        516.06        13.25 o                         
  -5   1  19        143.42        140.76         5.69 o                         
  -4   1  19        591.49        603.88        13.16 o                         
  -3   1  19         52.58         64.25         2.99 o                         
  -2   1  19        531.23        566.33        12.73 o                         
  -1   1  19        171.11        180.92         7.50 o                         
   0   1  19         94.04        105.39         4.47 o                         
   1   1  19        166.01        172.44         6.30 o                         
   2   1  19        524.65        546.34        10.10 o                         
   3   1  19         52.52         57.84         2.66 o                         
   4   1  19        582.39        583.41        12.19 o                         
   5   1  19        136.79        133.80         3.93 o                         
   6   1  19        499.99        501.34         9.81 o                         
  -6   2  19         88.77         79.73         2.38 o                         
  -5   2  19        152.81        148.53         5.51 o                         
  -4   2  19        426.68        407.60         8.70 o                         
  -3   2  19        248.21        262.51         6.59 o                         
  -2   2  19         56.95         58.13         3.05 o                         
  -1   2  19         64.88         65.28         3.44 o                         
   0   2  19        665.11        678.45        12.81 o                         
   1   2  19         61.10         67.39         3.17 o                         
   2   2  19         47.58         48.44         2.83 o                         
   3   2  19        243.02        247.35         6.57 o                         
   4   2  19        423.63        401.71        10.43 o                         
   5   2  19        144.03        141.24         4.52 o                         
   6   2  19         75.44         65.95         3.37 o                         
  -6   3  19        341.36        283.54         7.58 o                         
  -5   3  19         99.72         85.50         3.87 o                         
  -4   3  19        739.14        763.59        18.40 o                         
  -3   3  19         54.26         57.72         3.55 o                         
  -2   3  19        271.21        270.16         6.52 o                         
  -1   3  19         22.98         23.91         1.92 o                         
   0   3  19          9.61         16.52         2.42 o                         
   1   3  19         20.29         17.33         2.50 o                         
   2   3  19        289.08        276.72         9.64 o                         
   3   3  19         56.29         51.53         6.62 o                         
   4   3  19        736.60        771.82        29.81 o                         
   5   3  19         96.30         96.73         4.85 o                         
   6   3  19        347.09        295.52        33.13 o                         
  -5   4  19        139.12        131.38         7.13 o                         
  -4   4  19         29.77         34.52         2.99 o                         
  -3   4  19        171.60        177.41         6.76 o                         
  -2   4  19         24.06         21.70         1.93 o                         
  -1   4  19        162.82        167.47         6.54 o                         
   0   4  19         54.47         53.61         2.91 o                         
   1   4  19        165.25        166.15         9.72 o                         
   2   4  19         26.53         29.05         2.42 o                         
   3   4  19        170.86        178.13        11.32 o                         
   4   4  19         28.71         33.86         2.80 o                         
   5   4  19        138.56        147.20         5.52 o                         
  -4   5  19        120.40        105.98         7.00 o                         
  -3   5  19        653.29        671.43        16.68 o                         
  -2   5  19        282.40        297.22         8.64 o                         
  -1   5  19        369.48        377.81         6.74 o                         
   0   5  19        401.63        451.28        10.00 o                         
   1   5  19        348.31        343.92         6.82 o                         
   2   5  19        281.78        292.77         8.65 o                         
   3   5  19        664.70        624.91        29.62 o                         
   4   5  19        137.50        123.70         7.05 o                         
  -3   6  19         57.56         49.69         2.58 o                         
  -2   6  19         38.39         32.21         2.59 o                         
  -1   6  19        121.23        131.38         4.78 o                         
   0   6  19         93.10         77.14         3.70 o                         
   1   6  19        117.85        122.69         5.75 o                         
   2   6  19         37.33         40.10         2.85 o                         
   3   6  19         52.18         43.77         3.46 o                         
   0   0  20        951.33       1002.10        28.78 o                         
   1   0  20        162.40        153.25         5.18 o                         
   2   0  20        472.84        485.50         9.76 o                         
   3   0  20        360.56        329.39         7.19 o                         
   4   0  20        378.36        372.94        10.29 o                         
   5   0  20          7.25          5.73         1.29 o                         
   6   0  20        421.07        342.84        38.54 o                         
  -6   1  20         19.37         17.30         1.20 o                         
  -5   1  20        616.00        642.46        13.39 o                         
  -4   1  20         31.53         33.59         2.82 o                         
  -3   1  20        516.95        510.74         8.71 o                         
  -2   1  20        116.56        110.80         3.56 o                         
  -1   1  20       1071.22       1092.29        18.95 o                         
   0   1  20        133.24        126.36         4.73 o                         
   1   1  20       1030.55       1055.91        16.66 o                         
   2   1  20        116.35        114.67         4.20 o                         
   3   1  20        521.62        506.16         9.76 o                         
   4   1  20         31.27         31.36         2.69 o                         
   5   1  20        596.10        592.74        37.19 o                         
   6   1  20         19.69         14.95         1.78 o                         
  -5   2  20         28.02         28.53         1.40 o                         
  -4   2  20         83.77         82.73         3.99 o                         
  -3   2  20         40.89         40.83         2.11 o                         
  -2   2  20          5.69          3.23         1.05 o                         
  -1   2  20         15.00         16.14         1.53 o                         
   0   2  20         46.91         50.34         3.24 o                         
   1   2  20         13.87         15.30         1.73 o                         
   2   2  20          5.61          5.66         1.26 o                         
   3   2  20         41.47         38.97         3.99 o                         
   4   2  20         72.84         72.60         3.83 o                         
   5   2  20         27.45         23.66         2.03 o                         
  -5   3  20        271.74        269.51         9.59 o                         
  -4   3  20        247.48        246.45        20.48 o                         
  -3   3  20         59.95         57.54         3.23 o                         
  -2   3  20         31.23         33.51         2.28 o                         
  -1   3  20        168.55        171.34         4.56 o                         
   0   3  20        307.94        323.25         7.83 o                         
   1   3  20        164.19        167.36         6.17 o                         
   2   3  20         29.28         27.48         2.04 o                         
   3   3  20         51.24         47.34         3.61 o                         
   4   3  20        242.03        242.11         7.86 o                         
   5   3  20        244.79        225.22        15.69 o                         
  -4   4  20        218.48        220.02         7.14 o                         
  -3   4  20        154.30        175.66         5.61 o                         
  -2   4  20         98.79        108.18         4.19 o                         
  -1   4  20         11.11         11.76         1.59 o                         
   0   4  20        395.77        385.30         9.28 o                         
   1   4  20         13.88         16.38         1.64 o                         
   2   4  20         83.30         99.72         7.20 o                         
   3   4  20        148.58        156.40         9.27 o                         
   4   4  20        204.60        175.50        17.29 o                         
  -3   5  20        510.07        436.76        15.96 o                         
  -2   5  20        262.41        275.98        11.25 o                         
  -1   5  20        463.97        476.95        15.10 o                         
   0   5  20        115.99        127.07         4.33 o                         
   1   5  20        442.34        460.91         8.40 o                         
   2   5  20        279.86        296.06        14.28 o                         
   3   5  20        480.53        424.86        43.92 o                         
  -1   6  20         57.74         61.09         4.17 o                         
   0   6  20         11.04         11.88         1.40 o                         
   1   6  20         59.42         59.84         4.46 o                         
   1   0  21        505.21        529.20        10.92 o                         
   2   0  21         47.67         49.73         2.17 o                         
   3   0  21        169.40        161.57         4.53 o                         
   4   0  21        167.03        157.08         5.31 o                         
   5   0  21          1.81          1.85         2.25 o                         
  -5   1  21         37.01         27.03         1.37 o                         
  -4   1  21        370.90        336.22        10.21 o                         
  -3   1  21         84.50         71.38         2.48 o                         
  -2   1  21        304.55        299.75         7.46 o                         
  -1   1  21         15.81         15.41         1.67 o                         
   0   1  21        486.50        496.73         8.76 o                         
   1   1  21         12.30         10.18         1.52 o                         
   2   1  21        293.47        281.10         6.32 o                         
   3   1  21         92.84         82.64         5.01 o                         
   4   1  21        372.05        367.19        11.12 o                         
   5   1  21         42.59         33.25         1.78 o                         
  -4   2  21         88.33         88.39         3.35 o                         
  -3   2  21         16.56         15.63         1.49 o                         
  -2   2  21         28.25         30.87         2.37 o                         
  -1   2  21         14.66         13.16         1.34 o                         
   0   2  21        199.04        202.63         4.51 o                         
   1   2  21         14.62         13.66         1.76 o                         
   2   2  21         36.74         33.97         2.38 o                         
   3   2  21         14.64         12.56         5.16 o                         
   4   2  21         80.73         70.81         5.78 o                         
  -4   3  21        172.08        166.51         8.26 o                         
  -3   3  21        365.63        331.43         9.26 o                         
  -2   3  21          4.00          4.09         0.90 o                         
  -1   3  21        247.45        247.20         5.04 o                         
   0   3  21          0.26          0.02         0.84 o                         
   1   3  21        261.53        247.26         7.43 o                         
   2   3  21          5.58          5.04         0.99 o                         
   3   3  21        353.24        283.07         8.03 o                         
   4   3  21        180.52        159.94         7.37 o                         
  -3   4  21        339.42        298.94        11.59 o                         
  -2   4  21          8.24         12.04         1.38 o                         
  -1   4  21        420.86        441.79        14.60 o                         
   0   4  21        106.32        104.91         3.79 o                         
   1   4  21        416.98        427.41         9.06 o                         
   2   4  21          9.07         10.85         1.37 o                         
   3   4  21        337.41        273.71         9.38 o                         
  -1   5  21         52.10         52.95         2.98 o                         
   0   5  21        260.81        253.91         6.30 o                         
   1   5  21         52.74         49.02         2.75 o                         
   0   0  22          2.09          1.65         1.37 o                         
   1   0  22         22.25         26.96         1.66 o                         
   2   0  22         59.51         56.09         3.07 o                         
   3   0  22          1.49          2.36         0.83 o                         
   4   0  22        369.65        321.75        12.06 o                         
  -4   1  22        436.00        351.13        18.92 o                         
  -3   1  22        105.20        122.22         5.41 o                         
  -2   1  22        234.60        233.23         5.75 o                         
  -1   1  22        277.39        268.49         5.31 o                         
   0   1  22        599.67        597.78         9.77 o                         
   1   1  22        288.11        280.83         7.13 o                         
   2   1  22        238.76        208.20        13.51 o                         
   3   1  22         98.18        107.22         4.92 o                         
   4   1  22        434.44        368.73        13.02 o                         
  -3   2  22         73.42         71.68         4.78 o                         
  -2   2  22        142.08        134.54         3.72 o                         
  -1   2  22         70.52         71.02         2.59 o                         
   0   2  22         43.36         43.79         2.07 o                         
   1   2  22         69.76         68.49         3.18 o                         
   2   2  22        140.56        134.35         3.91 o                         
   3   2  22         66.28         48.20         6.29 o                         
  -3   3  22         96.31         66.39         5.32 o                         
  -2   3  22        338.36        268.06         8.17 o                         
  -1   3  22         10.14          7.67         1.04 o                         
   0   3  22        517.25        545.25        11.86 o                         
   1   3  22          8.71          5.90         0.96 o                         
   2   3  22        327.73        323.82        13.47 o                         
   3   3  22        100.10         83.38         4.70 o                         
  -1   4  22          5.62          7.21         1.94 o                         
   0   4  22         86.17         92.78         6.04 o                         
   1   4  22          6.58          8.28         1.24 o                         
   1   0  23          0.08          0.98         0.87 o                         
   2   0  23        160.99        133.57         7.36 o                         
  -2   1  23         34.59         31.80         2.14 o                         
  -1   1  23        381.65        361.23         5.96 o                         
   0   1  23          9.65          9.37         0.84 o                         
   1   1  23        371.33        342.06         8.47 o                         
   2   1  23         37.71         30.20         1.50 o                         
  -1   2  23         71.73         63.17         2.57 o                         
   0   2  23         28.28         28.10         1.56 o                         
   1   2  23         73.13         66.10         2.71 o                         
   2   2  23         21.73         16.82         2.09 o                         
                                                                                
